# Supplementary material for: Adaptation Strategies to High Hydrostatic Pressures in Pseudothermotoga species Revealed by Transcriptional Analyses
Source: Microorganisms. 2023 Mar 17;11(3):773. doi: 10.3390/microorganisms11030773 (PMC10057702; doi:10.3390/microorganisms11030773)
Supplement: Supplementary file 1 [file microorganisms-11-00773-s001.zip › TableS1.xlsx]

## Sheet: Feuil1
Genes cluster	Gene annotation	Biological process	protein_ID		elfii_geneID	DE 0.1vs20	DE 0.1vs30	DE 0.1vs40
	Hypothetical proteins [16]	Unknown function	WP_028844015.1/WP_028844025.1/WP_028843815.1/WP_028843809.1/WP_028306869.1/WP_028843662.1/WP_028843828.1/WP_028843829.1/WP_028844033.1/WP_028843993.1/WP_028843279.1/WP_028843837.1/WP_038051184.1/WP_051366129.1/WP_028843838.1/WP_028843895.1		gene1210/gene1198/NA/NA/gene1121/gene1960/gene1625/gene1624/gene1177/gene1237/NA/gene1611/gene828/gene24/gene1610/NA	0/0/0/0/0/00/	0/0/0/0/0/00/	0/0/0/0/0/00/
Cluster 1	XylB, Sugar (pentulose and hexulose) kinases	Carbohydrate transport and metabolism	WP_028844022.1		gene1201	0	0	0
	XylF/RbsB, ABC-type ribose transport system		WP_051366183.1		gene1202	0	0	0
	XylG/RbsA, ABC-type ribose transport system		WP_028844020.1		NA
	RbsC/AraH, Ribose/xylose/arabinose/galactoside ABC-type transport systems		WP_028844021.1		gene1203	0	0	0
	glycosyl transferase		WP_028844016.1/WP_028844005.1		gene1209/gene1220	0	0	0
	gumK, 2-beta-glucuronyltransferase		WP_028844014.1		gene1211	0	0	0
	glycosyl transferase		WP_028844016.1/WP_028844005.1		gene1209/gene1220	0	0	0
	Predicted RNA binding protein HicA family	General function prediction only	WP_028844023.1		gene1200	0	0	0
	DeoR, Transcriptional regulator/Sorbitol operon regulator	Transcription	WP_028844019.1		gene1206	0	0	0
	Glf, UDP-galactopyranose mutase	General function prediction only	WP_028844004.1		gene1221	0	0	0
	SgcQ, Predicted Triosephosphate IsoMerase (TIM)-barrel enzyme		WP_051366185.1		gene1205	0	0	0
	MATE_Wzx_like/Flippase	Cell wall/membrane/envelope biogenesis	WP_051366187.1		gene1222	0	0	0
Cluster 2	UgpB, Sugar ABC transporter permease	Carbohydrate transport and metabolism	WP_028844039.1		gene1170	1	0	0
	UgpA, Sugar ABC transporter permease		WP_028844035.1		gene1175	0	0	0
	UgpE, Sugar ABC transporter permease		WP_028844037.1		gene1172	0	0	0
	ABC-type glycerol-3-phosphate transport system		WP_038051926.1		gene1171	0	0	0
	ABC-type glycerol-3-phosphate transport system		WP_051366271.1		gene1176	0	0	0
Cluster 3 Operon ddpABCDEF	IclR, Transcriptional regulator	Transcription	WP_051366221.1		gene1643	0	0	0
	NfnB, Nitroreductase	Energy production and conversion	WP_051524920.1		NA
	DdpA,ABC-type dipeptide transport system, periplasmic component	Amino acid transport and metabolism	WP_028843814.1		gene1645	0	0	0
	DdpB, ABC-type dipeptide/oligopeptide/nickel transport systems		WP_028843813.1		gene1646	0	0	0
	DdpC, ABC-type dipeptide/oligopeptide/nickel transport systems		WP_051366279.1		NA
	DdpD, ABC-type dipeptide/oligopeptide/nickel transport system		WP_051366225.1		gene1648	0	0	0
	AppF, ABC-type oligopeptide transport system, ATPase component		WP_028843811.1		gene1649	0	0	0
	AmpS, Leucyl aminopeptidase		WP_028843810.1		gene1651	0	0	0
Cluster 4 (Liv KHMGF operon)	LivK, ABC-type branched-chain amino acid transport systems	Amino acid transport and metabolism	WP_028843198.1		gene1084	0	0	0
	LivH, Branched-chain amino acid ABC-type transport system		WP_028843197.1		gene1085	0	0	0
	LivM, ABC-type branched-chain amino acid transport system		WP_028843196.1		gene1086	0	0	0
	LivG, ABC-type branched-chain amino acid transport systems		WP_028843195.1		gene1087	0	0	0
	LivF, ABC-type branched-chain amino acid transport systems		WP_028843194.1		gene1088	0	0	0
Cluster 5	LspA, Lipoprotein signal peptidase	Cell envelope biogenesis, outer membrane	WP_004103231.1		gene1118	0	0	0
	type III deoxyribonuclease	DNA replication, recombination, and repair	WP_028844059.1		gene1116	0	-1	0
	Adenine specific DNA methylase		WP_028844060.1		gene1115	0	0	-1
	PinR, Site-specific recombinases		WP_013782344.1		gene1122	0	0	0
	(2Fe-2S)-binding protein	Protein maturation by iron-sulfur Cluster transfer	WP_003868548.1		gene1117	0	0	0
	zntA; Cd2+/Zn2+-exporting ATPase	Inorganic ion transport and metabolism	WP_028844058.1		gene1119	0	0	0
	ArsR, Predicted transcriptional regulators	Transcription	WP_011916063.1		gene1120	0	0	0
Cluster 6	acpP, acyl carrier protein	Lipid metabolism / Secondary metabolites Biosynthesis, transport, and catabolism	WP_028843981.1		gene1252	0	1	0
	FadD Acyl-CoA synthetases		WP_028843980.1		gene1253	0	1	0
	FabG, Dehydrogenases with different specificities		WP_028843979.1		gene1254	0	1	0
	LpxD, UDP-3-O-[3-hydroxymyristoyl] glucosamine N-acyltransferase		WP_051366193.1		gene1255	0	0	0
Cluster 7 DctPQM system	DctP, TRAP-type C4-dicarboxylate transport system	Carbohydrate transport and metabolism	WP_051366127.1		gene21	0	0	0
	DctQ, TRAP-type C4-dicarboxylate transport system		WP_028843591.1		gene23	0	0	0
	DctM, TRAP-type C4-dicarboxylate transport system		WP_028843592.1		gene22	0	0	0
	4-hydroxy-tetrahydrodipicolinate synthase	Amino acid transport and metabolism/Cell envelope biogenesis	WP_028843593.1		gene20	0	0	0
CRIPSR Cluster 8	Predicted ATPase (AAA+ superfamily)	General function prediction only	WP_028843997.1		gene1232	0	0	0
	cmr4, type III-B CRISPR module RAMP protein Cmr4	Defense mechanisms	WP_028843994.1		gene1236	0	0	0
	Cmr1, type III-B CRISPR module RAMP protein Cmr1		WP_028843996.1		gene1233	0	0	0
	Csx11/cas10, CRISPR-associated protein Csx11		WP_051366189.1		gene1235	0	0	0
	CRISPR-associated protein		NC_022792.1		NA
	CRISPR/Cas system-associated RAMP superfamily protein	DNA replication, recombination, and repair	WP_028843992.1		gene1238	0	0	0
	DUF4433 domain-containing protein	Unknown function	WP_051366190.1		gene1239	0	1	0
Gene 1	Predicted ATPases of PP-loop superfamily	General function prediction only	WP_051366198.1		NA
Gene 2	2-oxoisovalerate dehydrogenase	General function prediction only	WP_028844024.1		gene1199	0	0	0
Gene 3	tricarboxylic transporter	Transport	WP_028843586.1		gene38	0	0	0
Gene 4	HNH Restriction endonuclease	Unknown function	WP_028843835.1		gene1613	0	1	0
Gene 5	sugar ABC transporter permease	Multiple sugar transport system	WP_028843206.1		gene1054	0	0	0
Gene 6	ManC, Mannose-1-phosphate guanylyltransferase	Carbohydrate transport and metabolism	WP_028844018.1		gene1207	0	0	0
Gene 7	EamA family transporter	General function prediction only	WP_028843964.1		gene1295	0	0	0
Gene 8	rmuC; DNA recombination protein RmuC	General function prediction only	WP_051366192.1		gene1240	0	1	0
Gene 9	adenine-specific DNA-methyltransferase	Defense mechanisms	WP_051366277.1		NA
NA : not found in RNA sequences
