# Supplementary material for: Adaptation Strategies to High Hydrostatic Pressures in Pseudothermotoga species Revealed by Transcriptional Analyses
Source: Microorganisms. 2023 Mar 17;11(3):773. doi: 10.3390/microorganisms11030773 (PMC10057702; doi:10.3390/microorganisms11030773)
Supplement: Supplementary file 1 [file microorganisms-11-00773-s001.zip › TableS2.xlsx]

## Sheet: Feuil1
Genes cluster	Gene annotation	Biological process	protein_ID	lettingae_geneID	DE 0.1vs20
	Hypothetical proteins [19]	Unknown function	WP_012002147.1/WP_012002148.1/WP_012002149.1/WP_012002150.1/WP_012002151.1/WP_012002152.1/WP_012003206.1/WP_012003207.1/WP_012003220.1/WP_012003223.1/WP_012003230.1/WP_012003233.1/WP_012003400.1/WP_012003424.1/WP_012003601.1/WP_041428352.1/WP_041428421.1/WP_041428499.1/WP_049753368.1	gene98/gene99/gene100/gene101/gene102/gene103/gene1193/gene1194/gene1207/gene1210/gene1218/gene1221/gene1410/gene1434/gene1625/gene94/gene1190/gene95/gene1629	0/0/0/0/0/0/1/0/0/0/0/0/0/0/0/0/0
Cluster 1	Polysaccharide deacetylase	Carbohydrate transport and metabolism	WP_012003216.1	gene1203	0
	Predicted metal-dependent phosphoesterases (PHP family)	General function prediction only	WP_012003217.1	gene1204	0
	Predicted ATP-grasp enzyme		WP_012003218.1	gene1205	0
	group 1 glycosyl transferase	Cell envelope biogenesis, outer membrane	WP_012003221.1	gene1208	0
	group 1 glycosyl transferase		WP_012003222.1	gene1209	0
	Smc, Chromosome segregation ATPases	Cell division and chromosome partitioning	WP_012003224.1	gene1211	0
Cluster 2	glycosyl transferase family 1	Cell envelope biogenesis, outer membrane	WP_012003229.1	gene1217	0
	Nucleoside-diphosphate-sugar pyrophosphorylase		WP_012003231.1	gene1219	0
	GutQ, Predicted sugar d-Arabinose 5-Phosphate isomerase	Carbohydrate transport and metabolism/Cell wall/membrane biogenesis	WP_012003232.1	gene1220	0
Cluster 3	HisJ, ABC-type polar amino acid transport/signal transduction systems	Amino acid transport and metabolism	WP_012002074.1	gene20	0
	HisP/GlnQ, ABC-type polar amino acid transport system, ATPase component		WP_041428349.1	gene21	0
	ABC-type amino acid transport system, permease component		WP_012002076.1	gene22	0
	HisM, ABC-type polar amino acid transport system		WP_012002077.1	NA
	AspB, Aspartate/tyrosine/aromatic aminotransferase		WP_012002078.1	gene24	0
Cluster 4	succinylglutamate desuccinylase	Coenzyme metabolism	WP_012003209.1	gene1196	0
	gamma-glutamyltransferase	Amino acid transport and metabolism	WP_012003205.1	gene1192	1
	poly-gamma-glutamate system	Coenzyme metabolism and capsule synthesis	WP_012003210.1	gene1197	0
	poly-gamma-glutamate biosynthesis protein PgsC		WP_012003211.1	NA
	poly-gamma-glutamate synthase PgsB		WP_012003212.1	gene1199	0
Gene 1	TRAP-type C4-dicarboxylate transport system	Carbohydrate transport and metabolism	WP_012003208.1	gene1195	0
Gene 2	Predicted transcriptional regulators	Transcription	WP_012002145.1	gene96	0
Gene 3	LPS biosynthesis protein	Cell envelope biogenesis, outer membrane/General function prediction only	WP_012003234.1	gene1222	0
Gene 4	HsdM, Type I restriction-modification system methyltransferase subunit	Defense mechanisms	WP_041428351.1	NA
Gene 5	ATPase AAA	General function prediction only	WP_012003240.1	gene1232	0
NA : not found in the RNA sequencing
