# Supplementary material for: Adaptation Strategies to High Hydrostatic Pressures in Pseudothermotoga species Revealed by Transcriptional Analyses
Source: Microorganisms. 2023 Mar 17;11(3):773. doi: 10.3390/microorganisms11030773 (PMC10057702; doi:10.3390/microorganisms11030773)
Supplement: Supplementary file 1 [file microorganisms-11-00773-s001.zip › TableS3.xlsx]

## Sheet: DSM9442 0.1 vs 20MPa
ID	gene ID	feature	gene_biotype	locus_tag	childrenAttribute.protein_id	childrenAttribute.product	KEGG.K	KEGG.ENTRY	KEGG.nbHits	KEGG.ratioHitsIgnoreNok	KEGG.NAME	KEGG.DEFINITION	KEGG.PATHWAY	KEGG.DBLINKS	KEGG.MODULE	KEGG.DISEASE	childrenAttribute.Note	X0.1MPa-VS-X20MPa#EXP.DE	X0.1MPa-VS-X20MPa#EXP.logFC	X0.1MPa-VS-X20MPa#EXP.correctedPValue	X0.1MPa-VS-X20MPa#STA.DE	X0.1MPa-VS-X20MPa#STA.logFC	X0.1MPa-VS-X20MPa#STA.correctedPValue
0	gene0	gene0|WP_012002055.1|chromosomal_replicati...	protein_coding	TEL01S_RS00005	WP_012002055.1	chromosomal replication initiator protein DnaA	K02313	KO:K02313	1	1	dnaA	chromosomal replication initiator protein	ko02020:Two-component system|ko04112:Cell cycle - Caulobacter	COG: COG0593	NA	NA	NA	0	-0.124994	1	0	-0.198046	1
1	gene1	gene1|WP_012002056.1|NAD(P)-dependent_glyc...	protein_coding	TEL01S_RS00010	WP_012002056.1	NAD(P)-dependent glycerol-3-phosphate dehydrogenase	K00057	KO:K00057	1	1	gpsA	glycerol-3-phosphate dehydrogenase (NAD(P)+) [EC:1.1.1.94]	ko00564:Glycerophospholipid metabolism|ko01110:Biosynthesis of secondary metabolites	RN: R00842 R00844|COG: COG0240	NA	NA	catalyzes the NAD(P)H-dependent reduction of glycerol 3-phosphate to glycerone phosphate	0	-0.250096	1	0	0.35298	1
2	gene2	gene2|WP_012002057.1|tRNA_(guanosine(46)-N...	protein_coding	TEL01S_RS00015	WP_012002057.1	tRNA (guanosine(46)-N7)-methyltransferase TrmB	K03439	KO:K03439	1	1	trmB, METTL1	tRNA (guanine-N7-)-methyltransferase [EC:2.1.1.33]	NA	COG: COG0220|GO: 0008176	NA	NA	NA	0	-0.0666799	1	0	0.247081	1
3	gene3	gene3|WP_028843599.1|hypothetical_protein	protein_coding	TEL01S_RS00020	WP_028843599.1	hypothetical protein	NoK	NA	3	NA	NA	NA	NA	NA	NA	NA	NA	0	0.241837	1	0	-0.0663762	1
4	gene4	gene4|WP_012002059.1|bifunctional_ADP-depe...	protein_coding	TEL01S_RS00025	WP_012002059.1	bifunctional ADP-dependent NAD(P)H-hydrate dehydratase/NAD(P)H-hydrate epimerase	K17758_&_K17759	KO:K17758_&_KO:K17759	1_&_1	0.5_&_0.5	nnr_&_AIBP, nnrE	ADP-dependent NAD(P)H-hydrate dehydratase [EC:4.2.1.136]_&_NAD(P)H-hydrate epimerase [EC:5.1.99.6]	NA	COG: COG0063|GO: 0052855_&_COG: COG0062	NA	NA	NA	0	0.139609	1	0	0.0153311	1
5	gene5	gene5|WP_012002060.1|lytic_transglycosylas...	protein_coding	TEL01S_RS00030	WP_012002060.1	lytic transglycosylase domain-containing protein	K08309	KO:K08309	312	0.996805	slt	soluble lytic murein transglycosylase [EC:4.2.2.-]	NA	COG: COG0741|GO: 0008933|CAZy: GH23	NA	NA	NA	0	0.150126	1	0	-0.0483725	1
6	gene6	gene6|WP_012002061.1|prepilin_peptidase	protein_coding	TEL01S_RS00035	WP_012002061.1	prepilin peptidase	K02654	KO:K02654	202	0.935185	pilD, pppA	leader peptidase (prepilin peptidase) / N-methyltransferase [EC:3.4.23.43 2.1.1.-]	NA	COG: COG1989|TC: 1.A.54.5.3 1.A.54.5.4 3.A.15.2	M00331:Type II general secretion pathway	NA	NA	0	0.414141	1	0	0.146546	1
7	gene7	gene7|WP_028843598.1|tetratricopeptide_rep...	protein_coding	TEL01S_RS00040	WP_028843598.1	tetratricopeptide repeat protein	NoK	NA	23	NA	NA	NA	NA	NA	NA	NA	NA	0	0.716849	1	0	0.0707353	1
8	gene8	gene8|WP_081706809.1|TIGR00374_family_protein	protein_coding	TEL01S_RS00045	WP_081706809.1	TIGR00374 family protein	K07027	KO:K07027	1	1	K07027	glycosyltransferase 2 family protein	NA	COG: COG0392|TC: 4.D.2	NA	NA	NA	0	-0.288048	1	0	-0.336651	1
9	gene9	gene9|WP_081430036.1|glycosyltransferase_f...	protein_coding	TEL01S_RS00050	WP_081430036.1	glycosyltransferase family 1 protein	K13677	KO:K13677	1	1	dgs, bgsA	1,2-diacylglycerol-3-alpha-glucose alpha-1,2-glucosyltransferase [EC:2.4.1.208]	ko00561:Glycerolipid metabolism|ko01100:Metabolic pathways	RN: R05164|COG: COG0438|GO: 0047257|CAZy: GT4	NA	NA	NA	0	-0.308323	1	0	-0.33916	1
10	gene10	gene10|NA|tRNA-Val	tRNA	TEL01S_RS00055	NA	tRNA-Val	NA	NA	NA	NA	NA	NA	NA	NA	NA	NA	NA	0	-0.42957	1	0	-1.14036	1
11	gene11	gene11|WP_038051428.1|DNA_helicase_RecG	protein_coding	TEL01S_RS00060	WP_038051428.1	DNA helicase RecG	K03655	KO:K03655	37	1	recG	ATP-dependent DNA helicase RecG [EC:3.6.4.12]	ko03440:Homologous recombination	COG: COG1200	NA	NA	NA	0	-0.0853357	1	0	0.00839778	1
12	gene12	gene12|WP_012002066.1|hypoxanthine_phospho...	protein_coding	TEL01S_RS00065	WP_012002066.1	hypoxanthine phosphoribosyltransferase	K00760	KO:K00760	811	0.966627	hprT, hpt, HPRT1	hypoxanthine phosphoribosyltransferase [EC:2.4.2.8]	ko00230:Purine metabolism|ko00983:Drug metabolism - other enzymes|ko01100:Metabolic pathways|ko01110:Biosynthesis of secondary metabolites	RN: R00190 R01132 R01229 R02142 R08237 R08238 R08245|COG: COG0634|GO: 0004422 0052657	NA	H00194:Lesch-Nyhan syndrome	NA	0	0.125954	1	0	-0.296656	1
13	gene13	gene13|WP_012002067.1|MBL_fold_metallo-hyd...	protein_coding	TEL01S_RS00070	WP_012002067.1	MBL fold metallo-hydrolase	NoK	NA	280	NA	NA	NA	NA	NA	NA	NA	NA	0	0.421969	1	0	-0.572762	1
14	gene14	gene14|WP_028843597.1|molecular_chaperone_...	protein_coding	TEL01S_RS00075	WP_028843597.1	molecular chaperone DnaK	K04043	KO:K04043	1256	1	dnaK, HSPA9	molecular chaperone DnaK	ko03018:RNA degradation|ko04212:Longevity regulating pathway - worm|ko05152:Tuberculosis	COG: COG0443|TC: 1.A.33.1	NA	NA	NA	0	0.906206	1	0	0.888839	1
15	gene15	gene15|WP_012002069.1|Hsp20/alpha_crystall...	protein_coding	TEL01S_RS00080	WP_012002069.1	Hsp20/alpha crystallin family protein	K13993	KO:K13993	386	1	HSP20	HSP20 family protein	ko04141:Protein processing in endoplasmic reticulum	COG: COG0071	NA	NA	NA	0	1.0654	1	0	0.598683	1
16	gene16	gene16|WP_012002070.1|chaperone_protein_ClpB	protein_coding	TEL01S_RS00085	WP_012002070.1	chaperone protein ClpB	K03696	KO:K03696	581	0.976471	clpC	ATP-dependent Clp protease ATP-binding subunit ClpC	ko01100:Metabolic pathways	COG: COG0542	NA	NA	NA	0	0.923525	1	0	0.741654	1
17	gene17	gene17|WP_012002071.1|LacI_family_transcri...	protein_coding	TEL01S_RS00090	WP_012002071.1	LacI family transcriptional regulator	K02529	KO:K02529	1	1	lacI, galR	LacI family transcriptional regulator	NA	COG: COG1609	NA	NA	NA	0	-0.845005	1	0	0.126534	1
18	gene18	gene18|WP_028843595.1|hypothetical_protein	protein_coding	TEL01S_RS00095	WP_028843595.1	hypothetical protein	K01409	KO:K01409	1	1	KAE1, tsaD, QRI7	N6-L-threonylcarbamoyladenine synthase [EC:2.3.1.234]	NA	RN: R10648|COG: COG0533	NA	H01722:Galloway-Mowat syndrome	NA	0	0.0448548	1	0	0.7106	1
19	gene19	gene19|WP_028843594.1|fucose_isomerase	protein_coding	TEL01S_RS00100	WP_028843594.1	fucose isomerase	K01818	KO:K01818	6	1	fucI	L-fucose/D-arabinose isomerase [EC:5.3.1.25 5.3.1.3]	ko00051:Fructose and mannose metabolism|ko01120:Microbial metabolism in diverse environments	RN: R03163|COG: COG2407|GO: 0008736 0008790	NA	NA	NA	0	0.252116	1	0	0.837361	1
20	gene20	gene20|WP_028843593.1|4-hydroxy-tetrahydro...	protein_coding	TEL01S_RS00105	WP_028843593.1	4-hydroxy-tetrahydrodipicolinate synthase	K01714	KO:K01714	1528	0.83956	dapA	4-hydroxy-tetrahydrodipicolinate synthase [EC:4.3.3.7]	ko00261:Monobactam biosynthesis|ko00300:Lysine biosynthesis|ko01100:Metabolic pathways|ko01110:Biosynthesis of secondary metabolites|ko01120:Microbial metabolism in diverse environments|ko01130:Biosynthesis of antibiotics|ko01230:Biosynthesis of amino acids	RN: R10147|COG: COG0329|GO: 0008840	M00016:Lysine biosynthesis, succinyl-DAP pathway, aspartate	NA	NA	0	0.13775	1	0	0.144302	1
21	gene21	gene21|WP_051366127.1|hypothetical_protein	protein_coding	TEL01S_RS00110	WP_051366127.1	hypothetical protein	NoK_&_K21395_&_K11688	KO:K21395_&_KO:K11688	1148_&_232_&_187	0.553699284009546_&_0.446300715990453	yiaO_&_dctP	TRAP-type transport system periplasmic protein_&_C4-dicarboxylate-binding protein DctP	ko02020:Two-component system	COG: COG1638|TC: 2.A.56.1_&_COG: COG1638|TC: 2.A.56.1	NA	NA	NA	0	0.0971459	1	0	0.243304	1
22	gene22	gene22|WP_028843592.1|TRAP_transporter_sma...	protein_coding	TEL01S_RS00115	WP_028843592.1	TRAP transporter small permease	NoK_&_K11689_&_K21394	KO:K11689_&_KO:K21394	31_&_1_&_1	0.5_&_0.5	dctQ_&_yiaM	C4-dicarboxylate transporter, DctQ subunit_&_TRAP-type transport system small permease protein	ko02020:Two-component system	COG: COG3090|TC: 2.A.56.1_&_COG: COG3090|TC: 2.A.56.1	NA	NA	NA	0	0.220287	1	0	-0.306429	1
23	gene23	gene23|WP_028843591.1|TRAP_transporter_lar...	protein_coding	TEL01S_RS00120	WP_028843591.1	TRAP transporter large permease	NoK_&_K11690_&_K21393	KO:K11690_&_KO:K21393	1584_&_203_&_134	0.602373887240356_&_0.397626112759644	dctM_&_yiaN	C4-dicarboxylate transporter, DctM subunit_&_TRAP-type transport system large permease protein	ko02020:Two-component system	COG: COG1593|TC: 2.A.56.1_&_COG: COG1593|TC: 2.A.56.1	NA	NA	NA	0	-0.309552	1	0	-0.266438	1
24	gene24	gene24|WP_051366129.1|DUF2088_domain-conta...	protein_coding	TEL01S_RS00125	WP_051366129.1	DUF2088 domain-containing protein	K22373	KO:K22373	34	1	larA	lactate racemase [EC:5.1.2.1]	ko00620:Pyruvate metabolism	RN: R01450|GO: 0050043	NA	NA	NA	0	-0.134643	1	0	-0.0748183	1
25	gene25	gene25|WP_028843590.1|dihydrodipicolinate_...	protein_coding	TEL01S_RS00130	WP_028843590.1	dihydrodipicolinate synthase family protein	K01714	KO:K01714	5	1	dapA	4-hydroxy-tetrahydrodipicolinate synthase [EC:4.3.3.7]	ko00261:Monobactam biosynthesis|ko00300:Lysine biosynthesis|ko01100:Metabolic pathways|ko01110:Biosynthesis of secondary metabolites|ko01120:Microbial metabolism in diverse environments|ko01130:Biosynthesis of antibiotics|ko01230:Biosynthesis of amino acids	RN: R10147|COG: COG0329|GO: 0008840	M00016:Lysine biosynthesis, succinyl-DAP pathway, aspartate	NA	NA	0	-1.18421	0.748037	0	0.437422	1
26	gene26	gene26|WP_012002080.1|phage_integrase	protein_coding	TEL01S_RS00135	WP_012002080.1	phage integrase	K04763	KO:K04763	1	1	xerD	integrase/recombinase XerD	NA	COG: COG0582	NA	NA	NA	0	-0.759853	1	0	0.958408	1
27	gene27	gene27|WP_081430037.1|HD_domain-containing...	protein_coding	TEL01S_RS10640	WP_081430037.1	HD domain-containing protein	K07814	KO:K07814	1	1	K07814	putative two-component system response regulator	NA	COG: COG3437|GO: 0000156	NA	NA	NA	0	0.727027	1	0	0.262737	1
28	gene28	gene28|WP_012002082.1|adenosine_monophosph...	protein_coding	TEL01S_RS00145	WP_012002082.1	adenosine monophosphate-protein transferase	K09129	KO:K09129	117	1	K09129	uncharacterized protein	NA	COG: COG1839	NA	NA	NA	0	0.655015	1	0	-0.33674	1
29	gene29	gene29|WP_012002083.1|PKD_domain-containin...	protein_coding	TEL01S_RS00150	WP_012002083.1	PKD domain-containing protein	NoK	NA	125	NA	NA	NA	NA	NA	NA	NA	NA	0	-0.19753	1	0	-0.603829	1
30	gene30	gene30|WP_012002084.1|flavodoxin	protein_coding	TEL01S_RS00155	WP_012002084.1	flavodoxin	K00230	KO:K00230	29	1	hemG	menaquinone-dependent protoporphyrinogen oxidase [EC:1.3.5.3]	ko00860:Porphyrin and chlorophyll metabolism|ko01100:Metabolic pathways|ko01110:Biosynthesis of secondary metabolites	RN: R09489|COG: COG0716|GO: 0070819	M00121:Heme biosynthesis, glutamate	NA	NA	0	-0.287861	1	0	-0.374509	1
31	gene31	gene31|WP_012002085.1|MFS_transporter	protein_coding	TEL01S_RS00160	WP_012002085.1	MFS transporter	K05820	KO:K05820	1	1	hcaT	MFS transporter, PPP family, 3-phenylpropionic acid transporter	NA	COG: COG0477|TC: 2.A.1.27	NA	NA	NA	0	-0.266556	1	0	0.0889703	1
32	gene32	gene32|WP_012002086.1|carbohydrate_ABC_tra...	protein_coding	TEL01S_RS00165	WP_012002086.1	carbohydrate ABC transporter permease	K02026	KO:K02026	1	1	ABC.MS.P1	multiple sugar transport system permease protein	NA	COG: COG0395 COG3833|TC: 3.A.1.1	M00207:Putative multiple sugar transport system	NA	NA	-1	-1.53414	0.000216524	0	-0.166189	1
33	gene33	gene33|WP_012002087.1|sugar_ABC_transporte...	protein_coding	TEL01S_RS00170	WP_012002087.1	sugar ABC transporter permease	K02025_&_K10118_&_K05814_&_K17316_&_NoK_&_K15771_&_K10228_&_K17319_&_K17322_&_K10233_&_K10241_&_K10237_&_K10189_&_K17245_&_K17242_&_K10193_&_K17330_&_K10201_&_K17235_&_K17238_&_K10109_&_K10121_&_K02026_&_K17312_&_K17327_&_K10197_&_K15770_&_K02027	KO:K02025_&_KO:K10118_&_KO:K05814_&_KO:K17316_&_KO:K15771_&_KO:K10228_&_KO:K17319_&_KO:K17322_&_KO:K10233_&_KO:K10241_&_KO:K10237_&_KO:K10189_&_KO:K17245_&_KO:K17242_&_KO:K10193_&_KO:K17330_&_KO:K10201_&_KO:K17235_&_KO:K17238_&_KO:K10109_&_KO:K10121_&_KO:K02026_&_KO:K17312_&_KO:K17327_&_KO:K10197_&_KO:K15770_&_KO:K02027	2143_&_475_&_360_&_208_&_194_&_152_&_136_&_130_&_120_&_115_&_108_&_71_&_66_&_66_&_62_&_60_&_60_&_52_&_25_&_24_&_14_&_7_&_5_&_5_&_5_&_4_&_3_&_1	0.478668751396024_&_0.106097833370561_&_0.0804109895018986_&_0.0464596828233192_&_0.0339513066785794_&_0.0303774849229395_&_0.0290373017645745_&_0.0268036631672995_&_0.025686843868662_&_0.0241232968505696_&_0.0158588340406522_&_0.0147420147420147_&_0.0147420147420147_&_0.0138485593031048_&_0.0134018315836498_&_0.0134018315836498_&_0.0116149207058298_&_0.0055840964931874_&_0.00536073263345991_&_0.…	ABC.MS.P_&_msmF_&_ugpA_&_gtsB, glcF_&_ganP_&_smoF, mtlF_&_lplB_&_K17322, glpP_&_aglF, ggtC_&_cebF_&_thuF, sugA_&_lacF, araP_&_chiF_&_aguF_&_togM_&_dasB_&_ABC.NGC.P_&_araP_&_inoF_&_malF_&_K10121, msmF_&_ABC.MS.P1_&_K17312, treT_&_bxlF_&_ABC.GLC.P_&_cycB, ganO_&_ABC.MS.S	multiple sugar transport system permease protein_&_raffinose/stachyose/melibiose transport system permease protein_&_sn-glycerol 3-phosphate transport system permease protein_&_glucose/mannose transport system permease protein_&_arabinogalactan oligomer / maltooligosaccharide transport system permease protein_&_sorbitol/mannitol transport system permease protein_&_putative aldouronate transport s…	ko02010:ABC transporters_&_ko02010:ABC transporters_&_ko02010:ABC transporters_&_ko02010:ABC transporters_&_ko02010:ABC transporters_&_ko02010:ABC transporters_&_ko02010:ABC transporters_&_ko02010:ABC transporters_&_ko02010:ABC transporters_&_ko02010:ABC transporters_&_ko02010:ABC transporters_&_ko02010:ABC transporters_&_ko02010:ABC transporters_&_ko02010:ABC transporters_&_ko02010:ABC transport…	COG: COG1175|TC: 3.A.1.1_&_COG: COG1175|TC: 3.A.1.1.28_&_COG: COG1175|TC: 3.A.1.1.3_&_COG: COG1175|TC: 3.A.1.1.24 3.A.1.1.30_&_COG: COG1175|TC: 3.A.1.1.2 3.A.1.1.16_&_COG: COG1175|TC: 3.A.1.1.5_&_COG: COG4209|TC: 3.A.1.1.9 3.A.1.1.29_&_COG: COG1175|TC: 3.A.1.1.35_&_COG: COG1175|TC: 3.A.1.1.8 3.A.1.1.32_&_COG: COG1175|TC: 3.A.1.1.23_&_COG: COG1175|TC: 3.A.1.1.17_&_COG: COG1175|TC: 3.A.1.1.4_&_COG:…	M00207:Putative multiple sugar transport system_&_M00196:Raffinose/stachyose/melibiose transport system_&_M00198:Putative sn-glycerol-phosphate transport system_&_M00605:Glucose/mannose transport system_&_M00491:arabinogalactan oligomer/maltooligosaccharide transport system_&_M00200:Putative sorbitol/mannitol transport system_&_M00603:Putative aldouronate transport system_&_M00607:Glycerol transp…	NA	NA	-1	-2.62648	2.13757e-09	0	-0.41875	1
34	gene34	gene34|WP_012002088.1|ABC_transporter_subs...	protein_coding	TEL01S_RS00175	WP_012002088.1	ABC transporter substrate-binding protein	K02027	KO:K02027	1	1	ABC.MS.S	multiple sugar transport system substrate-binding protein	NA	COG: COG1653 COG2182|TC: 3.A.1.1	M00207:Putative multiple sugar transport system	NA	NA	-1	-2.62729	2.65773e-14	0	-0.585171	1
35	gene35	gene35|WP_081706810.1|hypothetical_protein	protein_coding	TEL01S_RS00180	WP_081706810.1	hypothetical protein	K01207	KO:K01207	1	1	nagZ	beta-N-acetylhexosaminidase [EC:3.2.1.52]	ko00520:Amino sugar and nucleotide sugar metabolism|ko00531:Glycosaminoglycan degradation|ko01100:Metabolic pathways|ko01501:beta-Lactam resistance	RN: R00022 R05963 R07809 R07810 R10831|COG: COG1472|GO: 0004563	M00628:beta-Lactam resistance, AmpC system	NA	NA	-1	-3.8968	1.18203e-14	0	-0.2574	1
36	gene36	gene36|WP_081430095.1|ROK_family_transcrip...	protein_coding	TEL01S_RS00185	WP_081430095.1	ROK family transcriptional regulator	NoK	NA	5	NA	NA	NA	NA	NA	NA	NA	NA	-1	-4.14808	1.81248e-15	0	-0.330853	1
37	gene37	gene37|WP_012002091.1|GntR_family_transcri...	protein_coding	TEL01S_RS00190	WP_012002091.1	GntR family transcriptional regulator	NoK_&_K11475_&_K22293_&_K05799_&_K15735	KO:K11475_&_KO:K22293_&_KO:K05799_&_KO:K15735	1397_&_45_&_36_&_27_&_11	0.378151260504202_&_0.302521008403361_&_0.226890756302521_&_0.092436974789916	vanR_&_rspR_&_pdhR_&_csiR	GntR family transcriptional regulator, vanillate catabolism transcriptional regulator_&_GntR family transcriptional regulator, rspAB operon transcriptional repressor_&_GntR family transcriptional regulator, transcriptional repressor for pyruvate dehydrogenase complex_&_GntR family transcriptional regulator, carbon starvation induced regulator	NA	COG: COG1802_&_COG: COG1802_&_COG: COG2186_&_COG: COG1802	NA	NA	NA	0	-0.236289	1	0	0.06639	1
38	gene38	gene38|WP_028843586.1|transporter	protein_coding	TEL01S_RS00195	WP_028843586.1	transporter	K07793	KO:K07793	5	1	tctA	putative tricarboxylic transport membrane protein	ko02020:Two-component system	COG: COG3333|TC: 2.A.80.1	NA	NA	NA	0	-0.471934	1	0	0.304875	1
39	gene39	gene39|WP_012002092.1|tripartite_tricarbox...	protein_coding	TEL01S_RS00200	WP_012002092.1	tripartite tricarboxylate transporter TctB family protein	K07794	KO:K07794	10	1	tctB	putative tricarboxylic transport membrane protein	ko02020:Two-component system	TC: 2.A.80.1	NA	NA	NA	0	-0.253847	1	0	0.167451	1
40	gene40	gene40|WP_012002093.1|tripartite_tricarbox...	protein_coding	TEL01S_RS00205	WP_012002093.1	tripartite tricarboxylate transporter substrate binding protein	K07795	KO:K07795	1	1	tctC	putative tricarboxylic transport membrane protein	ko02020:Two-component system	COG: COG3181|TC: 2.A.80.1	NA	NA	NA	0	-0.0334336	1	0	0.337643	1
41	gene41	gene41|WP_012002094.1|methylisocitrate_lyase	protein_coding	TEL01S_RS00210	WP_012002094.1	methylisocitrate lyase	K03417_&_NoK_&_K01637_&_K01841_&_K20454_&_K01003_&_K19669_&_K12909	KO:K03417_&_KO:K01637_&_KO:K01841_&_KO:K20454_&_KO:K01003_&_KO:K19669_&_KO:K12909	284_&_259_&_164_&_63_&_27_&_13_&_2_&_1	0.512635379061372_&_0.296028880866426_&_0.113718411552347_&_0.0487364620938628_&_0.0234657039711191_&_0.0036101083032491_&_0.00180505415162455	prpB_&_E4.1.3.1, aceA_&_pepM_&_dml_&_bcpA_&_pphA_&_phpI	methylisocitrate lyase [EC:4.1.3.30]_&_isocitrate lyase [EC:4.1.3.1]_&_phosphoenolpyruvate phosphomutase [EC:5.4.2.9]_&_2,3-dimethylmalate lyase [EC:4.1.3.32]_&_oxaloacetate decarboxylase [EC:4.1.1.3]_&_phosphonopyruvate hydrolase [EC:3.11.1.3]_&_carboxyvinyl-carboxyphosphonate phosphorylmutase [EC:2.7.8.23]	ko00640:Propanoate metabolism_&_ko00630:Glyoxylate and dicarboxylate metabolism|ko01100:Metabolic pathways|ko01110:Biosynthesis of secondary metabolites|ko01120:Microbial metabolism in diverse environments|ko01200:Carbon metabolism_&_ko00440:Phosphonate and phosphinate metabolism|ko01100:Metabolic pathways|ko01120:Microbial metabolism in diverse environments|ko01130:Biosynthesis of antibiotics_&_…	RN: R00409|COG: COG2513|GO: 0046421_&_RN: R00479|COG: COG2224|GO: 0004451_&_RN: R00661|COG: COG2513|GO: 0050188_&_RN: R01355|COG: COG2513|GO: 0047529_&_RN: R00217|COG: COG2513|GO: 0008948_&_RN: R08200|GO: 0033978_&_RN: R05165 R08868 R08869|COG: COG2513|GO: 0008807	M00012:Glyoxylate cycle	NA	NA	0	0.534621	1	0	0.185323	1
42	gene42	gene42|WP_012002095.1|LTA_synthase_family_...	protein_coding	TEL01S_RS00215	WP_012002095.1	LTA synthase family protein	K19005	KO:K19005	45	0.882353	ltaS	lipoteichoic acid synthase [EC:2.7.8.20]	ko00561:Glycerolipid metabolism|ko01100:Metabolic pathways	RN: R05081 R10849|COG: COG1368	NA	NA	NA	0	0.0913593	1	0	-0.768948	1
43	gene43	gene43|WP_028843585.1|PIG-L_family_deacety...	protein_coding	TEL01S_RS00220	WP_028843585.1	PIG-L family deacetylase	NoK_&_K22135_&_K01463_&_K22408_&_K20444	KO:K22135_&_KO:K01463_&_KO:K22408_&_KO:K20444	95_&_16_&_10_&_5_&_1	0.5_&_0.3125_&_0.15625_&_0.03125	bshB2_&_bshB1_&_dac_&_rfbC	N-acetylglucosamine malate deacetylase 2 [EC:3.5.1.-]_&_N-acetylglucosamine malate deacetylase 1 [EC:3.5.1.-]_&_diacetylchitobiose deacetylase [EC:3.5.1.-]_&_O-antigen biosynthesis protein [EC:2.4.1.-]	NA	COG: COG2120_&_COG: COG2120_&_COG: COG2120|GO: 0052773_&_TC: 4.D.1.3|CAZy: GT2 GT4	NA	NA	NA	0	0.728117	1	0	-0.381086	1
44	gene44	gene44|WP_028843584.1|ATPase	protein_coding	TEL01S_RS00225	WP_028843584.1	ATPase	K00884	KO:K00884	2	1	NAGK, nagK	N-acetylglucosamine kinase [EC:2.7.1.59]	ko00520:Amino sugar and nucleotide sugar metabolism|ko01100:Metabolic pathways	RN: R01201|GO: 0045127	NA	NA	NA	0	0.601884	1	0	-0.267939	1
45	gene45	gene45|WP_012002098.1|6-phospho-beta-gluco...	protein_coding	TEL01S_RS00230	WP_012002098.1	6-phospho-beta-glucosidase	K01222	KO:K01222	1	1	E3.2.1.86A, celF	6-phospho-beta-glucosidase [EC:3.2.1.86]	ko00010:Glycolysis / Gluconeogenesis|ko00500:Starch and sucrose metabolism	RN: R00839 R05133 R05134|COG: COG1486|GO: 0008706|CAZy: GT4	NA	NA	catalyzes hydrolysis of cellobiose 6'-phosphate into glucose 6-phosphate and glucose	0	0.401406	1	0	-0.231723	1
46	gene46	gene46|WP_081430039.1|MFS_transporter	protein_coding	TEL01S_RS00235	WP_081430039.1	MFS transporter	K03292	KO:K03292	1	1	TC.GPH	glycoside/pentoside/hexuronide:cation symporter, GPH family	NA	COG: COG2211|TC: 2.A.2	NA	NA	NA	0	0.23188	1	0	-0.293482	1
47	gene47	gene47|WP_012002100.1|16S_rRNA_(guanine(96...	protein_coding	TEL01S_RS00240	WP_012002100.1	16S rRNA (guanine(966)-N(2))-methyltransferase RsmD	K08316	KO:K08316	285	1	rsmD	16S rRNA (guanine966-N2)-methyltransferase [EC:2.1.1.171]	NA	RN: R07234|COG: COG0742|GO: 0008990	NA	NA	NA	0	0.131617	1	0	-0.213073	1
48	gene48	gene48|WP_081430040.1|hypothetical_protein	protein_coding	TEL01S_RS00245	WP_081430040.1	hypothetical protein	K00851	KO:K00851	1	1	E2.7.1.12, gntK, idnK	gluconokinase [EC:2.7.1.12]	ko00030:Pentose phosphate pathway|ko01100:Metabolic pathways|ko01110:Biosynthesis of secondary metabolites|ko01120:Microbial metabolism in diverse environments|ko01130:Biosynthesis of antibiotics|ko01200:Carbon metabolism	RN: R01737|COG: COG3265|GO: 0046316	NA	NA	NA	0	-0.36381	1	0	-0.0590328	1
49	gene49	gene49|WP_012002102.1|2-hydroxyacid_dehydr...	protein_coding	TEL01S_RS00250	WP_012002102.1	2-hydroxyacid dehydrogenase	K00058	KO:K00058	1	1	serA, PHGDH	D-3-phosphoglycerate dehydrogenase / 2-oxoglutarate reductase [EC:1.1.1.95 1.1.1.399]	ko00260:Glycine, serine and threonine metabolism|ko00680:Methane metabolism|ko01100:Metabolic pathways|ko01120:Microbial metabolism in diverse environments|ko01130:Biosynthesis of antibiotics|ko01200:Carbon metabolism|ko01230:Biosynthesis of amino acids	RN: R01513|COG: COG0111|GO: 0004617	M00020:Serine biosynthesis, glycerate-3P	H01079:3-Phosphoglycerate dehydrogenase (3-PGDH) deficiency	NA	0	-0.115294	1	0	-0.107066	1
50	gene50	gene50|WP_012002103.1|MurR/RpiR_family_tra...	protein_coding	TEL01S_RS00255	WP_012002103.1	MurR/RpiR family transcriptional regulator	K19337	KO:K19337	152	0.821622	hexR	RpiR family transcriptional regulator, carbohydrate utilization regulator	NA	COG: COG1737	NA	NA	NA	0	-0.0357872	1	0	-0.30712	1
51	gene51	gene51|WP_012002104.1|NAD(P)-dependent_oxi...	protein_coding	TEL01S_RS00260	WP_012002104.1	NAD(P)-dependent oxidoreductase	NoK_&_K00059_&_K07124_&_K00019_&_K00046_&_K00065_&_K00023_&_K03366_&_K00034_&_K00038_&_K18335_&_K00216_&_K21883_&_K03793_&_K13775_&_K22185_&_K18009_&_K00076_&_K00068_&_K13774_&_K05783_&_K18333_&_K14189_&_K07535_&_K16066_&_K00039_&_K10780_&_K22215_&_K19336_&_K22322_&_K08081_&_K05296_&_K12420_&_K18337_&_K19548_&_K21620_&_K08261_&_K04708_&_K11610_&_K05711_&_K05784_&_K08690_&_K10620_&_K15734_&_K21681…	KO:K00059_&_KO:K07124_&_KO:K00019_&_KO:K00046_&_KO:K00065_&_KO:K00023_&_KO:K03366_&_KO:K00034_&_KO:K00038_&_KO:K18335_&_KO:K00216_&_KO:K21883_&_KO:K03793_&_KO:K13775_&_KO:K22185_&_KO:K18009_&_KO:K00076_&_KO:K00068_&_KO:K13774_&_KO:K05783_&_KO:K18333_&_KO:K14189_&_KO:K07535_&_KO:K16066_&_KO:K00039_&_KO:K10780_&_KO:K22215_&_KO:K19336_&_KO:K22322_&_KO:K08081_&_KO:K05296_&_KO:K12420_&_KO:K18337_&_KO:…	11251_&_3435_&_456_&_437_&_432_&_370_&_345_&_191_&_187_&_137_&_121_&_119_&_119_&_108_&_108_&_108_&_99_&_92_&_90_&_76_&_75_&_74_&_50_&_49_&_49_&_47_&_33_&_33_&_31_&_28_&_27_&_25_&_25_&_23_&_22_&_17_&_16_&_12_&_11_&_10_&_9_&_9_&_9_&_8_&_8_&_7_&_7_&_7_&_7_&_6_&_5_&_5_&_5_&_5_&_4_&_4_&_4_&_3_&_3_&_3_&_3_&_2_&_2_&_2_&_2_&_2_&_2_&_2_&_2_&_2_&_2_&_2_&_2_&_1_&_1_&_1_&_1_&_1_&_1_&_1_&_1_&_1_&_1_&_1_&_1_&_…	0.437078508716122_&_0.0580226491920092_&_0.0556050388090088_&_0.0549688255503245_&_0.047079781142639_&_0.0438987148492175_&_0.0243033464817407_&_0.0237943758747932_&_0.0174322432879501_&_0.0153963608601603_&_0.0151418755566866_&_0.0151418755566866_&_0.0137422063875811_&_0.0137422063875811_&_0.0137422063875811_&_0.0125970225219494_&_0.0117063239597913_&_0.0114518386563176_&_0.00967044153200153_&_0…	fabG_&_K07124_&_E1.1.1.30, bdh_&_idnO_&_kduD_&_phbB_&_butA, budC_&_gdh_&_E1.1.1.53_&_K18335_&_entA_&_lra5_&_PTR1_&_atuG_&_xylB_&_budC_&_hdhA_&_srlD_&_atuB_&_benD-xylL_&_K18333_&_dltE_&_badH_&_ydfG_&_rbtD_&_fabL_&_galD_&_bdcA_&_barS1_&_TR1_&_E1.1.1.51_&_actIII, oxyJ, snoaD, aknA_&_LRA1_&_bacC_&_sorbD_&_E1.1.99.21_&_E1.1.1.102_&_mabA_&_hcaB_&_benC-xylZ_&_bphB_&_cmtB_&_SDR16C5_&_bcs1_&_sdh_&_isfD_&_…	3-oxoacyl-[acyl-carrier protein] reductase [EC:1.1.1.100]_&_uncharacterized protein_&_3-hydroxybutyrate dehydrogenase [EC:1.1.1.30]_&_gluconate 5-dehydrogenase [EC:1.1.1.69]_&_2-dehydro-3-deoxy-D-gluconate 5-dehydrogenase [EC:1.1.1.127]_&_acetoacetyl-CoA reductase [EC:1.1.1.36]_&_meso-butanediol dehydrogenase / (S,S)-butanediol dehydrogenase / diacetyl reductase [EC:1.1.1.- 1.1.1.76 1.1.1.304]_&_…	ko00061:Fatty acid biosynthesis|ko00333:Prodigiosin biosynthesis|ko00780:Biotin metabolism|ko01040:Biosynthesis of unsaturated fatty acids|ko01100:Metabolic pathways|ko01130:Biosynthesis of antibiotics|ko01212:Fatty acid metabolism_&_ko00072:Synthesis and degradation of ketone bodies|ko00650:Butanoate metabolism|ko01100:Metabolic pathways_&_ko00040:Pentose and glucuronate interconversions_&_ko006…	RN: R04533 R04534 R04536 R04543 R04566 R04953 R04964 R07759 R07763 R10116 R10120 R11671|COG: COG1028|GO: 0004316_&_COG: COG0300_&_RN: R01361|COG: COG1028|GO: 0003858_&_COG: COG1028|GO: 0008874_&_RN: R01542|COG: COG1028|GO: 0047001_&_RN: R01779 R01977|COG: COG1028|GO: 0018454_&_RN: R02855 R02946 R03707 R09078 R10505|COG: COG1028|GO: 0047512 0052588_&_RN: R01520 R01521|COG: COG1028|GO: 0047936_&_RN…	M00083:Fatty acid biosynthesis, elongation|M00572:Pimeloyl-ACP biosynthesis, BioC-BioH pathway, malonyl-ACP	H00407:Peroxisomal beta-oxidation enzyme deficiency|H02095:Perrault syndrome|H02098:D-bifunctional protein deficiency_&_H00525:Disorders of mitochondrial fatty-acid oxidation|H01980:SCAD deficiency_&_H01065:Pentosuria_&_H00837:Leber congenital amaurosis (LCR)	NA	0	-0.727511	1	0	0.205483	1
52	gene52	gene52|WP_012002105.1|C4-dicarboxylate_ABC...	protein_coding	TEL01S_RS00265	WP_012002105.1	C4-dicarboxylate ABC transporter	NoK_&_K11690_&_K21393_&_K01578	KO:K11690_&_KO:K21393_&_KO:K01578	2100_&_205_&_134_&_1	0.602941176470588_&_0.394117647058824_&_0.00294117647058824	dctM_&_yiaN_&_MLYCD	C4-dicarboxylate transporter, DctM subunit_&_TRAP-type transport system large permease protein_&_malonyl-CoA decarboxylase [EC:4.1.1.9]	ko02020:Two-component system_&_ko00410:beta-Alanine metabolism|ko00640:Propanoate metabolism|ko01100:Metabolic pathways|ko04146:Peroxisome|ko04152:AMPK signaling pathway	COG: COG1593|TC: 2.A.56.1_&_COG: COG1593|TC: 2.A.56.1_&_RN: R00233|GO: 0050080	NA	H01283:Malonyl-CoA decarboxylase deficiency	NA	0	-1.00076	1	0	0.042946	1
53	gene53	gene53|WP_012002106.1|TRAP_transporter_sma...	protein_coding	TEL01S_RS00270	WP_012002106.1	TRAP transporter small permease	NoK	NA	21	NA	NA	NA	NA	NA	NA	NA	NA	0	-1.03311	1	0	0.137782	1
54	gene54	gene54|WP_012002107.1|C4-dicarboxylate_ABC...	protein_coding	TEL01S_RS00275	WP_012002107.1	C4-dicarboxylate ABC transporter	NoK_&_K21395_&_K11688	KO:K21395_&_KO:K11688	1056_&_219_&_179	0.550251256281407_&_0.449748743718593	yiaO_&_dctP	TRAP-type transport system periplasmic protein_&_C4-dicarboxylate-binding protein DctP	ko02020:Two-component system	COG: COG1638|TC: 2.A.56.1_&_COG: COG1638|TC: 2.A.56.1	NA	NA	NA	0	-0.271447	1	0	0.538141	1
55	gene55	gene55|WP_038051650.1|alpha/beta_hydrolase	protein_coding	TEL01S_RS00280	WP_038051650.1	alpha/beta hydrolase	NoK	NA	20	NA	NA	NA	NA	NA	NA	NA	NA	0	-0.69338	1	0	-0.370252	1
56	gene56	gene56|WP_028843582.1|phenylalanine--tRNA_...	protein_coding	TEL01S_RS00285	WP_028843582.1	phenylalanine--tRNA ligase subunit beta	K01890	KO:K01890	6	1	FARSB, pheT	phenylalanyl-tRNA synthetase beta chain [EC:6.1.1.20]	ko00970:Aminoacyl-tRNA biosynthesis	RN: R03660|COG: COG0072|GO: 0004826	M00359:Aminoacyl-tRNA biosynthesis, eukaryotes|M00360:Aminoacyl-tRNA biosynthesis, prokaryotes	NA	NA	0	-0.204776	1	0	-0.348533	1
57	gene57	gene57|WP_028843581.1|phenylalanine--tRNA_...	protein_coding	TEL01S_RS00290	WP_028843581.1	phenylalanine--tRNA ligase subunit alpha	K01889	KO:K01889	1	1	FARSA, pheS	phenylalanyl-tRNA synthetase alpha chain [EC:6.1.1.20]	ko00970:Aminoacyl-tRNA biosynthesis	RN: R03660|COG: COG0016|GO: 0004826	M00359:Aminoacyl-tRNA biosynthesis, eukaryotes|M00360:Aminoacyl-tRNA biosynthesis, prokaryotes	H00266:Hereditary spastic paraplegia (SPG)|H00891:Combined oxidative phosphorylation deficiency (COXPD)	NA	0	-0.0979042	1	0	-0.184321	1
58	gene58	gene58|WP_012002111.1|radical_SAM_protein	protein_coding	TEL01S_RS00295	WP_012002111.1	radical SAM protein	NoK_&_K07739_&_K07139	KO:K07739_&_KO:K07139	75_&_53_&_30	0.63855421686747_&_0.36144578313253	ELP3, KAT9_&_K07139	elongator complex protein 3 [EC:2.3.1.48]_&_uncharacterized protein	NA	COG: COG1243|GO: 0004402_&_COG: COG1242	NA	NA	NA	0	-0.320153	1	0	0.00733613	1
59	gene59	gene59|WP_012002112.1|ribonuclease_3	protein_coding	TEL01S_RS00300	WP_012002112.1	ribonuclease 3	K03685	KO:K03685	1055	0.998108	rnc, DROSHA, RNT1	ribonuclease III [EC:3.1.26.3]	ko03008:Ribosome biogenesis in eukaryotes|ko05205:Proteoglycans in cancer	COG: COG0571|GO: 0004525	NA	NA	NA	0	-0.227631	1	0	-0.0739064	1
60	gene60	gene60|WP_028843580.1|transketolase	protein_coding	TEL01S_RS00305	WP_028843580.1	transketolase	K00615	KO:K00615	17	1	E2.2.1.1, tktA, tktB	transketolase [EC:2.2.1.1]	ko00030:Pentose phosphate pathway|ko00710:Carbon fixation in photosynthetic organisms|ko01051:Biosynthesis of ansamycins|ko01100:Metabolic pathways|ko01110:Biosynthesis of secondary metabolites|ko01120:Microbial metabolism in diverse environments|ko01130:Biosynthesis of antibiotics|ko01200:Carbon metabolism|ko01230:Biosynthesis of amino acids	RN: R01067 R01641 R01830 R06590|COG: COG0021|GO: 0004802	M00004:Pentose phosphate pathway (Pentose phosphate cycle)|M00007:Pentose phosphate pathway, non-oxidative phase, fructose 6P	NA	NA	0	-0.175874	1	0	-0.20794	1
61	gene61	gene61|WP_012002114.1|DUF2905_domain-conta...	protein_coding	TEL01S_RS00310	WP_012002114.1	DUF2905 domain-containing protein	NoK	NA	8	NA	NA	NA	NA	NA	NA	NA	NA	0	-0.468786	1	0	-0.00883193	1
62	gene62	gene62|WP_012002115.1|hypothetical_protein	protein_coding	TEL01S_RS00315	WP_012002115.1	hypothetical protein	NoK	NA	378	NA	NA	NA	NA	NA	NA	NA	NA	0	-0.411676	1	0	-0.066628	1
63	gene63	gene63|WP_012002116.1|hypothetical_protein	protein_coding	TEL01S_RS10645	WP_012002116.1	hypothetical protein	K02341	KO:K02341	1	1	holB	DNA polymerase III subunit delta' [EC:2.7.7.7]	ko00230:Purine metabolism|ko00240:Pyrimidine metabolism|ko01100:Metabolic pathways|ko03030:DNA replication|ko03430:Mismatch repair|ko03440:Homologous recombination	RN: R00375 R00376 R00377 R00378|COG: COG0470|GO: 0003887	M00260:DNA polymerase III complex, bacteria	NA	NA	0	-0.505622	1	0	0.0555738	1
64	gene64	gene64|WP_012002117.1|DUF327_domain-contai...	protein_coding	TEL01S_RS00325	WP_012002117.1	DUF327 domain-containing protein	K09770	KO:K09770	7	1	K09770	uncharacterized protein	NA	COG: COG1728	NA	NA	NA	0	-0.323904	1	0	0.0629849	1
65	gene65	gene65|WP_012002118.1|S-methyl-5-thioribos...	protein_coding	TEL01S_RS00330	WP_012002118.1	S-methyl-5-thioribose-1-phosphate isomerase	K08963	KO:K08963	1	1	mtnA	methylthioribose-1-phosphate isomerase [EC:5.3.1.23]	ko00270:Cysteine and methionine metabolism|ko01100:Metabolic pathways	RN: R04420|GO: 0046523	M00034:Methionine salvage pathway	NA	NA	0	-0.243916	1	0	-0.165074	1
66	gene66	gene66|WP_012002119.1|peptidyl-prolyl_cis-...	protein_coding	TEL01S_RS00335	WP_012002119.1	peptidyl-prolyl cis-trans isomerase	K03769_&_K03770_&_K07533_&_NoK_&_K03771	KO:K03769_&_KO:K03770_&_KO:K07533_&_KO:K03771	66_&_36_&_30_&_27_&_23	0.425806451612903_&_0.232258064516129_&_0.193548387096774_&_0.148387096774194	ppiC_&_ppiD_&_prsA_&_surA	peptidyl-prolyl cis-trans isomerase C [EC:5.2.1.8]_&_peptidyl-prolyl cis-trans isomerase D [EC:5.2.1.8]_&_foldase protein PrsA [EC:5.2.1.8]_&_peptidyl-prolyl cis-trans isomerase SurA [EC:5.2.1.8]	NA	COG: COG0760|GO: 0003755_&_COG: COG0760|GO: 0003755_&_COG: COG0760|GO: 0003755_&_COG: COG0760|GO: 0003755	NA	NA	NA	0	-0.259117	1	0	-0.277124	1
67	gene67	gene67|WP_012002120.1|nucleoside_triphosph...	protein_coding	TEL01S_RS00340	WP_012002120.1	nucleoside triphosphate pyrophosphohydrolase	K04765_&_K02428_&_K02499_&_NoK	KO:K04765_&_KO:K02428_&_KO:K02499	303_&_259_&_210_&_25	0.392487046632124_&_0.335492227979275_&_0.272020725388601	mazG_&_rdgB_&_yabN	nucleoside triphosphate diphosphatase [EC:3.6.1.9]_&_XTP/dITP diphosphohydrolase [EC:3.6.1.66]_&_tetrapyrrole methylase family protein / MazG family protein	ko00230:Purine metabolism|ko00240:Pyrimidine metabolism|ko00760:Nicotinate and nicotinamide metabolism|ko00770:Pantothenate and CoA biosynthesis|ko01100:Metabolic pathways_&_ko00230:Purine metabolism	RN: R00086 R00087 R00103 R00287 R00426 R00515 R00662 R00720 R03004 R03036 R11323|COG: COG1694|GO: 0004551_&_RN: R00426 R00720 R01855 R02100 R02720 R03531|COG: COG0127_&_COG: COG3956	NA	NA	NA	0	-0.173366	1	0	-0.401147	1
68	gene68	gene68|WP_012002121.1|TIGR00153_family_pro...	protein_coding	TEL01S_RS00345	WP_012002121.1	TIGR00153 family protein	K07220	KO:K07220	33	1	K07220	uncharacterized protein	NA	COG: COG1392	NA	NA	NA	0	-0.0573365	1	0	-0.457269	1
69	gene69	gene69|WP_081430041.1|inorganic_phosphate_...	protein_coding	TEL01S_RS00350	WP_081430041.1	inorganic phosphate transporter	K03306	KO:K03306	1	1	TC.PIT	inorganic phosphate transporter, PiT family	NA	COG: COG0306|GO: 0005315|TC: 2.A.20	NA	NA	NA	0	-0.059699	1	0	-0.503303	1
70	gene70	gene70|WP_012002123.1|AroM_family_protein	protein_coding	TEL01S_RS00355	WP_012002123.1	AroM family protein	K14591	KO:K14591	30	1	aroM	protein AroM	NA	NA	NA	NA	NA	0	0.0999076	1	0	-0.570978	1
71	gene71	gene71|WP_012002124.1|ABC_transporter_subs...	protein_coding	TEL01S_RS00360	WP_012002124.1	ABC transporter substrate-binding protein	K02035	KO:K02035	2	1	ABC.PE.S	peptide/nickel transport system substrate-binding protein	ko02024:Quorum sensing	COG: COG0747|TC: 3.A.1.5	M00239:Peptides/nickel transport system	NA	NA	0	0.277963	1	0	-0.545305	1
72	gene72	gene72|WP_012002125.1|ABC_transporter_perm...	protein_coding	TEL01S_RS00365	WP_012002125.1	ABC transporter permease	K02033	KO:K02033	1	1	ABC.PE.P	peptide/nickel transport system permease protein	ko02024:Quorum sensing	COG: COG0601|TC: 3.A.1.5	M00239:Peptides/nickel transport system	NA	with GsiABD is involved in the transport of glutathione into the cell	0	-0.000284495	1	0	-0.49324	1
73	gene73	gene73|WP_012002126.1|ABC_transporter_perm...	protein_coding	TEL01S_RS00370	WP_012002126.1	ABC transporter permease	K02034	KO:K02034	3209	0.732816	ABC.PE.P1	peptide/nickel transport system permease protein	ko02024:Quorum sensing	COG: COG1173|TC: 3.A.1.5	M00239:Peptides/nickel transport system	NA	NA	0	-0.169689	1	0	-0.541867	1
74	gene74	gene74|WP_038051422.1|amidohydrolase	protein_coding	TEL01S_RS00375	WP_038051422.1	amidohydrolase	NoK_&_K12941_&_K01451_&_K21613_&_K01436_&_K12940_&_K14665_&_K05823_&_K13048	KO:K12941_&_KO:K01451_&_KO:K21613_&_KO:K01436_&_KO:K12940_&_KO:K14665_&_KO:K05823_&_KO:K13048	462_&_224_&_60_&_38_&_37_&_36_&_29_&_3_&_3	0.52093023255814_&_0.13953488372093_&_0.0883720930232558_&_0.086046511627907_&_0.0837209302325581_&_0.0674418604651163_&_0.00697674418604651_&_0.00697674418604651	abgB_&_hipO_&_yxeP_&_K01436_&_abgA_&_amhX_&_dapL_&_CPS	aminobenzoyl-glutamate utilization protein B_&_hippurate hydrolase [EC:3.5.1.32]_&_uncharacterized hydrolase [EC:3.-.-.-]_&_amidohydrolase [EC:3.5.1.-]_&_aminobenzoyl-glutamate utilization protein A_&_amidohydrolase [EC:3.5.1.-]_&_N-acetyldiaminopimelate deacetylase [EC:3.5.1.47]_&_carboxypeptidase Ss1 [EC:3.4.17.-]	ko00360:Phenylalanine metabolism_&_ko00300:Lysine biosynthesis|ko01100:Metabolic pathways|ko01110:Biosynthesis of secondary metabolites|ko01230:Biosynthesis of amino acids	COG: COG1473_&_RN: R01424|COG: COG1473|GO: 0047980_&_COG: COG1473_&_COG: COG1473_&_COG: COG1473_&_COG: COG1473_&_RN: R02733|COG: COG1473|GO: 0050118	M00525:Lysine biosynthesis, acetyl-DAP pathway, aspartate	NA	NA	0	0.0651113	1	0	-0.456171	1
75	gene75	gene75|WP_028843574.1|ABC_transporter_ATP-...	protein_coding	TEL01S_RS00380	WP_028843574.1	ABC transporter ATP-binding protein	K02031	KO:K02031	1	1	ABC.PE.A	peptide/nickel transport system ATP-binding protein	ko02024:Quorum sensing	COG: COG0444 COG1123|TC: 3.A.1.5	M00239:Peptides/nickel transport system	NA	NA	0	-0.137351	1	0	-0.436481	1
76	gene76	gene76|WP_028843573.1|ABC_transporter_ATP-...	protein_coding	TEL01S_RS00385	WP_028843573.1	ABC transporter ATP-binding protein	K01990_&_NoK_&_K02003_&_K06147_&_K02031_&_K02013_&_K02032_&_K01995_&_K02049_&_K02028_&_K01996_&_K10112_&_K02056_&_K02036_&_K02065_&_K10441_&_K02010_&_K09812_&_K09810_&_K11085_&_K02017_&_K16787_&_K16786_&_K02052_&_K02071_&_K09817_&_K11072_&_K10823_&_K05847_&_K06861_&_K02000_&_K02041_&_K02006_&_K09013_&_K15583_&_K10111_&_K02045_&_K15555_&_K15738_&_K18890_&_K15578_&_K11963_&_K06158_&_K09691_&_K11962…	KO:K01990_&_KO:K02003_&_KO:K06147_&_KO:K02031_&_KO:K02013_&_KO:K02032_&_KO:K01995_&_KO:K02049_&_KO:K02028_&_KO:K01996_&_KO:K10112_&_KO:K02056_&_KO:K02036_&_KO:K02065_&_KO:K10441_&_KO:K02010_&_KO:K09812_&_KO:K09810_&_KO:K11085_&_KO:K02017_&_KO:K16787_&_KO:K16786_&_KO:K02052_&_KO:K02071_&_KO:K09817_&_KO:K11072_&_KO:K10823_&_KO:K05847_&_KO:K06861_&_KO:K02000_&_KO:K02041_&_KO:K02006_&_KO:K09013_&_KO:…	5378_&_4939_&_3795_&_3103_&_3065_&_2291_&_2227_&_2035_&_1842_&_1497_&_1442_&_1400_&_1219_&_1207_&_1043_&_943_&_936_&_791_&_776_&_759_&_732_&_731_&_727_&_701_&_663_&_616_&_559_&_533_&_520_&_516_&_498_&_492_&_470_&_462_&_446_&_392_&_378_&_369_&_359_&_329_&_325_&_322_&_313_&_311_&_308_&_307_&_294_&_268_&_257_&_249_&_237_&_227_&_217_&_216_&_211_&_205_&_200_&_199_&_193_&_189_&_182_&_182_&_164_&_158_&_…	0.0923674086287442_&_0.065179307502061_&_0.0532941742236878_&_0.0526415223962627_&_0.0393480351744985_&_0.0382488320967299_&_0.034951222863424_&_0.031636438582028_&_0.0257110469909316_&_0.0247664193459742_&_0.0240450673261885_&_0.0209363836218741_&_0.0207302830447925_&_0.0179135751580104_&_0.016196070348997_&_0.016075845012366_&_0.0135854630392965_&_0.0133278373179445_&_0.0130358615004122_&_0.012…	ABC-2.A_&_ABC.CD.A_&_ABCB-BAC_&_ABC.PE.A_&_ABC.FEV.A_&_ABC.PE.A1_&_livG_&_ABC.SN.A_&_ABC.PA.A_&_livF_&_msmX, msmK, malK, sugC, ggtA, msiK_&_ABC.SS.A_&_pstB_&_mlaF, linL, mkl_&_rbsA_&_afuC, fbpC_&_ftsE_&_lolD_&_msbA_&_modC_&_ecfA2_&_ecfA1_&_ABC.SP.A_&_metN_&_znuC_&_potA_&_oppF_&_opuA_&_lptB_&_proV_&_phnC_&_cbiO_&_sufC_&_oppD_&_malK, mtlK, thuK_&_cysA_&_ssuB_&_uup_&_mdlB, smdB_&_nrtC, nasD_&_urtE_&…	ABC-2 type transport system ATP-binding protein_&_putative ABC transport system ATP-binding protein_&_ATP-binding cassette, subfamily B, bacterial_&_peptide/nickel transport system ATP-binding protein_&_iron complex transport system ATP-binding protein [EC:3.6.3.34]_&_peptide/nickel transport system ATP-binding protein_&_branched-chain amino acid transport system ATP-binding protein_&_NitT/TauT f…	ko02024:Quorum sensing_&_ko02010:ABC transporters_&_ko02024:Quorum sensing_&_ko02010:ABC transporters|ko02024:Quorum sensing_&_ko02010:ABC transporters|ko02024:Quorum sensing_&_ko02010:ABC transporters_&_ko02010:ABC transporters_&_ko02010:ABC transporters_&_ko02010:ABC transporters_&_ko02010:ABC transporters_&_ko02010:ABC transporters_&_ko02010:ABC transporters_&_ko02010:ABC transporters_&_ko0201…	COG: COG1131 COG1134|TC: 3.A.1_&_COG: COG1136 COG4181|TC: 3.A.1_&_COG: COG1132 COG2274 COG5265|TC: 3.A.1.21 3.A.1.106 3.A.1.109_&_COG: COG0444 COG1123|TC: 3.A.1.5_&_COG: COG1120|GO: 0015623|TC: 3.A.1.14_&_COG: COG1123 COG1124|TC: 3.A.1.5_&_COG: COG0411|TC: 3.A.1.4_&_COG: COG1116|TC: 3.A.1.16 3.A.1.17_&_COG: COG1126|GO: 0015426|TC: 3.A.1.3_&_COG: COG0410|TC: 3.A.1.4_&_COG: COG3839|TC: 3.A.1.1_&_CO…	M00254:ABC-2 type transport system_&_M00258:Putative ABC transport system_&_M00239:Peptides/nickel transport system_&_M00240:Iron complex transport system_&_M00239:Peptides/nickel transport system_&_M00237:Branched-chain amino acid transport system_&_M00188:NitT/TauT family transport system_&_M00236:Putative polar amino acid transport system_&_M00237:Branched-chain amino acid transport system_&_M…	H00208:Hyperbilirubinemia|H02056:Dubin-Johnson syndrome_&_H00810:Progressive myoclonic epilepsy (PME/ EPM)|H01601:Anaplastic large-cell lymphoma|H01892:Peripheral T cell lymphoma (PTCL)|H01994:Lafora disease	Part of the ABC transporter complex DppABCDF involved in the transport of dipeptides	0	-0.185072	1	0	-0.495427	1
77	gene77	gene77|WP_028843572.1|DUF1177_domain-conta...	protein_coding	TEL01S_RS00390	WP_028843572.1	DUF1177 domain-containing protein	NoK	NA	42	NA	NA	NA	NA	NA	NA	NA	NA	0	0.0422512	1	0	0.277088	1
78	gene78	gene78|WP_028843571.1|cupin_domain-contain...	protein_coding	TEL01S_RS00395	WP_028843571.1	cupin domain-containing protein	K14056	KO:K14056	28	0.965517	puuR	HTH-type transcriptional regulator, repressor for puuD	NA	COG: COG1396	NA	NA	NA	0	0.0756669	1	0	-0.29251	1
79	gene79	gene79|WP_028843570.1|flagellar_basal_body...	protein_coding	TEL01S_RS00400	WP_028843570.1	flagellar basal body rod protein FlgB	K02387	KO:K02387	101	1	flgB	flagellar basal-body rod protein FlgB	ko02040:Flagellar assembly	COG: COG1815	NA	NA	NA	0	0.32393	1	0	0.30155	1
80	gene80	gene80|WP_012002133.1|flagellar_basal_body...	protein_coding	TEL01S_RS00405	WP_012002133.1	flagellar basal body rod protein FlgC	K02388	KO:K02388	603	1	flgC	flagellar basal-body rod protein FlgC	ko02040:Flagellar assembly	COG: COG1558	NA	NA	NA	0	0.303328	1	0	0.636953	1
81	gene81	gene81|WP_012002134.1|flagellar_hook-basal...	protein_coding	TEL01S_RS00410	WP_012002134.1	flagellar hook-basal body complex protein FliE	K02408	KO:K02408	182	1	fliE	flagellar hook-basal body complex protein FliE	ko02040:Flagellar assembly	COG: COG1677	NA	NA	NA	0	0.324031	1	0	0.535414	1
82	gene82	gene82|WP_028843569.1|glycosyl_transferase...	protein_coding	TEL01S_RS00415	WP_028843569.1	glycosyl transferase family 1	NoK	NA	29	NA	NA	NA	NA	NA	NA	NA	NA	0	-0.367549	1	0	-0.18551	1
83	gene83	gene83|WP_028843568.1|MurR/RpiR_family_tra...	protein_coding	TEL01S_RS00420	WP_028843568.1	MurR/RpiR family transcriptional regulator	K19337	KO:K19337	145	0.852941	hexR	RpiR family transcriptional regulator, carbohydrate utilization regulator	NA	COG: COG1737	NA	NA	NA	0	0.0293865	1	0	-0.00521139	1
84	gene84	gene84|WP_028843567.1|glycosyl_transferase	protein_coding	TEL01S_RS00425	WP_028843567.1	glycosyl transferase	K21349	KO:K21349	1	1	ggs	glucosylglycerate synthase [EC:2.4.1.268]	NA	COG: COG0463|CAZy: GT81	NA	NA	NA	0	0.111445	1	0	-0.239257	1
85	gene85	gene85|WP_028843566.1|hypothetical_protein	protein_coding	TEL01S_RS00430	WP_028843566.1	hypothetical protein	K01191	KO:K01191	2	1	MAN2C1	alpha-mannosidase [EC:3.2.1.24]	ko00511:Other glycan degradation	COG: COG0383|GO: 0004559|CAZy: GH38	NA	NA	NA	0	-0.426904	1	0	0.372206	1
86	gene86	gene86|WP_012002139.1|ABC_transporter_ATP-...	protein_coding	TEL01S_RS00435	WP_012002139.1	ABC transporter ATP-binding protein	K10112	KO:K10112	1	1	msmX, msmK, malK, sugC, ggtA, msiK	multiple sugar transport system ATP-binding protein	ko02010:ABC transporters	COG: COG3839|TC: 3.A.1.1	M00194:Maltose/maltodextrin transport system|M00196:Raffinose/stachyose/melibiose transport system|M00197:Putative fructooligosaccharide transport system|M00200:Putative sorbitol/mannitol transport system|M00201:alpha-Glucoside transport system|M00206:Cellobiose transport system|M00207:Putative multiple sugar transport system|M00491:arabinogalactan oligomer/maltooligosaccharide transport system|M…	NA	NA	0	0.00481679	1	0	0.108338	1
87	gene87	gene87|WP_012002140.1|carbohydrate_ABC_tra...	protein_coding	TEL01S_RS00440	WP_012002140.1	carbohydrate ABC transporter permease	K02026	KO:K02026	1	1	ABC.MS.P1	multiple sugar transport system permease protein	NA	COG: COG0395 COG3833|TC: 3.A.1.1	M00207:Putative multiple sugar transport system	NA	NA	0	-0.287292	1	0	0.517211	1
88	gene88	gene88|WP_012002141.1|sugar_ABC_transporte...	protein_coding	TEL01S_RS00445	WP_012002141.1	sugar ABC transporter permease	K02025	KO:K02025	1	1	ABC.MS.P	multiple sugar transport system permease protein	NA	COG: COG1175|TC: 3.A.1.1	M00207:Putative multiple sugar transport system	NA	NA	0	0.166082	1	0	0.732382	1
89	gene89	gene89|WP_012002142.1|carbohydrate_ABC_tra...	protein_coding	TEL01S_RS00450	WP_012002142.1	carbohydrate ABC transporter substrate-binding protein	K02027	KO:K02027	2	1	ABC.MS.S	multiple sugar transport system substrate-binding protein	NA	COG: COG1653 COG2182|TC: 3.A.1.1	M00207:Putative multiple sugar transport system	NA	NA	0	0.477069	1	0	-0.177487	1
90	gene90	gene90|NA|tRNA-Leu	tRNA	TEL01S_RS00455	NA	tRNA-Leu	NA	NA	NA	NA	NA	NA	NA	NA	NA	NA	NA	0	0.121384	1	0	-1.22029	1
91	gene91	gene91|NA|tRNA-Met	tRNA	TEL01S_RS00460	NA	tRNA-Met	NA	NA	NA	NA	NA	NA	NA	NA	NA	NA	NA	0	-1.07397	1	0	0.547958	1
92	gene92	gene92|WP_028843565.1|hypothetical_protein	protein_coding	TEL01S_RS00465	WP_028843565.1	hypothetical protein	NoK	NA	1	NA	NA	NA	NA	NA	NA	NA	NA	0	0.196281	1	0	0.132848	1
93	gene93	gene93|WP_012002154.1|MurR/RpiR_family_tra...	protein_coding	TEL01S_RS00470	WP_012002154.1	MurR/RpiR family transcriptional regulator	K19337	KO:K19337	159	0.798995	hexR	RpiR family transcriptional regulator, carbohydrate utilization regulator	NA	COG: COG1737	NA	NA	NA	0	-0.242378	1	0	-0.425758	1
94	gene94	gene94|WP_012002155.1|ROK_family_protein	protein_coding	TEL01S_RS00475	WP_012002155.1	ROK family protein	K00845	KO:K00845	1	1	glk	glucokinase [EC:2.7.1.2]	ko00010:Glycolysis / Gluconeogenesis|ko00052:Galactose metabolism|ko00500:Starch and sucrose metabolism|ko00520:Amino sugar and nucleotide sugar metabolism|ko00521:Streptomycin biosynthesis|ko00524:Neomycin, kanamycin and gentamicin biosynthesis|ko01100:Metabolic pathways|ko01110:Biosynthesis of secondary metabolites|ko01120:Microbial metabolism in diverse environments|ko01130:Biosynthesis of ant…	RN: R00299 R01600 R01786|COG: COG0837|GO: 0004340	M00001:Glycolysis (Embden-Meyerhof pathway), glucose	NA	NA	0	-0.0142053	1	0	-0.199001	1
95	gene95	gene95|WP_012002156.1|DUF4127_domain-conta...	protein_coding	TEL01S_RS00480	WP_012002156.1	DUF4127 domain-containing protein	NoK	NA	43	NA	NA	NA	NA	NA	NA	NA	NA	0	0.0994949	1	0	-0.427935	1
96	gene96	gene96|WP_028843564.1|hypothetical_protein	protein_coding	TEL01S_RS00485	WP_028843564.1	hypothetical protein	NoK	NA	156	NA	NA	NA	NA	NA	NA	NA	NA	0	0.0773206	1	0	-0.56858	1
97	gene97	gene97|WP_012002158.1|carbohydrate_ABC_tra...	protein_coding	TEL01S_RS00490	WP_012002158.1	carbohydrate ABC transporter permease	K17246	KO:K17246	1	1	chiG	putative chitobiose transport system permease protein	ko02010:ABC transporters	COG: COG0395|TC: 3.A.1.1.40	M00601:Putative chitobiose transport system	NA	NA	0	-0.187593	1	0	-1.13196	0.658928
98	gene98	gene98|WP_012002159.1|sugar_ABC_transporte...	protein_coding	TEL01S_RS00495	WP_012002159.1	sugar ABC transporter permease	K17245	KO:K17245	1	1	chiF	putative chitobiose transport system permease protein	ko02010:ABC transporters	COG: COG1175|TC: 3.A.1.1.40	M00601:Putative chitobiose transport system	NA	NA	0	-0.111717	1	0	-1.25353	0.0449549
99	gene99	gene99|WP_028843562.1|sugar_ABC_transporte...	protein_coding	TEL01S_RS00500	WP_028843562.1	sugar ABC transporter substrate-binding protein	K17244	KO:K17244	2	1	chiE	putative chitobiose transport system substrate-binding protein	ko02010:ABC transporters	COG: COG1653|TC: 3.A.1.1.40	M00601:Putative chitobiose transport system	NA	NA	0	0.23409	1	0	-1.0268	1
100	gene100	gene100|WP_012002161.1|FAD-dependent_oxido...	protein_coding	TEL01S_RS00505	WP_012002161.1	FAD-dependent oxidoreductase	NoK	NA	238	NA	NA	NA	NA	NA	NA	NA	NA	0	-0.0194368	1	-1	-1.35934	0.00618831
101	gene101	gene101|WP_012002162.1|putative_N-acetylma...	protein_coding	TEL01S_RS00510	WP_012002162.1	putative N-acetylmannosamine-6-phosphate 2-epimerase	K01788	KO:K01788	222	0.95279	nanE	N-acylglucosamine-6-phosphate 2-epimerase [EC:5.1.3.9]	ko00520:Amino sugar and nucleotide sugar metabolism	RN: R02087|COG: COG3010|GO: 0047465	NA	NA	NA	0	0.228966	1	0	-0.914883	1
102	gene102	gene102|WP_012002163.1|hypothetical_protein	protein_coding	TEL01S_RS00515	WP_012002163.1	hypothetical protein	NoK	NA	74	NA	NA	NA	NA	NA	NA	NA	NA	0	-0.430835	1	-1	-1.30061	0.00164453
103	gene103	gene103|WP_081430042.1|hypothetical_protein	protein_coding	TEL01S_RS00520	WP_081430042.1	hypothetical protein	NoK_&_K02529_&_K02103_&_K03710_&_K05836_&_K05499_&_K02525_&_K03604_&_K03484_&_K11922_&_K10439_&_K10711_&_K17074	KO:K02529_&_KO:K02103_&_KO:K03710_&_KO:K05836_&_KO:K05499_&_KO:K02525_&_KO:K03604_&_KO:K03484_&_KO:K11922_&_KO:K10439_&_KO:K10711_&_KO:K17074	159_&_149_&_40_&_16_&_11_&_8_&_4_&_4_&_2_&_2_&_1_&_1_&_1	0.623430962343096_&_0.167364016736402_&_0.0669456066945607_&_0.0460251046025105_&_0.0334728033472803_&_0.0167364016736402_&_0.0167364016736402_&_0.00836820083682008_&_0.00836820083682008_&_0.00418410041841004_&_0.00418410041841004_&_0.00418410041841004	lacI, galR_&_araR_&_K03710_&_hutC_&_cytR_&_kdgR_&_purR_&_scrR_&_mngR, farR_&_rbsB_&_frlR_&_lysX2	LacI family transcriptional regulator_&_GntR family transcriptional regulator, arabinose operon transcriptional repressor_&_GntR family transcriptional regulator_&_GntR family transcriptional regulator, histidine utilization repressor_&_LacI family transcriptional regulator, repressor for deo operon, udp, cdd, tsx, nupC, and nupG_&_LacI family transcriptional regulator, kdg operon repressor_&_Lac…	ko02010:ABC transporters|ko02030:Bacterial chemotaxis_&_ko02010:ABC transporters	COG: COG1609_&_COG: COG1609_&_COG: COG2188_&_COG: COG2188_&_COG: COG1609_&_COG: COG1609_&_COG: COG1609_&_COG: COG1609_&_COG: COG2188_&_COG: COG1879|TC: 3.A.1.2.1 3.A.1.2.13 3.A.1.2.19_&_COG: COG2188_&_COG: COG0765|TC: 3.A.1.3.20	M00212:Ribose transport system_&_M00589:Putative lysine transport system	NA	NA	0	0.710408	1	0	-0.299166	1
104	gene104	gene104|WP_012002165.1|ABC_transporter_sub...	protein_coding	TEL01S_RS00525	WP_012002165.1	ABC transporter substrate-binding protein	K02027	KO:K02027	1	1	ABC.MS.S	multiple sugar transport system substrate-binding protein	NA	COG: COG1653 COG2182|TC: 3.A.1.1	M00207:Putative multiple sugar transport system	NA	NA	-1	-1.77423	2.00035e-06	0	-0.48394	1
105	gene105	gene105|WP_012002166.1|sugar_ABC_transport...	protein_coding	TEL01S_RS00530	WP_012002166.1	sugar ABC transporter permease	K02025	KO:K02025	1	1	ABC.MS.P	multiple sugar transport system permease protein	NA	COG: COG1175|TC: 3.A.1.1	M00207:Putative multiple sugar transport system	NA	NA	-1	-1.79856	8.24187e-06	0	-0.600134	1
106	gene106	gene106|WP_012002167.1|carbohydrate_ABC_tr...	protein_coding	TEL01S_RS00535	WP_012002167.1	carbohydrate ABC transporter permease	K02026	KO:K02026	1	1	ABC.MS.P1	multiple sugar transport system permease protein	NA	COG: COG0395 COG3833|TC: 3.A.1.1	M00207:Putative multiple sugar transport system	NA	NA	-1	-1.60807	0.000368953	0	-0.548681	1
107	gene107	gene107|WP_028843561.1|alpha-mannosidase	protein_coding	TEL01S_RS00540	WP_028843561.1	alpha-mannosidase	K01191	KO:K01191	16	1	MAN2C1	alpha-mannosidase [EC:3.2.1.24]	ko00511:Other glycan degradation	COG: COG0383|GO: 0004559|CAZy: GH38	NA	NA	NA	0	-0.806391	1	0	-0.00415196	1
108	gene108	gene108|WP_012002169.1|potassium_channel_p...	protein_coding	TEL01S_RS00545	WP_012002169.1	potassium channel protein	K10716	KO:K10716	1	1	kch, trkA, mthK, pch	voltage-gated potassium channel	NA	COG: COG1226|TC: 1.A.1.1 1.A.1.6 1.A.1.13 1.A.1.17 1.A.1.24 1.A.1.25	NA	NA	NA	0	0.600758	1	0	0.467143	1
109	gene109	gene109|WP_028843560.1|nitroreductase	protein_coding	TEL01S_RS00550	WP_028843560.1	nitroreductase	NoK	NA	238	NA	NA	NA	NA	NA	NA	NA	NA	0	0.587418	1	0	-0.24194	1
110	gene110	gene110|WP_012002171.1|hypothetical_protein	protein_coding	TEL01S_RS00555	WP_012002171.1	hypothetical protein	NoK	NA	1	NA	NA	NA	NA	NA	NA	NA	NA	0	0.156985	1	0	-0.00220624	1
111	gene111	gene111|WP_012002172.1|uracil_phosphoribos...	protein_coding	TEL01S_RS00560	WP_012002172.1	uracil phosphoribosyltransferase	K00761	KO:K00761	859	1	upp, UPRT	uracil phosphoribosyltransferase [EC:2.4.2.9]	ko00240:Pyrimidine metabolism|ko01100:Metabolic pathways	RN: R00966|COG: COG0035|GO: 0004845	NA	NA	NA	0	-0.948378	1	0	0.3691	1
112	gene112	gene112|WP_012002173.1|signal_peptidase_I	protein_coding	TEL01S_RS00565	WP_012002173.1	signal peptidase I	K03100	KO:K03100	1	1	lepB	signal peptidase I [EC:3.4.21.89]	ko02024:Quorum sensing|ko03060:Protein export	COG: COG0681	NA	NA	NA	0	-0.377666	1	0	0.101284	1
113	gene113	gene113|WP_012002174.1|50S_ribosomal_prote...	protein_coding	TEL01S_RS00570	WP_012002174.1	50S ribosomal protein L19	K02884	KO:K02884	1056	1	RP-L19, MRPL19, rplS	large subunit ribosomal protein L19	ko03010:Ribosome	COG: COG0335|GO: 0005762 0022625	M00178:Ribosome, bacteria	NA	NA	0	-0.347782	1	0	0.114213	1
114	gene114	gene114|WP_012002175.1|RNA_methyltransferase	protein_coding	TEL01S_RS00575	WP_012002175.1	RNA methyltransferase	K00554	KO:K00554	17	1	trmD	tRNA (guanine37-N1)-methyltransferase [EC:2.1.1.228]	NA	RN: R00597|COG: COG0336|GO: 0009019	NA	NA	NA	0	-0.343228	1	0	0.220348	1
115	gene115	gene115|WP_012002176.1|tRNA_(guanosine(37)...	protein_coding	TEL01S_RS00580	WP_012002176.1	tRNA (guanosine(37)-N1)-methyltransferase TrmD	K00554	KO:K00554	1	1	trmD	tRNA (guanine37-N1)-methyltransferase [EC:2.1.1.228]	NA	RN: R00597|COG: COG0336|GO: 0009019	NA	NA	NA	0	-0.793933	1	0	0.399307	1
116	gene116	gene116|WP_012002177.1|ribosome_maturation...	protein_coding	TEL01S_RS00585	WP_012002177.1	ribosome maturation factor RimM	K02860	KO:K02860	66	1	rimM	16S rRNA processing protein RimM	NA	COG: COG0806	NA	NA	NA	0	-0.773805	1	0	0.252073	1
117	gene117	gene117|WP_012002178.1|KH_domain-containin...	protein_coding	TEL01S_RS00590	WP_012002178.1	KH domain-containing protein	K06960	KO:K06960	55	1	K06960	uncharacterized protein	NA	COG: COG1837	NA	NA	NA	0	-0.514594	1	0	0.122187	1
118	gene118	gene118|WP_012002179.1|30S_ribosomal_prote...	protein_coding	TEL01S_RS00595	WP_012002179.1	30S ribosomal protein S16	K02959	KO:K02959	1030	1	RP-S16, MRPS16, rpsP	small subunit ribosomal protein S16	ko03010:Ribosome	COG: COG0228|GO: 0005763 0022627	M00178:Ribosome, bacteria	H00891:Combined oxidative phosphorylation deficiency (COXPD)	NA	0	-0.649287	1	0	0.0419629	1
119	gene119	gene119|WP_012002180.1|signal_recognition_...	protein_coding	TEL01S_RS00600	WP_012002180.1	signal recognition particle protein	K03106	KO:K03106	9	1	SRP54, ffh	signal recognition particle subunit SRP54 [EC:3.6.5.4]	ko02024:Quorum sensing|ko03060:Protein export|ko03070:Bacterial secretion system	COG: COG0541|TC: 3.A.5.1 3.A.5.2 3.A.5.7 3.A.5.8 3.A.5.9	M00335:Sec (secretion) system	NA	NA	0	-0.899558	1	0	0.442016	1
120	gene120	gene120|WP_012002181.1|hypothetical_protein	protein_coding	TEL01S_RS00605	WP_012002181.1	hypothetical protein	NoK	NA	2	NA	NA	NA	NA	NA	NA	NA	NA	0	0.193171	1	0	-0.42935	1
121	gene121	gene121|WP_012002182.1|carbohydrate_ABC_tr...	protein_coding	TEL01S_RS00610	WP_012002182.1	carbohydrate ABC transporter permease	K02026	KO:K02026	1	1	ABC.MS.P1	multiple sugar transport system permease protein	NA	COG: COG0395 COG3833|TC: 3.A.1.1	M00207:Putative multiple sugar transport system	NA	NA	0	0.129409	1	0	-0.38232	1
122	gene122	gene122|WP_012002183.1|sugar_ABC_transport...	protein_coding	TEL01S_RS00615	WP_012002183.1	sugar ABC transporter permease	K02025_&_K10118_&_K05814_&_K17319_&_NoK_&_K17316_&_K15771_&_K10228_&_K10241_&_K10233_&_K10237_&_K10189_&_K17245_&_K17322_&_K17330_&_K17242_&_K10193_&_K10201_&_K17235_&_K10109_&_K02026_&_K17238_&_K10121_&_K17312_&_K17327_&_K02054_&_K15770_&_K02011_&_K02027_&_K10197_&_K10234	KO:K02025_&_KO:K10118_&_KO:K05814_&_KO:K17319_&_KO:K17316_&_KO:K15771_&_KO:K10228_&_KO:K10241_&_KO:K10233_&_KO:K10237_&_KO:K10189_&_KO:K17245_&_KO:K17322_&_KO:K17330_&_KO:K17242_&_KO:K10193_&_KO:K10201_&_KO:K17235_&_KO:K10109_&_KO:K02026_&_KO:K17238_&_KO:K10121_&_KO:K17312_&_KO:K17327_&_KO:K02054_&_KO:K15770_&_KO:K02011_&_KO:K02027_&_KO:K10197_&_KO:K10234	2154_&_476_&_369_&_268_&_207_&_182_&_119_&_116_&_108_&_107_&_72_&_66_&_66_&_66_&_65_&_62_&_60_&_52_&_25_&_13_&_8_&_8_&_7_&_7_&_5_&_4_&_2_&_1_&_1_&_1_&_1	0.479625918503674_&_0.105989757292362_&_0.0821643286573146_&_0.0596749053662881_&_0.0405254954353151_&_0.0264974393230906_&_0.0258294366510799_&_0.0240480961923848_&_0.0238254286350479_&_0.0160320641282565_&_0.0146960587842351_&_0.0146960587842351_&_0.0146960587842351_&_0.0144733912268982_&_0.0138053885548876_&_0.0133600534402138_&_0.0115787129815186_&_0.0055666889334224_&_0.00289467824537965_&_0…	ABC.MS.P_&_msmF_&_ugpA_&_lplB_&_gtsB, glcF_&_ganP_&_smoF, mtlF_&_cebF_&_aglF, ggtC_&_thuF, sugA_&_lacF, araP_&_chiF_&_K17322, glpP_&_dasB_&_aguF_&_togM_&_ABC.NGC.P_&_araP_&_malF_&_ABC.MS.P1_&_inoF_&_K10121, msmF_&_K17312, treT_&_bxlF_&_ABC.SP.P1_&_cycB, ganO_&_afuB, fbpB_&_ABC.MS.S_&_ABC.GLC.P_&_aglG, ggtD	multiple sugar transport system permease protein_&_raffinose/stachyose/melibiose transport system permease protein_&_sn-glycerol 3-phosphate transport system permease protein_&_putative aldouronate transport system permease protein_&_glucose/mannose transport system permease protein_&_arabinogalactan oligomer / maltooligosaccharide transport system permease protein_&_sorbitol/mannitol transport s…	ko02010:ABC transporters_&_ko02010:ABC transporters_&_ko02010:ABC transporters_&_ko02010:ABC transporters_&_ko02010:ABC transporters_&_ko02010:ABC transporters_&_ko02010:ABC transporters_&_ko02010:ABC transporters_&_ko02010:ABC transporters_&_ko02010:ABC transporters_&_ko02010:ABC transporters_&_ko02010:ABC transporters_&_ko02010:ABC transporters_&_ko02010:ABC transporters_&_ko02010:ABC transport…	COG: COG1175|TC: 3.A.1.1_&_COG: COG1175|TC: 3.A.1.1.28_&_COG: COG1175|TC: 3.A.1.1.3_&_COG: COG4209|TC: 3.A.1.1.9 3.A.1.1.29_&_COG: COG1175|TC: 3.A.1.1.24 3.A.1.1.30_&_COG: COG1175|TC: 3.A.1.1.2 3.A.1.1.16_&_COG: COG1175|TC: 3.A.1.1.5_&_COG: COG1175|TC: 3.A.1.1.23_&_COG: COG1175|TC: 3.A.1.1.8 3.A.1.1.32_&_COG: COG1175|TC: 3.A.1.1.17_&_COG: COG1175|TC: 3.A.1.1.4_&_COG: COG1175|TC: 3.A.1.1.40_&_COG:…	M00207:Putative multiple sugar transport system_&_M00196:Raffinose/stachyose/melibiose transport system_&_M00198:Putative sn-glycerol-phosphate transport system_&_M00603:Putative aldouronate transport system_&_M00605:Glucose/mannose transport system_&_M00491:arabinogalactan oligomer/maltooligosaccharide transport system_&_M00200:Putative sorbitol/mannitol transport system_&_M00206:Cellobiose tran…	NA	NA	0	0.506186	1	0	-0.719344	1
123	gene123	gene123|WP_028843557.1|ABC_transporter_sub...	protein_coding	TEL01S_RS00620	WP_028843557.1	ABC transporter substrate-binding protein	K02027	KO:K02027	2	1	ABC.MS.S	multiple sugar transport system substrate-binding protein	NA	COG: COG1653 COG2182|TC: 3.A.1.1	M00207:Putative multiple sugar transport system	NA	NA	0	0.972157	1	0	-0.670786	1
124	gene124	gene124|WP_028843556.1|peptidase_M19	protein_coding	TEL01S_RS00625	WP_028843556.1	peptidase M19	K01273	KO:K01273	1	1	DPEP	membrane dipeptidase [EC:3.4.13.19]	NA	NA	NA	NA	NA	0	0.737175	1	0	-0.195095	1
125	gene125	gene125|WP_028843555.1|NAD(P)-dependent_ox...	protein_coding	TEL01S_RS00630	WP_028843555.1	NAD(P)-dependent oxidoreductase	K07124	KO:K07124	1	1	K07124	uncharacterized protein	NA	COG: COG0300	NA	NA	NA	0	-0.0530901	1	0	-0.233749	1
126	gene126	gene126|WP_028843554.1|aspartate_carbamoyl...	protein_coding	TEL01S_RS00635	WP_028843554.1	aspartate carbamoyltransferase	K00608	KO:K00608	10	1	pyrBI	aspartate carbamoyltransferase [EC:2.1.3.2]	ko00240:Pyrimidine metabolism|ko00250:Alanine, aspartate and glutamate metabolism|ko01100:Metabolic pathways	RN: R01397|COG: COG0540 COG1781|GO: 0004070	M00051:Uridine monophosphate biosynthesis, glutamine (+ PRPP)	NA	NA	0	0.0437516	1	0	-0.319875	1
127	gene127	gene127|WP_028843553.1|ABC_transporter	protein_coding	TEL01S_RS00640	WP_028843553.1	ABC transporter	K06158	KO:K06158	3	1	ABCF3	ATP-binding cassette, subfamily F, member 3	NA	COG: COG0488	NA	NA	NA	0	-0.0210572	1	0	-0.398562	1
128	gene128	gene128|WP_028843552.1|methyl-accepting_ch...	protein_coding	TEL01S_RS00645	WP_028843552.1	methyl-accepting chemotaxis protein	K03406	KO:K03406	2	1	mcp	methyl-accepting chemotaxis protein	ko02020:Two-component system|ko02030:Bacterial chemotaxis	COG: COG0840	NA	NA	NA	0	-0.489328	1	0	-0.23611	1
129	gene129	gene129|WP_012002190.1|glycogen_debranchin...	protein_coding	TEL01S_RS00650	WP_012002190.1	glycogen debranching enzyme GlgX	K01214	KO:K01214	211	1	ISA, treX	isoamylase [EC:3.2.1.68]	ko00500:Starch and sucrose metabolism|ko01100:Metabolic pathways|ko01110:Biosynthesis of secondary metabolites	RN: R09995 R11261|COG: COG1523|GO: 0019156|CAZy: GH13 CBM48	M00565:Trehalose biosynthesis, D-glucose 1P	NA	NA	0	-0.107774	1	0	0.243587	1
130	gene130	gene130|WP_028843551.1|YgiQ_family_radical...	protein_coding	TEL01S_RS00655	WP_028843551.1	YgiQ family radical SAM protein	NoK	NA	327	NA	NA	NA	NA	NA	NA	NA	NA	0	-0.371261	1	0	0.3095	1
131	gene131	gene131|WP_012002192.1|alkaline_phosphatase	protein_coding	TEL01S_RS00660	WP_012002192.1	alkaline phosphatase	K01077	KO:K01077	3	1	E3.1.3.1, phoA, phoB	alkaline phosphatase [EC:3.1.3.1]	ko00730:Thiamine metabolism|ko00790:Folate biosynthesis|ko01100:Metabolic pathways|ko02020:Two-component system	RN: R02135 R04620|COG: COG1785|GO: 0004035	M00126:Tetrahydrofolate biosynthesis, GTP	H00213:Hypophosphatasia	NA	0	0.145417	1	0	-0.307806	1
132	gene132	gene132|WP_012002193.1|N-acetyltransferase	protein_coding	TEL01S_RS00665	WP_012002193.1	N-acetyltransferase	NoK_&_K00657_&_K03790	KO:K00657_&_KO:K03790	32_&_1_&_1	0.5_&_0.5	speG, SAT_&_rimJ	diamine N-acetyltransferase [EC:2.3.1.57]_&_[ribosomal protein S5]-alanine N-acetyltransferase [EC:2.3.1.267]	ko00330:Arginine and proline metabolism|ko01100:Metabolic pathways|ko04216:Ferroptosis	RN: R01154|COG: COG1670|GO: 0004145_&_COG: COG1670|GO: 0008999	M00135:GABA biosynthesis, eukaryotes, putrescine	H00750:Keratosis follicularis spinulosa decalvans	NA	0	0.976294	1	0	-0.160219	1
133	gene133	gene133|WP_028843550.1|DUF2225_domain-cont...	protein_coding	TEL01S_RS00670	WP_028843550.1	DUF2225 domain-containing protein	K09766	KO:K09766	43	1	K09766	uncharacterized protein	NA	COG: COG1655	NA	NA	NA	0	0.14431	1	0	-0.574024	1
134	gene134	gene134|WP_028843549.1|LysM_peptidoglycan-...	protein_coding	TEL01S_RS00675	WP_028843549.1	LysM peptidoglycan-binding domain-containing protein	NoK	NA	19	NA	NA	NA	NA	NA	NA	NA	NA	0	-0.338798	1	0	-0.0954475	1
135	gene135	gene135|WP_012002196.1|Rrf2_family_transcr...	protein_coding	TEL01S_RS00680	WP_012002196.1	Rrf2 family transcriptional regulator	K13643	KO:K13643	240	0.863309	iscR	Rrf2 family transcriptional regulator, iron-sulfur cluster assembly transcription factor	NA	COG: COG1959	NA	NA	NA	0	0.036732	1	0	-0.50723	1
136	gene136	gene136|WP_028843548.1|histidine_kinase	protein_coding	TEL01S_RS00685	WP_028843548.1	histidine kinase	K08968	KO:K08968	1	1	msrC	L-methionine (R)-S-oxide reductase [EC:1.8.4.14]	ko00270:Cysteine and methionine metabolism	RN: R02025|COG: COG1956|GO: 0033745	NA	NA	NA	0	-0.0507584	1	0	-0.470878	1
137	gene137	gene137|WP_012002198.1|type_III_PLP-depend...	protein_coding	TEL01S_RS00690	WP_012002198.1	type III PLP-dependent enzyme	K01581	KO:K01581	1	1	E4.1.1.17, ODC1, speC, speF	ornithine decarboxylase [EC:4.1.1.17]	ko00330:Arginine and proline metabolism|ko00480:Glutathione metabolism|ko01100:Metabolic pathways|ko01110:Biosynthesis of secondary metabolites|ko01130:Biosynthesis of antibiotics	RN: R00670|COG: COG1982|GO: 0004586	M00134:Polyamine biosynthesis, arginine	NA	NA	0	-0.280254	1	0	-0.416358	1
138	gene138	gene138|WP_028843547.1|hypothetical_protein	protein_coding	TEL01S_RS00695	WP_028843547.1	hypothetical protein	K14656	KO:K14656	1	1	ribL	FAD synthetase [EC:2.7.7.2]	ko00740:Riboflavin metabolism|ko01100:Metabolic pathways|ko01110:Biosynthesis of secondary metabolites	RN: R00161|COG: COG0615|GO: 0003919	NA	NA	NA	0	0.444116	1	0	-0.201694	1
139	gene139	gene139|WP_012002200.1|hypothetical_protein	protein_coding	TEL01S_RS00700	WP_012002200.1	hypothetical protein	K03608	KO:K03608	2	1	minE	cell division topological specificity factor	NA	COG: COG0851	NA	NA	NA	0	0.356692	1	0	-0.256412	1
140	gene140	gene140|WP_012002201.1|septum_site-determi...	protein_coding	TEL01S_RS00705	WP_012002201.1	septum site-determining protein MinD	K03609	KO:K03609	1	1	minD	septum site-determining protein MinD	NA	COG: COG2894	NA	NA	NA	0	0.412195	1	0	-0.279472	1
141	gene141	gene141|WP_012002202.1|hypothetical_protein	protein_coding	TEL01S_RS00710	WP_012002202.1	hypothetical protein	NoK	NA	8	NA	NA	NA	NA	NA	NA	NA	NA	0	0.755303	1	0	-0.493516	1
142	gene142	gene142|WP_012002203.1|CBS_domain-containi...	protein_coding	TEL01S_RS00715	WP_012002203.1	CBS domain-containing protein	K04767	KO:K04767	50	1	acuB	acetoin utilization protein AcuB	NA	COG: COG0517	NA	NA	NA	0	0.476786	1	0	-0.714299	1
143	gene143	gene143|WP_028843546.1|undecaprenyl-diphos...	protein_coding	TEL01S_RS00720	WP_028843546.1	undecaprenyl-diphosphate phosphatase	K06153	KO:K06153	1042	1	bacA	undecaprenyl-diphosphatase [EC:3.6.1.27]	ko00550:Peptidoglycan biosynthesis	RN: R05627|COG: COG1968|GO: 0050380	NA	NA	NA	0	0.232772	1	0	-0.588023	1
144	gene144	gene144|WP_012002205.1|MBL_fold_metallo-hy...	protein_coding	TEL01S_RS00725	WP_012002205.1	MBL fold metallo-hydrolase	NoK	NA	10	NA	NA	NA	NA	NA	NA	NA	NA	0	0.149978	1	0	-0.768884	1
145	gene145	gene145|WP_012002206.1|carboxymuconolacton...	protein_coding	TEL01S_RS00730	WP_012002206.1	carboxymuconolactone decarboxylase family protein	K03469	KO:K03469	1	1	rnhA, RNASEH1	ribonuclease HI [EC:3.1.26.4]	ko03030:DNA replication	COG: COG0328|GO: 0004523	NA	H01118:Progressive external ophthalmoplegia (PEO)	NA	0	0.377332	1	0	-0.327532	1
146	gene146	gene146|WP_028843545.1|DNA_polymerase_I	protein_coding	TEL01S_RS00735	WP_028843545.1	DNA polymerase I	K02335	KO:K02335	528	1	polA	DNA polymerase I [EC:2.7.7.7]	ko00230:Purine metabolism|ko00240:Pyrimidine metabolism|ko01100:Metabolic pathways|ko03030:DNA replication|ko03410:Base excision repair|ko03420:Nucleotide excision repair|ko03440:Homologous recombination	RN: R00375 R00376 R00377 R00378|COG: COG0258 COG0749|GO: 0003887	NA	NA	NA	0	0.0270293	1	0	-0.194854	1
147	gene147	gene147|WP_012002208.1|chemotaxis_protein_...	protein_coding	TEL01S_RS00740	WP_012002208.1	chemotaxis protein CheX	K03409	KO:K03409	45	1	cheX	chemotaxis protein CheX	ko02030:Bacterial chemotaxis	COG: COG1406	NA	NA	NA	0	-0.171516	1	0	0.147517	1
148	gene148	gene148|WP_012002209.1|hypothetical_protein	protein_coding	TEL01S_RS00745	WP_012002209.1	hypothetical protein	NoK	NA	6	NA	NA	NA	NA	NA	NA	NA	NA	0	-0.326385	1	0	0.33674	1
149	gene149	gene149|WP_012002210.1|hypothetical_protein	protein_coding	TEL01S_RS00750	WP_012002210.1	hypothetical protein	NoK	NA	2	NA	NA	NA	NA	NA	NA	NA	NA	0	-0.507095	1	0	-0.24951	1
150	gene150	gene150|WP_012002211.1|F0F1_ATP_synthase_s...	protein_coding	TEL01S_RS00755	WP_012002211.1	F0F1 ATP synthase subunit A	K02108	KO:K02108	1	1	ATPF0A, atpB	F-type H+-transporting ATPase subunit a	ko00190:Oxidative phosphorylation|ko00195:Photosynthesis|ko01100:Metabolic pathways	COG: COG0356|TC: 3.A.2.1	M00157:F-type ATPase, prokaryotes and chloroplasts	NA	NA	0	-0.122342	1	0	-0.642777	1
151	gene151	gene151|WP_012002212.1|ATP_synthase_F0_sub...	protein_coding	TEL01S_RS00760	WP_012002212.1	ATP synthase F0 subunit C	K02110	KO:K02110	1	1	ATPF0C, atpE	F-type H+-transporting ATPase subunit c	ko00190:Oxidative phosphorylation|ko00195:Photosynthesis|ko01100:Metabolic pathways	COG: COG0636|TC: 3.A.2.1	M00157:F-type ATPase, prokaryotes and chloroplasts	NA	NA	0	0.512097	1	0	-0.556204	1
152	gene152	gene152|WP_012002213.1|ATP_synthase_subunit_B	protein_coding	TEL01S_RS00765	WP_012002213.1	ATP synthase subunit B	K02109	KO:K02109	94	1	ATPF0B, atpF	F-type H+-transporting ATPase subunit b	ko00190:Oxidative phosphorylation|ko00195:Photosynthesis|ko01100:Metabolic pathways	COG: COG0711|TC: 3.A.2.1	M00157:F-type ATPase, prokaryotes and chloroplasts	NA	NA	0	0.408657	1	0	-0.569179	1
153	gene153	gene153|WP_012002214.1|ATP_synthase_subuni...	protein_coding	TEL01S_RS00770	WP_012002214.1	ATP synthase subunit delta	K02113	KO:K02113	130	1	ATPF1D, atpH	F-type H+-transporting ATPase subunit delta	ko00190:Oxidative phosphorylation|ko00195:Photosynthesis|ko01100:Metabolic pathways	COG: COG0712|TC: 3.A.2.1	M00157:F-type ATPase, prokaryotes and chloroplasts	NA	NA	0	0.36217	1	0	-0.505559	1
154	gene154	gene154|WP_012002215.1|ATP_synthase_subuni...	protein_coding	TEL01S_RS00775	WP_012002215.1	ATP synthase subunit alpha	K02111	KO:K02111	978	1	ATPF1A, atpA	F-type H+-transporting ATPase subunit alpha [EC:3.6.3.14]	ko00190:Oxidative phosphorylation|ko00195:Photosynthesis|ko01100:Metabolic pathways	COG: COG0056|GO: 0046933 0046961|TC: 3.A.2.1	M00157:F-type ATPase, prokaryotes and chloroplasts	NA	NA	0	0.311003	1	0	-0.432073	1
155	gene155	gene155|WP_012002216.1|ATP_synthase_F1_sub...	protein_coding	TEL01S_RS00780	WP_012002216.1	ATP synthase F1 subunit gamma	K02115	KO:K02115	1	1	ATPF1G, atpG	F-type H+-transporting ATPase subunit gamma	ko00190:Oxidative phosphorylation|ko00195:Photosynthesis|ko01100:Metabolic pathways	COG: COG0224|TC: 3.A.2.1	M00157:F-type ATPase, prokaryotes and chloroplasts	NA	NA	0	0.25734	1	0	-0.219003	1
156	gene156	gene156|WP_028843544.1|F0F1_ATP_synthase_s...	protein_coding	TEL01S_RS00785	WP_028843544.1	F0F1 ATP synthase subunit beta	K02112	KO:K02112	995	1	ATPF1B, atpD	F-type H+-transporting ATPase subunit beta [EC:3.6.3.14]	ko00190:Oxidative phosphorylation|ko00195:Photosynthesis|ko01100:Metabolic pathways	COG: COG0055|GO: 0046933 0046961|TC: 3.A.2.1	M00157:F-type ATPase, prokaryotes and chloroplasts	NA	NA	0	0.083385	1	0	-0.316026	1
157	gene157	gene157|WP_028843543.1|ATP_synthase_F1_sub...	protein_coding	TEL01S_RS00790	WP_028843543.1	ATP synthase F1 subunit epsilon	K02114	KO:K02114	9	1	ATPF1E, atpC	F-type H+-transporting ATPase subunit epsilon	ko00190:Oxidative phosphorylation|ko00195:Photosynthesis|ko01100:Metabolic pathways	COG: COG0355|TC: 3.A.2.1	M00157:F-type ATPase, prokaryotes and chloroplasts	NA	NA	0	-0.0446915	1	0	-0.40222	1
158	gene158	gene158|WP_028843542.1|hypothetical_protein	protein_coding	TEL01S_RS00795	WP_028843542.1	hypothetical protein	NoK	NA	1	NA	NA	NA	NA	NA	NA	NA	NA	0	-0.249825	1	0	-0.1776	1
159	gene159	gene159|WP_012002220.1|ribosomal_subunit_i...	protein_coding	TEL01S_RS00800	WP_012002220.1	ribosomal subunit interface protein	K05808	KO:K05808	129	1	yhbH	putative sigma-54 modulation protein	NA	COG: COG1544	NA	NA	NA	0	0.159794	1	0	-0.208583	1
160	gene160	gene160|WP_012002221.1|ribonuclease	protein_coding	TEL01S_RS00805	WP_012002221.1	ribonuclease	K08301	KO:K08301	1	1	rng, cafA	ribonuclease G [EC:3.1.26.-]	NA	COG: COG1530	NA	NA	NA	0	-0.0754112	1	0	0.0617654	1
161	gene161	gene161|WP_012002222.1|flagellar_hook_protein	protein_coding	TEL01S_RS00810	WP_012002222.1	flagellar hook protein	K02407	KO:K02407	1	1	fliD	flagellar hook-associated protein 2	ko02040:Flagellar assembly	COG: COG1345	NA	NA	NA	0	0.731505	1	0	0.414784	1
162	gene162	gene162|WP_028843541.1|flagellar_protein_FlaG	protein_coding	TEL01S_RS00815	WP_028843541.1	flagellar protein FlaG	K06603	KO:K06603	12	1	flaG	flagellar protein FlaG	NA	COG: COG1334	NA	NA	NA	1	1.7155	0.000235604	0	0.548334	1
163	gene163	gene163|WP_012002224.1|hypothetical_protein	protein_coding	TEL01S_RS00820	WP_012002224.1	hypothetical protein	K03641	KO:K03641	1	1	tolB	TolB protein	NA	COG: COG0823|TC: 2.C.1.2	NA	NA	NA	0	0.331646	1	0	-0.798247	1
164	gene164	gene164|WP_012002225.1|chemotaxis_protein_...	protein_coding	TEL01S_RS00825	WP_012002225.1	chemotaxis protein CheW	K03408	KO:K03408	897	0.975	cheW	purine-binding chemotaxis protein CheW	ko02020:Two-component system|ko02030:Bacterial chemotaxis	COG: COG0835	NA	NA	NA	0	-0.00424937	1	0	-0.0724256	1
165	gene165	gene165|WP_012002226.1|acetyl-CoA_carboxyl...	protein_coding	TEL01S_RS00830	WP_012002226.1	acetyl-CoA carboxylase biotin carboxyl carrier protein subunit	NoK_&_K11263_&_K01960_&_K01571_&_K01965_&_K01968_&_K01958_&_K17490_&_K02160_&_K13777_&_K00627_&_K01615_&_K01941_&_K20140	KO:K11263_&_KO:K01960_&_KO:K01571_&_KO:K01965_&_KO:K01968_&_KO:K01958_&_KO:K17490_&_KO:K02160_&_KO:K13777_&_KO:K00627_&_KO:K01615_&_KO:K01941_&_KO:K20140	172_&_40_&_38_&_32_&_18_&_16_&_10_&_10_&_4_&_3_&_2_&_1_&_1_&_1	0.227272727272727_&_0.215909090909091_&_0.181818181818182_&_0.102272727272727_&_0.0909090909090909_&_0.0568181818181818_&_0.0568181818181818_&_0.0227272727272727_&_0.0170454545454545_&_0.0113636363636364_&_0.00568181818181818_&_0.00568181818181818_&_0.00568181818181818	bccA, pccA_&_pycB_&_oadA_&_PCCA, pccA_&_E6.4.1.4A_&_PC, pyc_&_E2.1.3.1-1.3S_&_accB, bccP_&_atuF_&_DLAT, aceF, pdhC_&_gcdA_&_E6.3.4.6_&_cfiA	acetyl-CoA/propionyl-CoA carboxylase, biotin carboxylase, biotin carboxyl carrier protein [EC:6.4.1.2 6.4.1.3 6.3.4.14]_&_pyruvate carboxylase subunit B [EC:6.4.1.1]_&_oxaloacetate decarboxylase, alpha subunit [EC:4.1.1.3]_&_propionyl-CoA carboxylase alpha chain [EC:6.4.1.3]_&_3-methylcrotonyl-CoA carboxylase alpha subunit [EC:6.4.1.4]_&_pyruvate carboxylase [EC:6.4.1.1]_&_methylmalonyl-CoA carbo…	ko00061:Fatty acid biosynthesis|ko00280:Valine, leucine and isoleucine degradation|ko00620:Pyruvate metabolism|ko00630:Glyoxylate and dicarboxylate metabolism|ko00640:Propanoate metabolism|ko01100:Metabolic pathways|ko01110:Biosynthesis of secondary metabolites|ko01120:Microbial metabolism in diverse environments|ko01130:Biosynthesis of antibiotics|ko01200:Carbon metabolism|ko01212:Fatty acid met…	RN: R00742 R01859 R04385|COG: COG4770|GO: 0003989 0004658 0004075_&_RN: R00344|COG: COG0511 COG5016|GO: 0004736_&_RN: R00217|COG: COG3632|GO: 0008948|TC: 3.B.1.1.1_&_RN: R01859|COG: COG4770|GO: 0004658_&_RN: R04138|COG: COG4770|GO: 0004485_&_RN: R00344|COG: COG1038|GO: 0004736_&_RN: R00353|GO: 0047154_&_RN: R00742|COG: COG0511_&_RN: R03494|COG: COG4770|GO: 0047925_&_RN: R00209 R02569|COG: COG0508…	M00082:Fatty acid biosynthesis, initiation|M00741:Propanoyl-CoA metabolism, propanoyl-CoA	H00175:Propionic acidemia|H01400:Secondary hyperammonemia_&_H00181:3-Methylcrotonylglycinuria_&_H00073:Pyruvate carboxylase deficiency|H01400:Secondary hyperammonemia_&_H00072:Pyruvate dehydrogenase complex deficiency|H01999:Pyruvate dehydrogenase E2 deficiency	NA	0	0.0262523	1	0	-0.327156	1
166	gene166	gene166|WP_012002227.1|hypothetical_protein	protein_coding	TEL01S_RS00835	WP_012002227.1	hypothetical protein	NoK	NA	2	NA	NA	NA	NA	NA	NA	NA	NA	0	-0.0516223	1	0	-0.231453	1
167	gene167	gene167|WP_012002228.1|acyl-CoA_carboxylas...	protein_coding	TEL01S_RS00840	WP_012002228.1	acyl-CoA carboxylase subunit beta	K01966	KO:K01966	414	0.875264	PCCB, pccB	propionyl-CoA carboxylase beta chain [EC:6.4.1.3 2.1.3.15]	ko00280:Valine, leucine and isoleucine degradation|ko00630:Glyoxylate and dicarboxylate metabolism|ko00640:Propanoate metabolism|ko01100:Metabolic pathways|ko01120:Microbial metabolism in diverse environments|ko01130:Biosynthesis of antibiotics|ko01200:Carbon metabolism	RN: R01859|COG: COG4799|GO: 0004658	M00373:Ethylmalonyl pathway|M00741:Propanoyl-CoA metabolism, propanoyl-CoA	H00175:Propionic acidemia|H01400:Secondary hyperammonemia	NA	0	-0.146627	1	0	-0.389242	1
168	gene168	gene168|WP_012002229.1|methylmalonyl-CoA_e...	protein_coding	TEL01S_RS00845	WP_012002229.1	methylmalonyl-CoA epimerase	K05606	KO:K05606	459	0.970402	MCEE, epi	methylmalonyl-CoA/ethylmalonyl-CoA epimerase [EC:5.1.99.1]	ko00280:Valine, leucine and isoleucine degradation|ko00630:Glyoxylate and dicarboxylate metabolism|ko00640:Propanoate metabolism|ko00720:Carbon fixation pathways in prokaryotes|ko01100:Metabolic pathways|ko01120:Microbial metabolism in diverse environments|ko01200:Carbon metabolism	RN: R02765 R09979|COG: COG0346|GO: 0004493	M00373:Ethylmalonyl pathway|M00375:Hydroxypropionate-hydroxybutylate cycle|M00376:3-Hydroxypropionate bi-cycle|M00741:Propanoyl-CoA metabolism, propanoyl-CoA	H00174:Methylmalonic aciduria (MMA)	NA	0	0.173097	1	0	-0.684544	1
169	gene169	gene169|WP_012002230.1|FmdB_family_transcr...	protein_coding	TEL01S_RS00850	WP_012002230.1	FmdB family transcriptional regulator	NoK	NA	15	NA	NA	NA	NA	NA	NA	NA	NA	0	0.138977	1	0	-0.917606	1
170	gene170	gene170|WP_012002231.1|alcohol_dehydrogenase	protein_coding	TEL01S_RS00855	WP_012002231.1	alcohol dehydrogenase	K00001	KO:K00001	2	1	E1.1.1.1, adh	alcohol dehydrogenase [EC:1.1.1.1]	ko00010:Glycolysis / Gluconeogenesis|ko00071:Fatty acid degradation|ko00350:Tyrosine metabolism|ko00625:Chloroalkane and chloroalkene degradation|ko00626:Naphthalene degradation|ko00830:Retinol metabolism|ko00980:Metabolism of xenobiotics by cytochrome P450|ko00982:Drug metabolism - cytochrome P450|ko01100:Metabolic pathways|ko01110:Biosynthesis of secondary metabolites|ko01120:Microbial metaboli…	RN: R00623 R00754 R02124 R04805 R04880 R05233 R05234 R06917 R06927 R07105 R08281 R08306 R08310|COG: COG0604 COG1062 COG1064 COG1454|GO: 0004022 0004023 0004024 0004025	NA	NA	NA	0	0.432666	1	0	-0.155372	1
171	gene171	gene171|WP_012002232.1|SRPBCC_domain-conta...	protein_coding	TEL01S_RS00860	WP_012002232.1	SRPBCC domain-containing protein	NoK	NA	7	NA	NA	NA	NA	NA	NA	NA	NA	0	0.307491	1	0	-0.383976	1
172	gene172	gene172|WP_012002233.1|LacI_family_transcr...	protein_coding	TEL01S_RS00865	WP_012002233.1	LacI family transcriptional regulator	K10439	KO:K10439	1	1	rbsB	ribose transport system substrate-binding protein	ko02010:ABC transporters|ko02030:Bacterial chemotaxis	COG: COG1879|TC: 3.A.1.2.1 3.A.1.2.13 3.A.1.2.19	M00212:Ribose transport system	NA	NA	0	1.12987	0.317586	0	0.0516852	1
173	gene173	gene173|WP_012002234.1|deoxyribose-phospha...	protein_coding	TEL01S_RS00870	WP_012002234.1	deoxyribose-phosphate aldolase	K01619	KO:K01619	389	0.997436	deoC, DERA	deoxyribose-phosphate aldolase [EC:4.1.2.4]	ko00030:Pentose phosphate pathway	RN: R01066|COG: COG0274|GO: 0004139	NA	NA	NA	0	0.540925	1	0	0.0554003	1
174	gene174	gene174|WP_012002235.1|sugar_ABC_transport...	protein_coding	TEL01S_RS00875	WP_012002235.1	sugar ABC transporter ATP-binding protein	K10441	KO:K10441	2	1	rbsA	ribose transport system ATP-binding protein [EC:3.6.3.17]	ko02010:ABC transporters	COG: COG1129|GO: 0015407|TC: 3.A.1.2.1 3.A.1.2.13 3.A.1.2.19	M00212:Ribose transport system	NA	NA	0	0.196135	1	0	0.0425591	1
175	gene175	gene175|WP_028843539.1|ABC_transporter_per...	protein_coding	TEL01S_RS00880	WP_028843539.1	ABC transporter permease	K10440	KO:K10440	1	1	rbsC	ribose transport system permease protein	ko02010:ABC transporters	COG: COG1172|TC: 3.A.1.2.1 3.A.1.2.13 3.A.1.2.19	M00212:Ribose transport system	NA	NA	0	-0.018811	1	0	0.101238	1
176	gene176	gene176|WP_081706811.1|hypothetical_protein	protein_coding	TEL01S_RS00885	WP_081706811.1	hypothetical protein	K08313_&_K08314_&_NoK_&_K00616	KO:K08313_&_KO:K08314_&_KO:K00616	35_&_30_&_27_&_14	0.443037974683544_&_0.379746835443038_&_0.177215189873418	fsaA, mipB_&_fsaB, talC_&_E2.2.1.2, talA, talB	fructose-6-phosphate aldolase 1 [EC:4.1.2.-]_&_fructose-6-phosphate aldolase 2 [EC:4.1.2.-]_&_transaldolase [EC:2.2.1.2]	ko00030:Pentose phosphate pathway|ko01100:Metabolic pathways|ko01110:Biosynthesis of secondary metabolites|ko01120:Microbial metabolism in diverse environments|ko01130:Biosynthesis of antibiotics|ko01200:Carbon metabolism|ko01230:Biosynthesis of amino acids	COG: COG0176_&_COG: COG0176_&_RN: R01827|COG: COG0176|GO: 0004801	M00004:Pentose phosphate pathway (Pentose phosphate cycle)|M00007:Pentose phosphate pathway, non-oxidative phase, fructose 6P	H01189:Transaldolase (TALDO) deficiency	NA	0	0.179774	1	0	0.0753965	1
177	gene177	gene177|WP_038051411.1|ribokinase	protein_coding	TEL01S_RS00890	WP_038051411.1	ribokinase	K00852	KO:K00852	1	1	rbsK, RBKS	ribokinase [EC:2.7.1.15]	ko00030:Pentose phosphate pathway	RN: R01051 R02750|COG: COG0524|GO: 0004747	NA	NA	NA	0	0.0656264	1	0	0.0621786	1
178	gene178	gene178|WP_012002239.1|xylulokinase	protein_coding	TEL01S_RS00895	WP_012002239.1	xylulokinase	K00854	KO:K00854	1	1	xylB, XYLB	xylulokinase [EC:2.7.1.17]	ko00040:Pentose and glucuronate interconversions|ko01100:Metabolic pathways	RN: R01639|COG: COG1070|GO: 0004856	M00014:Glucuronate pathway (uronate pathway)	NA	NA	0	0.117215	1	0	-0.0952748	1
179	gene179	gene179|WP_012002240.1|D-ribose_pyranase	protein_coding	TEL01S_RS00900	WP_012002240.1	D-ribose pyranase	K06726	KO:K06726	184	1	rbsD	D-ribose pyranase [EC:5.4.99.62]	ko02010:ABC transporters	RN: R08247|COG: COG1869	NA	NA	NA	0	0.312185	1	0	-0.435653	1
180	gene180	gene180|WP_051366132.1|hypothetical_protein	protein_coding	TEL01S_RS00905	WP_051366132.1	hypothetical protein	NoK_&_K19265_&_K05275_&_K06221_&_K06222_&_K00064_&_K06859_&_K07079_&_K18471_&_K05882_&_K06607_&_K13315_&_K00002_&_K17744_&_K15303_&_K00011_&_K15967	KO:K19265_&_KO:K05275_&_KO:K06221_&_KO:K06222_&_KO:K00064_&_KO:K06859_&_KO:K07079_&_KO:K18471_&_KO:K05882_&_KO:K06607_&_KO:K13315_&_KO:K00002_&_KO:K17744_&_KO:K15303_&_KO:K00011_&_KO:K15967	3663_&_335_&_275_&_121_&_108_&_71_&_53_&_51_&_20_&_16_&_15_&_12_&_8_&_5_&_4_&_1_&_1	0.305656934306569_&_0.250912408759124_&_0.110401459854015_&_0.0985401459854015_&_0.0647810218978102_&_0.0483576642335766_&_0.0465328467153285_&_0.0182481751824818_&_0.0145985401459854_&_0.0136861313868613_&_0.0109489051094891_&_0.0072992700729927_&_0.00456204379562044_&_0.00364963503649635_&_0.000912408759124088_&_0.000912408759124088	gpr_&_E1.1.1.65_&_dkgA_&_dkgB_&_E1.1.1.122_&_pgi1_&_K07079_&_ydjG_&_E1.1.1.91_&_iolS_&_eryBII, tylCII, tylC1, calS12, atmS12_&_AKR1A1, adh_&_GalDH_&_AKR7_&_AKR1B_&_mtmW	L-glyceraldehyde 3-phosphate reductase [EC:1.1.1.-]_&_pyridoxine 4-dehydrogenase [EC:1.1.1.65]_&_2,5-diketo-D-gluconate reductase A [EC:1.1.1.346]_&_2,5-diketo-D-gluconate reductase B [EC:1.1.1.346]_&_D-threo-aldose 1-dehydrogenase [EC:1.1.1.122]_&_glucose-6-phosphate isomerase, archaeal [EC:5.3.1.9]_&_uncharacterized protein_&_methylglyoxal reductase [EC:1.1.1.-]_&_aryl-alcohol dehydrogenase (NA…	ko00750:Vitamin B6 metabolism|ko01100:Metabolic pathways|ko01120:Microbial metabolism in diverse environments_&_ko00051:Fructose and mannose metabolism|ko00053:Ascorbate and aldarate metabolism|ko01100:Metabolic pathways|ko01110:Biosynthesis of secondary metabolites|ko01120:Microbial metabolism in diverse environments_&_ko00010:Glycolysis / Gluconeogenesis|ko00030:Pentose phosphate pathway|ko0050…	COG: COG0667_&_RN: R01708|COG: COG0667|GO: 0050236_&_RN: R08878|COG: COG0656_&_COG: COG0656_&_RN: R07675 R08926|COG: COG0667|GO: 0047834_&_RN: R02739 R02740 R03321|COG: COG2140|GO: 0004347_&_COG: COG1453_&_RN: R10718|COG: COG0667_&_GO: 0047681_&_COG: COG0667_&_RN: R11051 R11474|COG: COG0656 COG0667_&_RN: R00746 R01041 R01481 R05231|COG: COG0656|GO: 0008106_&_RN: R07675|GO: 0010349_&_RN: R09412 R0…	M00114:Ascorbate biosynthesis, plants, glucose-6P	NA	NA	0	0.246598	1	0	-0.310929	1
181	gene181	gene181|WP_051366134.1|HD_domain-containin...	protein_coding	TEL01S_RS10650	WP_051366134.1	HD domain-containing protein	K07814	KO:K07814	382	0.927184	K07814	putative two-component system response regulator	NA	COG: COG3437|GO: 0000156	NA	NA	NA	0	-0.50971	1	0	0.723185	1
182	gene182	gene182|WP_028843537.1|type_I_DNA_topoisom...	protein_coding	TEL01S_RS00915	WP_028843537.1	type I DNA topoisomerase	K03168	KO:K03168	17	1	topA	DNA topoisomerase I [EC:5.99.1.2]	NA	COG: COG0550 COG0551 COG1754|GO: 0003917	NA	NA	NA	0	0.595527	1	0	0.606381	1
183	gene183	gene183|WP_012002247.1|phosphoglucomutase	protein_coding	TEL01S_RS00920	WP_012002247.1	phosphoglucomutase	K03431_&_K01835_&_K01840_&_K15778_&_NoK_&_K16881_&_K22199	KO:K03431_&_KO:K01835_&_KO:K01840_&_KO:K15778_&_KO:K16881_&_KO:K22199	913_&_639_&_592_&_331_&_291_&_47_&_12	0.360299921073402_&_0.252170481452249_&_0.2336227308603_&_0.130623520126283_&_0.0185477505919495_&_0.00473559589581689	glmM_&_pgm_&_manB_&_pmm-pgm_&_K16881_&_ppm	phosphoglucosamine mutase [EC:5.4.2.10]_&_phosphoglucomutase [EC:5.4.2.2]_&_phosphomannomutase [EC:5.4.2.8]_&_phosphomannomutase / phosphoglucomutase [EC:5.4.2.8 5.4.2.2]_&_mannose-1-phosphate guanylyltransferase / phosphomannomutase [EC:2.7.7.13 5.4.2.8]_&_phosphopentomutase [EC:5.4.2.7]	ko00520:Amino sugar and nucleotide sugar metabolism|ko01100:Metabolic pathways|ko01130:Biosynthesis of antibiotics_&_ko00010:Glycolysis / Gluconeogenesis|ko00030:Pentose phosphate pathway|ko00052:Galactose metabolism|ko00230:Purine metabolism|ko00500:Starch and sucrose metabolism|ko00520:Amino sugar and nucleotide sugar metabolism|ko00521:Streptomycin biosynthesis|ko01100:Metabolic pathways|ko011…	RN: R02060|COG: COG1109|GO: 0008966_&_RN: R00959 R01057 R08639|COG: COG0033|GO: 0004614_&_RN: R01818|COG: COG1109|GO: 0004615_&_RN: R00959 R01057 R01818 R08639|COG: COG1109|GO: 0004615 0004614_&_RN: R00885 R01818|COG: COG1208 COG1109|GO: 0004475 0004615_&_RN: R01057 R02749|COG: COG1109|GO: 0008973	M00549:Nucleotide sugar biosynthesis, glucose	H00069:Glycogen storage diseases (GSD)|H00118:Congenital disorders of glycosylation (CDG) type I|H01762:Muscle glycogen storage disease|H01954:Glycogen storage disease type XIV	NA	0	0.646245	1	0	0.632245	1
184	gene184	gene184|WP_012002248.1|HD_domain-containin...	protein_coding	TEL01S_RS00925	WP_012002248.1	HD domain-containing protein	K03698	KO:K03698	1	1	cbf, cbf1	3'-5' exoribonuclease [EC:3.1.-.-]	NA	COG: COG3481|GO: 0000175	NA	NA	NA	0	0.912649	1	0	0.31826	1
185	gene185	gene185|WP_028843536.1|ABC_transporter_ATP...	protein_coding	TEL01S_RS00930	WP_028843536.1	ABC transporter ATP-binding protein	K02032	KO:K02032	1	1	ABC.PE.A1	peptide/nickel transport system ATP-binding protein	ko02024:Quorum sensing	COG: COG1123 COG1124|TC: 3.A.1.5	M00239:Peptides/nickel transport system	NA	with OppABCD is involved in the transport of oligopeptides%3B OppF and OppD are ATP-binding proteins	0	-0.297567	1	0	0.580477	1
186	gene186	gene186|WP_012002250.1|ABC_transporter_ATP...	protein_coding	TEL01S_RS00935	WP_012002250.1	ABC transporter ATP-binding protein	K02003_&_K02031_&_K01990_&_NoK_&_K02032_&_K02049_&_K02013_&_K02028_&_K10112_&_K06147_&_K02036_&_K01995_&_K02065_&_K02010_&_K01996_&_K09810_&_K09812_&_K02052_&_K02071_&_K11085_&_K02056_&_K06861_&_K02017_&_K16787_&_K16786_&_K11072_&_K10823_&_K05847_&_K02000_&_K15583_&_K02041_&_K10111_&_K10441_&_K02045_&_K09817_&_K02006_&_K15578_&_K15555_&_K09972_&_K05816_&_K05833_&_K18893_&_K10545_&_K13896_&_K11076…	KO:K02003_&_KO:K02031_&_KO:K01990_&_KO:K02032_&_KO:K02049_&_KO:K02013_&_KO:K02028_&_KO:K10112_&_KO:K06147_&_KO:K02036_&_KO:K01995_&_KO:K02065_&_KO:K02010_&_KO:K01996_&_KO:K09810_&_KO:K09812_&_KO:K02052_&_KO:K02071_&_KO:K11085_&_KO:K02056_&_KO:K06861_&_KO:K02017_&_KO:K16787_&_KO:K16786_&_KO:K11072_&_KO:K10823_&_KO:K05847_&_KO:K02000_&_KO:K15583_&_KO:K02041_&_KO:K10111_&_KO:K10441_&_KO:K02045_&_KO:…	3618_&_3069_&_3038_&_2934_&_2226_&_1634_&_1626_&_1493_&_1379_&_1355_&_1130_&_1124_&_982_&_903_&_787_&_781_&_719_&_694_&_653_&_589_&_587_&_584_&_579_&_565_&_556_&_553_&_533_&_517_&_498_&_447_&_409_&_390_&_389_&_377_&_375_&_324_&_321_&_314_&_306_&_267_&_241_&_234_&_231_&_227_&_210_&_209_&_198_&_192_&_171_&_166_&_165_&_157_&_147_&_147_&_138_&_135_&_135_&_133_&_128_&_121_&_118_&_114_&_106_&_102_&_100…	0.0824427480916031_&_0.0699327788538225_&_0.0692263871482283_&_0.0507234818275037_&_0.0372336789335764_&_0.0370513842998747_&_0.0340207360145836_&_0.0314230374843341_&_0.0308761535832289_&_0.025749117010368_&_0.0256123960350917_&_0.0223766662868862_&_0.0205765067790817_&_0.0179332345904067_&_0.0177965136151305_&_0.0163837302039421_&_0.0158140594736242_&_0.0148797994759029_&_0.0134214424062892_&_0…	ABC.CD.A_&_ABC.PE.A_&_ABC-2.A_&_ABC.PE.A1_&_ABC.SN.A_&_ABC.FEV.A_&_ABC.PA.A_&_msmX, msmK, malK, sugC, ggtA, msiK_&_ABCB-BAC_&_pstB_&_livG_&_mlaF, linL, mkl_&_afuC, fbpC_&_livF_&_lolD_&_ftsE_&_ABC.SP.A_&_metN_&_msbA_&_ABC.SS.A_&_lptB_&_modC_&_ecfA2_&_ecfA1_&_potA_&_oppF_&_opuA_&_proV_&_oppD_&_phnC_&_malK, mtlK, thuK_&_rbsA_&_cysA_&_znuC_&_cbiO_&_nrtC, nasD_&_ssuB_&_aapP, bztD_&_ugpC_&_ABC.X4.A_&_v…	putative ABC transport system ATP-binding protein_&_peptide/nickel transport system ATP-binding protein_&_ABC-2 type transport system ATP-binding protein_&_peptide/nickel transport system ATP-binding protein_&_NitT/TauT family transport system ATP-binding protein_&_iron complex transport system ATP-binding protein [EC:3.6.3.34]_&_polar amino acid transport system ATP-binding protein [EC:3.6.3.21]…	ko02024:Quorum sensing_&_ko02024:Quorum sensing_&_ko02010:ABC transporters_&_ko02010:ABC transporters_&_ko02010:ABC transporters_&_ko02010:ABC transporters|ko02024:Quorum sensing_&_ko02010:ABC transporters_&_ko02010:ABC transporters_&_ko02010:ABC transporters|ko02024:Quorum sensing_&_ko02010:ABC transporters_&_ko02010:ABC transporters_&_ko02024:Quorum sensing_&_ko02010:ABC transporters_&_ko02010:…	COG: COG1136 COG4181|TC: 3.A.1_&_COG: COG0444 COG1123|TC: 3.A.1.5_&_COG: COG1131 COG1134|TC: 3.A.1_&_COG: COG1123 COG1124|TC: 3.A.1.5_&_COG: COG1116|TC: 3.A.1.16 3.A.1.17_&_COG: COG1120|GO: 0015623|TC: 3.A.1.14_&_COG: COG1126|GO: 0015426|TC: 3.A.1.3_&_COG: COG3839|TC: 3.A.1.1_&_COG: COG1132 COG2274 COG5265|TC: 3.A.1.21 3.A.1.106 3.A.1.109_&_COG: COG1117|GO: 0015415|TC: 3.A.1.7_&_COG: COG0411|TC: …	M00258:Putative ABC transport system_&_M00239:Peptides/nickel transport system_&_M00254:ABC-2 type transport system_&_M00239:Peptides/nickel transport system_&_M00188:NitT/TauT family transport system_&_M00240:Iron complex transport system_&_M00236:Putative polar amino acid transport system_&_M00194:Maltose/maltodextrin transport system|M00196:Raffinose/stachyose/melibiose transport system|M00197…	NA	NA	0	-0.839549	1	1	1.68772	5.44649e-06
187	gene187	gene187|WP_038051407.1|ABC_transporter_per...	protein_coding	TEL01S_RS00940	WP_038051407.1	ABC transporter permease	K02034	KO:K02034	3280	0.736417	ABC.PE.P1	peptide/nickel transport system permease protein	ko02024:Quorum sensing	COG: COG1173|TC: 3.A.1.5	M00239:Peptides/nickel transport system	NA	with GsiABD is involved in the transport of glutathione into the cell	0	-0.855501	1	1	1.77154	4.43465e-05
188	gene188	gene188|WP_012002252.1|ABC_transporter_per...	protein_coding	TEL01S_RS00945	WP_012002252.1	ABC transporter permease	K02033	KO:K02033	1	1	ABC.PE.P	peptide/nickel transport system permease protein	ko02024:Quorum sensing	COG: COG0601|TC: 3.A.1.5	M00239:Peptides/nickel transport system	NA	NA	0	-0.749046	1	1	2.6968	1.11585e-08
189	gene189	gene189|WP_081430044.1|glutathione_ABC_tra...	protein_coding	TEL01S_RS00950	WP_081430044.1	glutathione ABC transporter substrate-binding protein	K02035	KO:K02035	1	1	ABC.PE.S	peptide/nickel transport system substrate-binding protein	ko02024:Quorum sensing	COG: COG0747|TC: 3.A.1.5	M00239:Peptides/nickel transport system	NA	NA	0	-0.654931	1	1	2.2862	4.24464e-10
190	gene190	gene190|WP_028843534.1|CRISPR-associated_h...	protein_coding	TEL01S_RS00955	WP_028843534.1	CRISPR-associated helicase/endonuclease Cas3	K07012	KO:K07012	1	1	cas3	CRISPR-associated endonuclease/helicase Cas3 [EC:3.1.-.- 3.6.4.-]	NA	COG: COG1203	NA	NA	NA	0	0.810517	1	0	-0.23066	1
191	gene191	gene191|WP_012002255.1|type_I-B_CRISPR-ass...	protein_coding	TEL01S_RS00960	WP_012002255.1	type I-B CRISPR-associated protein Cas5	K19116	KO:K19116	46	1	cas5h	CRISPR-associated protein Cas5h	NA	COG: COG1688	NA	NA	NA	0	0.836889	1	0	-0.211651	1
192	gene192	gene192|WP_012002256.1|type_I-B_CRISPR-ass...	protein_coding	TEL01S_RS00965	WP_012002256.1	type I-B CRISPR-associated protein Cas7/Csh2	K19115	KO:K19115	1	1	csh2	CRISPR-associated protein Csh2	NA	COG: COG3649	NA	NA	NA	0	1.17949	0.653031	0	-0.246638	1
193	gene193	gene193|WP_028843532.1|TIGR02556_family_CR...	protein_coding	TEL01S_RS00970	WP_028843532.1	TIGR02556 family CRISPR-associated protein	K19114	KO:K19114	1	1	csh1	CRISPR-associated protein Csh1	NA	NA	NA	NA	NA	0	0.83772	1	0	-0.322853	1
194	gene194	gene194|WP_012002258.1|CRISPR-associated_e...	protein_coding	TEL01S_RS00975	WP_012002258.1	CRISPR-associated endonuclease Cas2	K09951	KO:K09951	126	1	cas2	CRISPR-associated protein Cas2	NA	COG: COG3512	NA	NA	NA	0	0.745519	1	0	-0.271646	1
195	gene195	gene195|WP_028843531.1|type_I-B_CRISPR-ass...	protein_coding	TEL01S_RS00980	WP_028843531.1	type I-B CRISPR-associated endonuclease Cas1	K15342	KO:K15342	1	1	cas1	CRISP-associated protein Cas1	NA	COG: COG1518	NA	NA	NA	0	0.910614	1	0	0.0263995	1
196	gene196	gene196|WP_028843530.1|CRISPR-associated_p...	protein_coding	TEL01S_RS00985	WP_028843530.1	CRISPR-associated protein Cas4	K07464	KO:K07464	147	1	cas4	CRISPR-associated exonuclease Cas4 [EC:3.1.12.1]	NA	COG: COG1468|GO: 0045145	NA	NA	NA	0	0.942376	1	0	-0.0220206	1
197	gene197	gene197|WP_028843529.1|CRISPR-associated_e...	protein_coding	TEL01S_RS00990	WP_028843529.1	CRISPR-associated endoribonuclease Cas6	K19091	KO:K19091	1	1	cas6	CRISPR-associated endoribonuclease Cas6 [EC:3.1.-.-]	NA	COG: COG1583	NA	NA	NA	0	0.627605	1	0	0.115619	1
198	gene198	gene198|WP_028843528.1|ABC_transporter_ATP...	protein_coding	TEL01S_RS00995	WP_028843528.1	ABC transporter ATP-binding protein	K06147	KO:K06147	29	1	ABCB-BAC	ATP-binding cassette, subfamily B, bacterial	NA	COG: COG1132 COG2274 COG5265|TC: 3.A.1.21 3.A.1.106 3.A.1.109	NA	NA	NA	0	-0.50899	1	0	-0.951543	1
199	gene199	gene199|WP_012002263.1|ABC_transporter_ATP...	protein_coding	TEL01S_RS01000	WP_012002263.1	ABC transporter ATP-binding protein	K06147	KO:K06147	9	1	ABCB-BAC	ATP-binding cassette, subfamily B, bacterial	NA	COG: COG1132 COG2274 COG5265|TC: 3.A.1.21 3.A.1.106 3.A.1.109	NA	NA	NA	0	-0.420743	1	0	-1.20638	0.0259329
200	gene200	gene200|WP_028843527.1|hypothetical_protein	protein_coding	TEL01S_RS01005	WP_028843527.1	hypothetical protein	NoK	NA	1	NA	NA	NA	NA	NA	NA	NA	NA	0	1.13609	0.798045	0	0.56841	1
201	gene201	gene201|WP_012002264.1|beta-aspartyl-pepti...	protein_coding	TEL01S_RS01010	WP_012002264.1	beta-aspartyl-peptidase	K01305	KO:K01305	1	1	iadA	beta-aspartyl-dipeptidase (metallo-type) [EC:3.4.19.-]	NA	NA	NA	NA	NA	0	0.513761	1	0	0.767399	1
202	gene202	gene202|WP_012002265.1|peptidase_M24	protein_coding	TEL01S_RS01015	WP_012002265.1	peptidase M24	NoK_&_K01271_&_K18829	KO:K01271_&_KO:K18829	66_&_1_&_1	0.5_&_0.5	pepQ_&_mvpT, vapB	Xaa-Pro dipeptidase [EC:3.4.13.9]_&_antitoxin VapB	NA	COG: COG0006|GO: 0016805_&_COG: COG4456	NA	NA	NA	0	-0.107815	1	0	-0.0795205	1
203	gene203	gene203|WP_012002266.1|carbohydrate_ABC_tr...	protein_coding	TEL01S_RS01020	WP_012002266.1	carbohydrate ABC transporter permease	K02026	KO:K02026	1	1	ABC.MS.P1	multiple sugar transport system permease protein	NA	COG: COG0395 COG3833|TC: 3.A.1.1	M00207:Putative multiple sugar transport system	NA	NA	0	-0.131599	1	0	-0.409589	1
204	gene204	gene204|WP_012002267.1|sugar_ABC_transport...	protein_coding	TEL01S_RS01025	WP_012002267.1	sugar ABC transporter permease	K02025	KO:K02025	1	1	ABC.MS.P	multiple sugar transport system permease protein	NA	COG: COG1175|TC: 3.A.1.1	M00207:Putative multiple sugar transport system	NA	NA	0	0.266423	1	0	-0.0497346	1
205	gene205	gene205|WP_012002268.1|ABC_transporter_sub...	protein_coding	TEL01S_RS01030	WP_012002268.1	ABC transporter substrate-binding protein	K02027	KO:K02027	1	1	ABC.MS.S	multiple sugar transport system substrate-binding protein	NA	COG: COG1653 COG2182|TC: 3.A.1.1	M00207:Putative multiple sugar transport system	NA	NA	0	0.271769	1	0	0.241549	1
206	gene206	gene206|WP_028843525.1|hypothetical_protein	protein_coding	TEL01S_RS01035	WP_028843525.1	hypothetical protein	K12308	KO:K12308	1	1	bgaB, lacA	beta-galactosidase [EC:3.2.1.23]	ko00052:Galactose metabolism	RN: R01105|COG: COG1874|GO: 0004565	NA	NA	NA	0	0.348505	1	0	0.662419	1
207	gene207	gene207|WP_028843524.1|hypothetical_protein	protein_coding	TEL01S_RS01040	WP_028843524.1	hypothetical protein	K12308	KO:K12308	110	0.956522	bgaB, lacA	beta-galactosidase [EC:3.2.1.23]	ko00052:Galactose metabolism	RN: R01105|COG: COG1874|GO: 0004565	NA	NA	NA	0	0.316844	1	0	0.478156	1
208	gene208	gene208|WP_012002270.1|sugar_isomerase_dom...	protein_coding	TEL01S_RS01045	WP_012002270.1	sugar isomerase domain-containing protein	NoK	NA	126	NA	NA	NA	NA	NA	NA	NA	NA	0	0.447096	1	0	0.324187	1
209	gene209	gene209|WP_081430045.1|ROK_family_protein	protein_coding	TEL01S_RS01050	WP_081430045.1	ROK family protein	K00845	KO:K00845	1	1	glk	glucokinase [EC:2.7.1.2]	ko00010:Glycolysis / Gluconeogenesis|ko00052:Galactose metabolism|ko00500:Starch and sucrose metabolism|ko00520:Amino sugar and nucleotide sugar metabolism|ko00521:Streptomycin biosynthesis|ko00524:Neomycin, kanamycin and gentamicin biosynthesis|ko01100:Metabolic pathways|ko01110:Biosynthesis of secondary metabolites|ko01120:Microbial metabolism in diverse environments|ko01130:Biosynthesis of ant…	RN: R00299 R01600 R01786|COG: COG0837|GO: 0004340	M00001:Glycolysis (Embden-Meyerhof pathway), glucose	NA	NA	0	0.406385	1	0	0.91557	1
210	gene210	gene210|WP_081430046.1|GntR_family_transcr...	protein_coding	TEL01S_RS01055	WP_081430046.1	GntR family transcriptional regulator	K03710	KO:K03710	963	0.722973	K03710	GntR family transcriptional regulator	NA	COG: COG2188	NA	NA	NA	0	0.683552	1	0	1.08413	1
211	gene211	gene211|WP_012002273.1|hydroxylamine_reduc...	protein_coding	TEL01S_RS01060	WP_012002273.1	hydroxylamine reductase	K05601	KO:K05601	10	1	hcp	hydroxylamine reductase [EC:1.7.99.1]	ko00910:Nitrogen metabolism	RN: R00143|COG: COG1151|GO: 0050418	NA	NA	NA	0	0.971438	1	0	-0.125023	1
212	gene212	gene212|WP_028843522.1|DUF342_domain-conta...	protein_coding	TEL01S_RS01065	WP_028843522.1	DUF342 domain-containing protein	K09749	KO:K09749	1	1	K09749	uncharacterized protein	NA	COG: COG1315	NA	NA	NA	0	0.639267	1	0	0.177303	1
213	gene213	gene213|WP_012002275.1|EamA/RhaT_family_tr...	protein_coding	TEL01S_RS01070	WP_012002275.1	EamA/RhaT family transporter	K15269	KO:K15269	2	1	pecM	probable blue pigment (indigoidine) exporter	NA	COG: COG0697|TC: 2.A.7.3.3	NA	NA	NA	0	-0.0717272	1	0	-0.72492	1
214	gene214	gene214|WP_012002276.1|thioesterase_superf...	protein_coding	TEL01S_RS01075	WP_012002276.1	thioesterase superfamily protein	K18014	KO:K18014	75	0.949367	kal	3-aminobutyryl-CoA ammonia-lyase [EC:4.3.1.14]	ko00310:Lysine degradation	RN: R03030|GO: 0047459	NA	NA	NA	0	-0.112628	1	0	-0.552578	1
215	gene215	gene215|WP_028843521.1|3-keto-5-aminohexan...	protein_coding	TEL01S_RS01080	WP_028843521.1	3-keto-5-aminohexanoate cleavage protein	K18013	KO:K18013	1	1	kce	3-keto-5-aminohexanoate cleavage enzyme [EC:2.3.1.247]	ko00310:Lysine degradation	RN: R10564|GO: 0043720	NA	NA	NA	0	-0.140769	1	0	-0.59031	1
216	gene216	gene216|WP_028843520.1|glutamine-hydrolyzi...	protein_coding	TEL01S_RS01085	WP_028843520.1	glutamine-hydrolyzing GMP synthase	K01951	KO:K01951	29	1	guaA, GMPS	GMP synthase (glutamine-hydrolysing) [EC:6.3.5.2]	ko00230:Purine metabolism|ko00983:Drug metabolism - other enzymes|ko01100:Metabolic pathways	RN: R01230 R01231 R08244|COG: COG0518 COG0519|GO: 0003922	M00050:Guanine ribonucleotide biosynthesis IMP	NA	NA	0	-0.139692	1	0	-0.417212	1
217	gene217	gene217|WP_012002279.1|hypothetical_protein	protein_coding	TEL01S_RS01090	WP_012002279.1	hypothetical protein	NoK	NA	7	NA	NA	NA	NA	NA	NA	NA	NA	0	-0.546483	1	0	0.204324	1
218	gene218	gene218|WP_012002280.1|16S_rRNA_(uracil(14...	protein_coding	TEL01S_RS01095	WP_012002280.1	16S rRNA (uracil(1498)-N(3))-methyltransferase	K09761	KO:K09761	391	1	rsmE	16S rRNA (uracil1498-N3)-methyltransferase [EC:2.1.1.193]	NA	COG: COG1385|GO: 0070042	NA	NA	NA	0	-0.366943	1	0	0.210667	1
219	gene219	gene219|WP_012002281.1|serine--tRNA_ligase	protein_coding	TEL01S_RS01100	WP_012002281.1	serine--tRNA ligase	K01875	KO:K01875	10	1	SARS, serS	seryl-tRNA synthetase [EC:6.1.1.11]	ko00970:Aminoacyl-tRNA biosynthesis	RN: R03662 R08218|COG: COG0172|GO: 0004828	M00359:Aminoacyl-tRNA biosynthesis, eukaryotes|M00360:Aminoacyl-tRNA biosynthesis, prokaryotes	NA	NA	0	0.0766984	1	0	0.0815321	1
220	gene220	gene220|WP_028843519.1|hypothetical_protein	protein_coding	TEL01S_RS01105	WP_028843519.1	hypothetical protein	NoK	NA	7	NA	NA	NA	NA	NA	NA	NA	NA	0	-0.0246923	1	0	0.12557	1
221	gene221	gene221|WP_028843518.1|hypothetical_protein	protein_coding	TEL01S_RS01110	WP_028843518.1	hypothetical protein	NoK	NA	4	NA	NA	NA	NA	NA	NA	NA	NA	0	0.0824314	1	0	-0.096334	1
222	gene222	gene222|WP_028843517.1|PEGA_domain-contain...	protein_coding	TEL01S_RS01115	WP_028843517.1	PEGA domain-containing protein	NoK	NA	9	NA	NA	NA	NA	NA	NA	NA	NA	0	-0.656927	1	0	0.0169524	1
223	gene223	gene223|WP_028843516.1|MarR_family_transcr...	protein_coding	TEL01S_RS01120	WP_028843516.1	MarR family transcriptional regulator	NoK_&_K00772_&_K15973_&_K22296	KO:K00772_&_KO:K15973_&_KO:K22296	47_&_1_&_1_&_1	0.333333333333333_&_0.333333333333333_&_0.333333333333333	mtaP, MTAP_&_mhqR_&_nicR	5'-methylthioadenosine phosphorylase [EC:2.4.2.28]_&_MarR family transcriptional regulator, 2-MHQ and catechol-resistance regulon repressor_&_MarR family transcriptional regulator, lower aerobic nicotinate degradation pathway regulator	ko00270:Cysteine and methionine metabolism|ko01100:Metabolic pathways	RN: R01402|COG: COG0005|GO: 0017061_&_COG: COG1846_&_COG: COG1846	M00034:Methionine salvage pathway	NA	NA	0	-0.661239	1	0	-0.0724767	1
224	gene224	gene224|WP_012002286.1|16S_rRNA_(cytidine(...	protein_coding	TEL01S_RS01125	WP_012002286.1	16S rRNA (cytidine(1402)-2'-O)-methyltransferase	K07056	KO:K07056	1037	0.999037	rsmI	16S rRNA (cytidine1402-2'-O)-methyltransferase [EC:2.1.1.198]	NA	COG: COG0313|GO: 0070677	NA	NA	NA	0	-0.816232	1	0	-0.0769943	1
225	gene225	gene225|WP_012002287.1|lipoate--protein_li...	protein_coding	TEL01S_RS01130	WP_012002287.1	lipoate--protein ligase family protein	K03800	KO:K03800	1	1	lplA, lplJ	lipoate---protein ligase [EC:6.3.1.20]	ko00785:Lipoic acid metabolism|ko01100:Metabolic pathways	RN: R07770 R07771 R11143|COG: COG0095|GO: 0016979	NA	NA	NA	0	-0.696883	1	0	0.00532294	1
226	gene226	gene226|WP_028843515.1|16S_rRNA_(guanine(5...	protein_coding	TEL01S_RS01135	WP_028843515.1	16S rRNA (guanine(527)-N(7))-methyltransferase RsmG	K03501	KO:K03501	223	1	gidB, rsmG	16S rRNA (guanine527-N7)-methyltransferase [EC:2.1.1.170]	NA	COG: COG0357|GO: 0070043	NA	NA	NA	0	-0.707033	1	0	0.0310234	1
227	gene227	gene227|WP_012002289.1|metallophosphoesterase	protein_coding	TEL01S_RS01140	WP_012002289.1	metallophosphoesterase	K01090	KO:K01090	10	1	E3.1.3.16	protein phosphatase [EC:3.1.3.16]	NA	COG: COG0631 COG0639|GO: 0004721	NA	NA	NA	0	-0.256504	1	0	0.0322597	1
228	gene228	gene228|WP_028843514.1|PolC-type_DNA_polym...	protein_coding	TEL01S_RS01145	WP_028843514.1	PolC-type DNA polymerase III	K03763	KO:K03763	158	1	polC	DNA polymerase III subunit alpha, Gram-positive type [EC:2.7.7.7]	ko00230:Purine metabolism|ko00240:Pyrimidine metabolism|ko01100:Metabolic pathways|ko03030:DNA replication|ko03430:Mismatch repair|ko03440:Homologous recombination	RN: R00375 R00376 R00377 R00378|COG: COG2176|GO: 0003887	M00260:DNA polymerase III complex, bacteria	NA	catalyzes DNA-template-directed extension of the 3'- end of a DNA strand by one nucleotide at a time%3B required for leading strand synthesis%3B PolC exhibits 3' to 5' exonuclease activity	0	-0.2368	1	0	-0.108093	1
229	gene229	gene229|WP_012002291.1|crossover_junction_...	protein_coding	TEL01S_RS01150	WP_012002291.1	crossover junction endodeoxyribonuclease RuvC	K01159	KO:K01159	948	0.998946	ruvC	crossover junction endodeoxyribonuclease RuvC [EC:3.1.22.4]	ko03440:Homologous recombination	COG: COG0817|GO: 0008821	NA	NA	NA	0	-0.209825	1	0	-0.0641158	1
230	gene230	gene230|WP_012002292.1|elongation_factor_4	protein_coding	TEL01S_RS01155	WP_012002292.1	elongation factor 4	K03596	KO:K03596	443	1	lepA	GTP-binding protein LepA	ko05134:Legionellosis	COG: COG0481	NA	NA	NA	0	0.110584	1	0	0.0331392	1
231	gene231	gene231|WP_028843513.1|S58_family_peptidase	protein_coding	TEL01S_RS01160	WP_028843513.1	S58 family peptidase	K01266	KO:K01266	1	1	dmpA, dap	D-aminopeptidase [EC:3.4.11.19]	NA	NA	NA	NA	NA	0	0.532717	1	0	-0.168111	1
232	gene232	gene232|WP_012002294.1|methylated-DNA--[pr...	protein_coding	TEL01S_RS01165	WP_012002294.1	methylated-DNA--[protein]-cysteine S-methyltransferase	K00567	KO:K00567	978	0.708696	ogt, MGMT	methylated-DNA-[protein]-cysteine S-methyltransferase [EC:2.1.1.63]	NA	COG: COG0350|GO: 0003908	NA	NA	NA	0	-0.629502	1	0	-0.445318	1
233	gene233	gene233|WP_028843512.1|penicillin-binding_...	protein_coding	TEL01S_RS01170	WP_028843512.1	penicillin-binding protein	K05366_&_NoK_&_K03814_&_K05367_&_K05365_&_K12555_&_K21464_&_K03693_&_K18770_&_K05364_&_K08384_&_K04478_&_K03587_&_K05515_&_K12551	KO:K05366_&_KO:K03814_&_KO:K05367_&_KO:K05365_&_KO:K12555_&_KO:K21464_&_KO:K03693_&_KO:K18770_&_KO:K05364_&_KO:K08384_&_KO:K04478_&_KO:K03587_&_KO:K05515_&_KO:K12551	1069_&_600_&_407_&_342_&_181_&_48_&_48_&_45_&_10_&_7_&_3_&_2_&_1_&_1_&_1	0.493764434180139_&_0.187990762124711_&_0.15796766743649_&_0.0836027713625866_&_0.0221709006928406_&_0.0221709006928406_&_0.0207852193995381_&_0.0046189376443418_&_0.00323325635103926_&_0.00138568129330254_&_0.00092378752886836_&_0.00046189376443418_&_0.00046189376443418_&_0.00046189376443418	mrcA_&_mtgA_&_pbpC_&_mrcB_&_pbp2A_&_pbpG_&_pbp1b_&_pbpD_&_pbpA_&_spoVD_&_sgtB_&_ftsI_&_mrdA_&_sgtA	penicillin-binding protein 1A [EC:2.4.1.129 3.4.16.4]_&_monofunctional glycosyltransferase [EC:2.4.1.129]_&_penicillin-binding protein 1C [EC:2.4.1.129]_&_penicillin-binding protein 1B [EC:2.4.1.129 3.4.16.4]_&_penicillin-binding protein 2A [EC:2.4.1.129 3.4.16.4]_&_penicillin-binding protein 2D [EC:2.4.1.129 3.4.16.4]_&_penicillin-binding protein 1B_&_penicillin-binding protein 4 [EC:2.4.1.129 3…	ko00550:Peptidoglycan biosynthesis|ko01100:Metabolic pathways|ko01501:beta-Lactam resistance_&_ko00550:Peptidoglycan biosynthesis_&_ko00550:Peptidoglycan biosynthesis_&_ko00550:Peptidoglycan biosynthesis_&_ko00550:Peptidoglycan biosynthesis|ko01100:Metabolic pathways|ko01501:beta-Lactam resistance_&_ko00550:Peptidoglycan biosynthesis_&_ko00550:Peptidoglycan biosynthesis|ko01501:beta-Lactam resist…	COG: COG0744|GO: 0008658 0008955 0009002|CAZy: GT51_&_COG: COG0744|GO: 0008955|CAZy: GT51_&_COG: COG0744|GO: 0008658 0008955|CAZy: GT51_&_RN: R04519|COG: COG0744|GO: 0008658 0008955 0009002|CAZy: GT51_&_COG: COG0744|GO: 0008658 0008955 0009002|CAZy: GT51_&_COG: COG0744|GO: 0008658 0008955 0009002|CAZy: GT51_&_COG: COG0744|CAZy: GT51_&_COG: COG0744|GO: 0008658 0008955 0009002|CAZy: GT51_&_RN: R045…	NA	NA	NA	0	-0.641479	1	0	0.152793	1
234	gene234	gene234|WP_028843511.1|signal_recognition_...	protein_coding	TEL01S_RS01175	WP_028843511.1	signal recognition particle-docking protein FtsY	K03106_&_K03110_&_K02404	KO:K03106_&_KO:K03110_&_KO:K02404	1132_&_1125_&_2	0.501106684373617_&_0.49800796812749_&_0.000885347498893316	SRP54, ffh_&_ftsY_&_flhF	signal recognition particle subunit SRP54 [EC:3.6.5.4]_&_fused signal recognition particle receptor_&_flagellar biosynthesis protein FlhF	ko02024:Quorum sensing|ko03060:Protein export|ko03070:Bacterial secretion system_&_ko02024:Quorum sensing|ko03060:Protein export|ko03070:Bacterial secretion system	COG: COG0541|TC: 3.A.5.1 3.A.5.2 3.A.5.7 3.A.5.8 3.A.5.9_&_COG: COG0552|TC: 3.A.5.1 3.A.5.2 3.A.5.7_&_COG: COG1419	M00335:Sec (secretion) system_&_M00335:Sec (secretion) system	NA	NA	0	-0.3718	1	0	-0.617685	1
235	gene235	gene235|WP_012002297.1|proline--tRNA_ligase	protein_coding	TEL01S_RS01180	WP_012002297.1	proline--tRNA ligase	K01881	KO:K01881	72	1	PARS, proS	prolyl-tRNA synthetase [EC:6.1.1.15]	ko00970:Aminoacyl-tRNA biosynthesis	RN: R03661|COG: COG0442|GO: 0004827	M00359:Aminoacyl-tRNA biosynthesis, eukaryotes|M00360:Aminoacyl-tRNA biosynthesis, prokaryotes	NA	NA	0	0.225794	1	0	-0.87524	1
236	gene236	gene236|WP_081706812.1|HD_domain-containin...	protein_coding	TEL01S_RS10805	WP_081706812.1	HD domain-containing protein	K07814	KO:K07814	381	0.850446	K07814	putative two-component system response regulator	NA	COG: COG3437|GO: 0000156	NA	NA	NA	0	-0.0537413	1	0	-0.225958	1
237	gene237	gene237|WP_028843510.1|aminopeptidase	protein_coding	TEL01S_RS01190	WP_028843510.1	aminopeptidase	K01267	KO:K01267	189	1	DNPEP	aspartyl aminopeptidase [EC:3.4.11.21]	NA	COG: COG1362	NA	NA	NA	0	0.569236	1	0	-0.37355	1
238	gene238	gene238|WP_028843509.1|hypothetical_protein	protein_coding	TEL01S_RS01195	WP_028843509.1	hypothetical protein	NoK	NA	1	NA	NA	NA	NA	NA	NA	NA	NA	0	0.200709	1	0	-0.451645	1
239	gene239	gene239|WP_012002301.1|hypothetical_protein	protein_coding	TEL01S_RS01200	WP_012002301.1	hypothetical protein	NoK	NA	1	NA	NA	NA	NA	NA	NA	NA	NA	0	0.233355	1	0	-0.3339	1
240	gene240	gene240|WP_012002302.1|hypothetical_protein	protein_coding	TEL01S_RS01205	WP_012002302.1	hypothetical protein	NoK	NA	53	NA	NA	NA	NA	NA	NA	NA	NA	0	0.391122	1	0	0.670651	1
241	gene241	gene241|WP_012002303.1|peptidase_M55	protein_coding	TEL01S_RS01210	WP_012002303.1	peptidase M55	K16203	KO:K16203	1	1	dppA1	D-amino peptidase [EC:3.4.11.-]	NA	COG: COG2362|TC: 3.A.1.5.2	NA	NA	NA	0	0.224335	1	0	0.231964	1
242	gene242	gene242|WP_012002304.1|NLP/P60_protein	protein_coding	TEL01S_RS01215	WP_012002304.1	NLP/P60 protein	NoK_&_K21471_&_K13694_&_K20742_&_K19224_&_K19303_&_K13695_&_K19223_&_K01447_&_K17836_&_K19220	KO:K21471_&_KO:K13694_&_KO:K20742_&_KO:K19224_&_KO:K19303_&_KO:K13695_&_KO:K19223_&_KO:K01447_&_KO:K17836_&_KO:K19220	556_&_79_&_50_&_41_&_18_&_13_&_8_&_6_&_1_&_1_&_1	0.362385321100917_&_0.229357798165138_&_0.188073394495413_&_0.0825688073394495_&_0.0596330275229358_&_0.036697247706422_&_0.0275229357798165_&_0.00458715596330275_&_0.00458715596330275_&_0.00458715596330275	cwlO_&_mepS, spr_&_ykfC_&_lytE, cwlF_&_mepH_&_nlpC_&_lytF, cwlE_&_xlyAB_&_penP_&_cwlS	peptidoglycan DL-endopeptidase CwlO [EC:3.4.-.-]_&_murein DD-endopeptidase / murein LD-carboxypeptidase [EC:3.4.-.- 3.4.17.13]_&_gamma-D-glutamyl-L-lysine dipeptidyl-peptidase [EC:3.4.14.13]_&_peptidoglycan DL-endopeptidase LytE [EC:3.4.-.-]_&_murein DD-endopeptidase [EC:3.4.-.-]_&_probable lipoprotein NlpC_&_peptidoglycan DL-endopeptidase LytF [EC:3.4.-.-]_&_N-acetylmuramoyl-L-alanine amidase [E…	ko00311:Penicillin and cephalosporin biosynthesis|ko01130:Biosynthesis of antibiotics|ko01501:beta-Lactam resistance	COG: COG0791 COG3883_&_COG: COG0791_&_COG: COG0791_&_COG: COG0791 COG1388|CAZy: CBM50_&_COG: COG0791_&_COG: COG0791_&_COG: COG0791 COG1388|CAZy: CBM50_&_RN: R04112|COG: COG5632|GO: 0008745_&_RN: R06363|COG: COG2367|GO: 0008800_&_COG: COG0791 COG1388	M00627:beta-Lactam resistance, Bla system|M00628:beta-Lactam resistance, AmpC system	NA	NA	0	0.356154	1	0	0.134306	1
243	gene243	gene243|NA|glycosyl_transferase_family_A	pseudogene	TEL01S_RS10870	NA	glycosyl transferase family A	NoK	NA	28	NA	NA	NA	NA	NA	NA	NA	incomplete%3B partial in the middle of a contig%3B missing stop	0	0.35208	1	0	0.458154	1
244	gene244	gene244|WP_028843508.1|NAD(P)-dependent_ox...	protein_coding	TEL01S_RS01225	WP_028843508.1	NAD(P)-dependent oxidoreductase	K08679_&_K01710_&_K01784_&_K08678_&_NoK_&_K02473_&_K02377_&_K17947_&_K03274_&_K12454_&_K21332_&_K15856_&_K12450_&_K13313_&_K21211_&_K00012_&_K00091_&_K01709_&_K15891_&_K22252	KO:K08679_&_KO:K01710_&_KO:K01784_&_KO:K08678_&_KO:K02473_&_KO:K02377_&_KO:K17947_&_KO:K03274_&_KO:K12454_&_KO:K21332_&_KO:K15856_&_KO:K12450_&_KO:K13313_&_KO:K21211_&_KO:K00012_&_KO:K00091_&_KO:K01709_&_KO:K15891_&_KO:K22252	493_&_452_&_331_&_292_&_227_&_51_&_35_&_15_&_10_&_10_&_8_&_3_&_2_&_2_&_2_&_1_&_1_&_1_&_1_&_1	0.288135593220339_&_0.264172998246639_&_0.193454120397428_&_0.170660432495617_&_0.0298071303331385_&_0.0204558737580362_&_0.00876680303915839_&_0.00584453535943892_&_0.00584453535943892_&_0.00467562828755114_&_0.00175336060783168_&_0.00116890707188778_&_0.00116890707188778_&_0.00116890707188778_&_0.000584453535943892_&_0.000584453535943892_&_0.000584453535943892_&_0.000584453535943892_&_0.0005844…	E5.1.3.6_&_E4.2.1.46, rfbB, rffG_&_galE, GALE_&_UXS1, uxs_&_wbpP_&_TSTA3, fcl_&_wbiB_&_gmhD, rfaD_&_rfbE_&_calS9, atmS9_&_rmd_&_RHM_&_tylD, gerKI, mydI_&_ncsC1_&_UGDH, ugd_&_E1.1.1.219_&_rfbG_&_FLDH_&_tld	UDP-glucuronate 4-epimerase [EC:5.1.3.6]_&_dTDP-glucose 4,6-dehydratase [EC:4.2.1.46]_&_UDP-glucose 4-epimerase [EC:5.1.3.2]_&_UDP-glucuronate decarboxylase [EC:4.1.1.35]_&_UDP-N-acetylglucosamine 4-epimerase [EC:5.1.3.7]_&_GDP-L-fucose synthase [EC:1.1.1.271]_&_dTDP-L-rhamnose 4-epimerase [EC:5.1.3.25]_&_ADP-L-glycero-D-manno-heptose 6-epimerase [EC:5.1.3.20]_&_CDP-paratose 2-epimerase [EC:5.1.3…	ko00520:Amino sugar and nucleotide sugar metabolism|ko01100:Metabolic pathways_&_ko00521:Streptomycin biosynthesis|ko00523:Polyketide sugar unit biosynthesis|ko00525:Acarbose and validamycin biosynthesis|ko01055:Biosynthesis of vancomycin group antibiotics|ko01130:Biosynthesis of antibiotics_&_ko00052:Galactose metabolism|ko00520:Amino sugar and nucleotide sugar metabolism|ko01100:Metabolic pathw…	RN: R01385|COG: COG0451|GO: 0050378_&_RN: R06513|COG: COG1088|GO: 0008460_&_RN: R00291 R02984|COG: COG1087|GO: 0003978_&_RN: R01384|COG: COG0451|GO: 0048040_&_RN: R00418|GO: 0003974_&_RN: R05692|COG: COG0451|GO: 0050577_&_RN: R10279|COG: COG0451_&_RN: R05176|COG: COG0451|GO: 0008712_&_RN: R04266|GO: 0047732_&_RN: R11472|COG: COG0451_&_RN: R03397 R03399|COG: COG0451|GO: 0033705_&_RN: R00293|GO: 00…	M00793:dTDP-L-rhamnose biosynthesis_&_M00361:Nucleotide sugar biosynthesis, eukaryotes|M00362:Nucleotide sugar biosynthesis, prokaryotes|M00632:Galactose degradation, Leloir pathway, galactose	H01845:Catel-Manzke syndrome_&_H00070:Galactosemia|H02010:Galactose epimerase deficiency	NA	0	0.205395	1	0	-0.0457621	1
245	gene245	gene245|WP_028843507.1|NAD(P)-dependent_ox...	protein_coding	TEL01S_RS01230	WP_028843507.1	NAD(P)-dependent oxidoreductase	NoK	NA	1	NA	NA	NA	NA	NA	NA	NA	NA	0	0.0635834	1	0	0.0520089	1
246	gene246	gene246|WP_028843506.1|flagellin	protein_coding	TEL01S_RS01235	WP_028843506.1	flagellin	K02406	KO:K02406	6	1	fliC	flagellin	ko02020:Two-component system|ko02040:Flagellar assembly|ko04621:NOD-like receptor signaling pathway|ko04626:Plant-pathogen interaction|ko05132:Salmonella infection|ko05134:Legionellosis	COG: COG1344	NA	NA	NA	0	0.814084	1	0	0.306327	1
247	gene247	gene247|WP_028843505.1|glycosyltransferase...	protein_coding	TEL01S_RS01240	WP_028843505.1	glycosyltransferase family 2 protein	K12984	KO:K12984	26	1	waaE, kdtX	(heptosyl)LPS beta-1,4-glucosyltransferase [EC:2.4.1.-]	NA	COG: COG0463|TC: 4.D.1.3|CAZy: GT2	NA	NA	NA	0	0.336858	1	0	0.0540669	1
248	gene248	gene248|WP_028843504.1|GntR_family_transcr...	protein_coding	TEL01S_RS01245	WP_028843504.1	GntR family transcriptional regulator	NoK_&_K15735_&_K11475_&_K13654_&_K22293_&_K05799	KO:K15735_&_KO:K11475_&_KO:K13654_&_KO:K22293_&_KO:K05799	616_&_22_&_11_&_6_&_4_&_2	0.488888888888889_&_0.244444444444444_&_0.133333333333333_&_0.0888888888888889_&_0.0444444444444444	csiR_&_vanR_&_mcbR_&_rspR_&_pdhR	GntR family transcriptional regulator, carbon starvation induced regulator_&_GntR family transcriptional regulator, vanillate catabolism transcriptional regulator_&_GntR family transcriptional regulator, colanic acid and biofilm gene transcriptional regulator_&_GntR family transcriptional regulator, rspAB operon transcriptional repressor_&_GntR family transcriptional regulator, transcriptional re…	NA	COG: COG1802_&_COG: COG1802_&_COG: COG1802_&_COG: COG1802_&_COG: COG2186	NA	NA	NA	0	-0.0458406	1	0	-0.126717	1
249	gene249	gene249|WP_012002311.1|cyclase	protein_coding	TEL01S_RS01250	WP_012002311.1	cyclase	K14250	KO:K14250	5	1	oxyN, snoaM, dpsY, aknW, mtmY	cyclase	ko00253:Tetracycline biosynthesis|ko01057:Biosynthesis of type II polyketide products|ko01130:Biosynthesis of antibiotics	RN: R09188 R09325 R09326 R09350	M00778:Type II polyketide backbone biosynthesis, acyl-CoA + malonyl-CoA	NA	NA	0	-0.330387	1	0	-1.06642	1
250	gene250	gene250|WP_012002312.1|Na+_symporter	protein_coding	TEL01S_RS01255	WP_012002312.1	Na+ symporter	K03307	KO:K03307	1	1	TC.SSS	solute:Na+ symporter, SSS family	NA	COG: COG0591 COG4146|TC: 2.A.21	NA	NA	NA	0	-0.324688	1	0	-0.651974	1
251	gene251	gene251|WP_081706813.1|hypothetical_protein	protein_coding	TEL01S_RS01260	WP_081706813.1	hypothetical protein	K01649	KO:K01649	1	1	leuA, IMS	2-isopropylmalate synthase [EC:2.3.3.13]	ko00290:Valine, leucine and isoleucine biosynthesis|ko00620:Pyruvate metabolism|ko01100:Metabolic pathways|ko01110:Biosynthesis of secondary metabolites|ko01210:2-Oxocarboxylic acid metabolism|ko01230:Biosynthesis of amino acids	RN: R01213|COG: COG0119|GO: 0003852	M00432:Leucine biosynthesis, 2-oxoisovalerate	NA	NA	0	-0.340973	1	0	-0.94402	1
252	gene252	gene252|WP_012002314.1|Glu/Leu/Phe/Val_deh...	protein_coding	TEL01S_RS01265	WP_012002314.1	Glu/Leu/Phe/Val dehydrogenase	K00261	KO:K00261	7	1	GLUD1_2, gdhA	glutamate dehydrogenase (NAD(P)+) [EC:1.4.1.3]	ko00220:Arginine biosynthesis|ko00250:Alanine, aspartate and glutamate metabolism|ko00471:D-Glutamine and D-glutamate metabolism|ko00910:Nitrogen metabolism|ko01100:Metabolic pathways|ko01200:Carbon metabolism|ko04217:Necroptosis|ko04964:Proximal tubule bicarbonate reclamation	RN: R00243 R00248|COG: COG0334|GO: 0004353	M00740:Methylaspartate cycle	H01267:Familial hyperinsulinemic hypoglycemia (HHF)|H01400:Secondary hyperammonemia	NA	0	0.129017	1	0	-0.677209	1
253	gene253	gene253|WP_028843502.1|hypothetical_protein	protein_coding	TEL01S_RS01270	WP_028843502.1	hypothetical protein	NoK	NA	1	NA	NA	NA	NA	NA	NA	NA	NA	0	0.506291	1	0	0.833559	1
254	gene254	gene254|WP_028843501.1|2-amino-4-hydroxy-6...	protein_coding	TEL01S_RS01275	WP_028843501.1	2-amino-4-hydroxy-6-hydroxymethyldihydropteridine diphosphokinase	K00950	KO:K00950	728	0.935733	folK	2-amino-4-hydroxy-6-hydroxymethyldihydropteridine diphosphokinase [EC:2.7.6.3]	ko00790:Folate biosynthesis|ko01100:Metabolic pathways	RN: R03503|COG: COG0801|GO: 0003848	M00126:Tetrahydrofolate biosynthesis, GTP	NA	Catalyzes the formation of holo-ACP%2C which mediates the essential transfer of acyl fatty acid intermediates during the biosynthesis of fatty acids and lipids and catalyzes the formation of 2-amino-4-hydroxy-7%2C8-dihydropteridin-6-yl)methyl diphosphate from 2-amino-4-hydroxy-6-hydroxymethyl-7%2C8-dihydropteridine	0	0.0558859	1	0	0.205406	1
255	gene255	gene255|WP_028843500.1|oxaloacetate_decarb...	protein_coding	TEL01S_RS01280	WP_028843500.1	oxaloacetate decarboxylase	K01571	KO:K01571	21	0.75	oadA	oxaloacetate decarboxylase, alpha subunit [EC:4.1.1.3]	ko00620:Pyruvate metabolism|ko01100:Metabolic pathways	RN: R00217|COG: COG3632|GO: 0008948|TC: 3.B.1.1.1	NA	NA	Converts oxaloacetate to phosphoenolpyruvate using ATP as an energy source	0	0.417331	1	0	-0.142252	1
256	gene256	gene256|WP_012002318.1|peptidase_M20	protein_coding	TEL01S_RS01285	WP_012002318.1	peptidase M20	K01295	KO:K01295	1	1	cpg	glutamate carboxypeptidase [EC:3.4.17.11]	NA	COG: COG0624	NA	NA	NA	0	0.337601	1	0	-0.111614	1
257	gene257	gene257|WP_012002319.1|lactate_utilization...	protein_coding	TEL01S_RS01290	WP_012002319.1	lactate utilization protein	NoK	NA	118	NA	NA	NA	NA	NA	NA	NA	NA	0	0.368201	1	0	-0.113681	1
258	gene258	gene258|WP_028843499.1|RidA_family_protein	protein_coding	TEL01S_RS01295	WP_028843499.1	RidA family protein	K09022	KO:K09022	617	0.819389	ridA, tdcF, RIDA	2-iminobutanoate/2-iminopropanoate deaminase [EC:3.5.99.10]	NA	RN: R11098 R11099|COG: COG0251	NA	NA	has endoribonuclease activity on mRNA	0	0.498463	1	0	-0.568123	1
259	gene259	gene259|WP_028843498.1|calcium-transportin...	protein_coding	TEL01S_RS01300	WP_028843498.1	calcium-transporting P-type ATPase%2C PMR1-type	K01537	KO:K01537	432	0.977376	E3.6.3.8	Ca2+-transporting ATPase [EC:3.6.3.8]	NA	COG: COG0474|GO: 0005388|TC: 3.A.3.2	NA	H00844:Familial benign chronic pemphigus	NA	0	0.32693	1	0	-0.305126	1
260	gene260	gene260|WP_012002322.1|hypothetical_protein	protein_coding	TEL01S_RS01305	WP_012002322.1	hypothetical protein	NoK	NA	1	NA	NA	NA	NA	NA	NA	NA	NA	0	0.0865903	1	0	-0.543968	1
261	gene261	gene261|WP_012002323.1|DUF4438_domain-cont...	protein_coding	TEL01S_RS01310	WP_012002323.1	DUF4438 domain-containing protein	NoK	NA	36	NA	NA	NA	NA	NA	NA	NA	NA	0	0.223168	1	0	-0.67671	1
262	gene262	gene262|WP_028843497.1|endonuclease_III_do...	protein_coding	TEL01S_RS01315	WP_028843497.1	endonuclease III domain-containing protein	K10773	KO:K10773	449	0.723027	NTH	endonuclease III [EC:4.2.99.18]	ko03410:Base excision repair	COG: COG0177|GO: 0003906	NA	NA	NA	0	0.455828	1	0	-0.372007	1
263	gene263	gene263|NA|tRNA-Ser	tRNA	TEL01S_RS01320	NA	tRNA-Ser	NoK	NA	1	NA	NA	NA	NA	NA	NA	NA	NA	0	-1.00236	1	0	-1.55594	1
264	gene264	gene264|WP_081706814.1|hypothetical_protein	protein_coding	TEL01S_RS01325	WP_081706814.1	hypothetical protein	K09748	KO:K09748	208	1	rimP	ribosome maturation factor RimP	NA	COG: COG0779	NA	NA	NA	0	0.106325	1	0	-0.448903	1
265	gene265	gene265|WP_012002326.1|transcription_termi...	protein_coding	TEL01S_RS01330	WP_012002326.1	transcription termination/antitermination protein NusA	K02600	KO:K02600	2	1	nusA	N utilization substance protein A	NA	COG: COG0195|GO: 0003715 0006353	NA	NA	NA	0	-0.095002	1	0	-0.354739	1
266	gene266	gene266|WP_012002327.1|transcriptional_rep...	protein_coding	TEL01S_RS01335	WP_012002327.1	transcriptional repressor	K03711	KO:K03711	869	0.736441	fur, zur, furB	Fur family transcriptional regulator, ferric uptake regulator	NA	COG: COG0735	NA	NA	NA	0	0.0826048	1	0	-0.274902	1
267	gene267	gene267|WP_012002328.1|competence_protein_...	protein_coding	TEL01S_RS01340	WP_012002328.1	competence protein ComEC	K02238	KO:K02238	1	1	comEC	competence protein ComEC	NA	COG: COG0658 COG2333|TC: 3.A.11.1 3.A.11.2	M00429:Competence-related DNA transformation transporter	NA	NA	0	-0.368426	1	0	-0.698824	1
268	gene268	gene268|WP_028843494.1|phosphoglycerate_mu...	protein_coding	TEL01S_RS01345	WP_028843494.1	phosphoglycerate mutase	K15635	KO:K15635	8	1	apgM	2,3-bisphosphoglycerate-independent phosphoglycerate mutase [EC:5.4.2.12]	ko00010:Glycolysis / Gluconeogenesis|ko00260:Glycine, serine and threonine metabolism|ko00680:Methane metabolism|ko01100:Metabolic pathways|ko01110:Biosynthesis of secondary metabolites|ko01120:Microbial metabolism in diverse environments|ko01130:Biosynthesis of antibiotics|ko01200:Carbon metabolism|ko01230:Biosynthesis of amino acids	RN: R01518|COG: COG3635|GO: 0004619	M00001:Glycolysis (Embden-Meyerhof pathway), glucose	NA	catalyzes the interconversion of 3-phosphoglycerate and 2-phosphoglycerate%3B this enzyme does not require the cofactor 2%2C3-bisphosphoglycerate as a phosphate donor%3B BPG-independent PGAM%3B aPGAM	0	0.192214	1	0	-0.705188	1
269	gene269	gene269|WP_028843493.1|hypothetical_protein	protein_coding	TEL01S_RS01350	WP_028843493.1	hypothetical protein	NoK_&_K12132_&_K09667_&_K12600_&_K20444	KO:K12132_&_KO:K09667_&_KO:K12600_&_KO:K20444	100_&_2_&_1_&_1_&_1	0.4_&_0.2_&_0.2_&_0.2	prkC, stkP_&_OGT_&_SKI3, TTC37_&_rfbC	eukaryotic-like serine/threonine-protein kinase [EC:2.7.11.1]_&_protein O-GlcNAc transferase [EC:2.4.1.255]_&_superkiller protein 3_&_O-antigen biosynthesis protein [EC:2.4.1.-]	ko00514:Other types of O-glycan biosynthesis|ko04931:Insulin resistance_&_ko03018:RNA degradation	COG: COG0515 COG2815_&_RN: R09304 R09676|GO: 0097363|CAZy: GT41_&_COG: COG0457_&_TC: 4.D.1.3|CAZy: GT2 GT4	M00392:Ski complex	H01805:Tricho-hepato-enteric syndrome	NA	0	0.171903	1	0	-0.279043	1
270	gene270	gene270|WP_012002331.1|GTP-binding_protein	protein_coding	TEL01S_RS01355	WP_012002331.1	GTP-binding protein	K14540	KO:K14540	1	1	rbgA	ribosome biogenesis GTPase A	NA	COG: COG1161	NA	NA	NA	0	0.294609	1	0	-0.358975	1
271	gene271	gene271|WP_028843492.1|glucose-1-phosphate...	protein_coding	TEL01S_RS01360	WP_028843492.1	glucose-1-phosphate adenylyltransferase subunit GlgD	K00975	KO:K00975	1	1	glgC	glucose-1-phosphate adenylyltransferase [EC:2.7.7.27]	ko00500:Starch and sucrose metabolism|ko00520:Amino sugar and nucleotide sugar metabolism|ko01100:Metabolic pathways|ko01110:Biosynthesis of secondary metabolites|ko02026:Biofilm formation - Escherichia coli	RN: R00948|COG: COG0448|GO: 0008878	M00565:Trehalose biosynthesis, D-glucose 1P	NA	NA	0	0.676872	1	0	0.502312	1
272	gene272	gene272|WP_012002333.1|glucose-1-phosphate...	protein_coding	TEL01S_RS01365	WP_012002333.1	glucose-1-phosphate adenylyltransferase	K00975	KO:K00975	6	1	glgC	glucose-1-phosphate adenylyltransferase [EC:2.7.7.27]	ko00500:Starch and sucrose metabolism|ko00520:Amino sugar and nucleotide sugar metabolism|ko01100:Metabolic pathways|ko01110:Biosynthesis of secondary metabolites|ko02026:Biofilm formation - Escherichia coli	RN: R00948|COG: COG0448|GO: 0008878	M00565:Trehalose biosynthesis, D-glucose 1P	NA	NA	0	0.421744	1	0	0.326307	1
273	gene273	gene273|WP_012002334.1|DUF4899_domain-cont...	protein_coding	TEL01S_RS01370	WP_012002334.1	DUF4899 domain-containing protein	NoK	NA	7	NA	NA	NA	NA	NA	NA	NA	NA	0	0.301446	1	0	0.450244	1
274	gene274	gene274|WP_012002335.1|hypothetical_protein	protein_coding	TEL01S_RS01375	WP_012002335.1	hypothetical protein	NoK	NA	1	NA	NA	NA	NA	NA	NA	NA	NA	0	-0.111765	1	0	0.499138	1
275	gene275	gene275|WP_012002336.1|radical_SAM_protein	protein_coding	TEL01S_RS01380	WP_012002336.1	radical SAM protein	K01012	KO:K01012	1	1	bioB	biotin synthase [EC:2.8.1.6]	ko00780:Biotin metabolism|ko01100:Metabolic pathways	RN: R01078|COG: COG0502|GO: 0004076	M00123:Biotin biosynthesis, pimeloyl-ACP/CoA	NA	NA	0	0.202528	1	0	0.587797	1
276	gene276	gene276|WP_012002337.1|electron_transport_...	protein_coding	TEL01S_RS01385	WP_012002337.1	electron transport complex subunit RsxC	K03615	KO:K03615	4	1	rnfC	electron transport complex protein RnfC	NA	COG: COG1726	NA	NA	NA	0	0.465081	1	0	0.172095	1
277	gene277	gene277|WP_012002338.1|NADH:ubiquinone_oxi...	protein_coding	TEL01S_RS01390	WP_012002338.1	NADH:ubiquinone oxidoreductase	K03614	KO:K03614	1	1	rnfD	electron transport complex protein RnfD	NA	COG: COG1805	NA	NA	NA	0	0.271202	1	0	0.0405876	1
278	gene278	gene278|WP_012002339.1|FMN-binding_protein	protein_coding	TEL01S_RS01395	WP_012002339.1	FMN-binding protein	K03612	KO:K03612	10	1	rnfG	electron transport complex protein RnfG	NA	COG: COG2869	NA	NA	NA	0	0.237352	1	0	0.00194097	1
279	gene279	gene279|WP_012002340.1|electron_transport_...	protein_coding	TEL01S_RS01400	WP_012002340.1	electron transport complex subunit RsxE	K03613_&_K03617_&_K00349_&_K00350_&_NoK_&_K10773	KO:K03613_&_KO:K03617_&_KO:K00349_&_KO:K00350_&_KO:K10773	366_&_299_&_224_&_137_&_5_&_1	0.356377799415774_&_0.291139240506329_&_0.21811100292113_&_0.133398247322298_&_0.000973709834469328	rnfE_&_rnfA_&_nqrD_&_nqrE_&_NTH	electron transport complex protein RnfE_&_electron transport complex protein RnfA_&_Na+-transporting NADH:ubiquinone oxidoreductase subunit D [EC:1.6.5.8]_&_Na+-transporting NADH:ubiquinone oxidoreductase subunit E [EC:1.6.5.8]_&_endonuclease III [EC:4.2.99.18]	ko03410:Base excision repair	COG: COG1347_&_COG: COG2209_&_COG: COG1347|GO: 0008137_&_COG: COG2209|GO: 0008137_&_COG: COG0177|GO: 0003906	NA	NA	NA	0	0.239197	1	0	0.108129	1
280	gene280	gene280|WP_012002341.1|electron_transport_...	protein_coding	TEL01S_RS01405	WP_012002341.1	electron transport complex subunit RsxA	K03617_&_K03613_&_K00350_&_NoK_&_K00349_&_K10773	KO:K03617_&_KO:K03613_&_KO:K00350_&_KO:K00349_&_KO:K10773	364_&_257_&_230_&_7_&_5_&_1	0.424737456242707_&_0.299883313885648_&_0.268378063010502_&_0.0058343057176196_&_0.00116686114352392	rnfA_&_rnfE_&_nqrE_&_nqrD_&_NTH	electron transport complex protein RnfA_&_electron transport complex protein RnfE_&_Na+-transporting NADH:ubiquinone oxidoreductase subunit E [EC:1.6.5.8]_&_Na+-transporting NADH:ubiquinone oxidoreductase subunit D [EC:1.6.5.8]_&_endonuclease III [EC:4.2.99.18]	ko03410:Base excision repair	COG: COG2209_&_COG: COG1347_&_COG: COG2209|GO: 0008137_&_COG: COG1347|GO: 0008137_&_COG: COG0177|GO: 0003906	NA	NA	NA	0	0.126991	1	0	0.120414	1
281	gene281	gene281|WP_012002342.1|Fe-S_cluster_domain...	protein_coding	TEL01S_RS01410	WP_012002342.1	Fe-S cluster domain-containing protein	K03616	KO:K03616	9	1	rnfB	electron transport complex protein RnfB	NA	COG: COG2878	NA	NA	NA	0	0.0722441	1	0	0.162848	1
282	gene282	gene282|WP_028843491.1|DNA-protecting_prot...	protein_coding	TEL01S_RS01415	WP_028843491.1	DNA-protecting protein DprA	K04096	KO:K04096	1	1	smf	DNA processing protein	NA	COG: COG0758	NA	NA	NA	0	-0.0748146	1	0	0.211229	1
283	gene283	gene283|WP_028843490.1|acetate_kinase	protein_coding	TEL01S_RS01420	WP_028843490.1	acetate kinase	K00925	KO:K00925	7	1	ackA	acetate kinase [EC:2.7.2.1]	ko00430:Taurine and hypotaurine metabolism|ko00620:Pyruvate metabolism|ko00640:Propanoate metabolism|ko00680:Methane metabolism|ko00720:Carbon fixation pathways in prokaryotes|ko01100:Metabolic pathways|ko01120:Microbial metabolism in diverse environments|ko01200:Carbon metabolism	RN: R00315 R01353|COG: COG0282|GO: 0008776	M00357:Methanogenesis, acetate	NA	NA	0	0.258782	1	0	0.222367	1
284	gene284	gene284|WP_028843489.1|methyltransferase_d...	protein_coding	TEL01S_RS01425	WP_028843489.1	methyltransferase domain-containing protein	K15460	KO:K15460	15	0.9375	yfiC, trmX	tRNA1Val (adenine37-N6)-methyltransferase [EC:2.1.1.223]	NA	COG: COG4123|GO: 0016430	NA	NA	NA	0	-0.697874	1	0	-0.0583336	1
285	gene285	gene285|WP_028843488.1|hypothetical_protein	protein_coding	TEL01S_RS01430	WP_028843488.1	hypothetical protein	NoK	NA	1	NA	NA	NA	NA	NA	NA	NA	NA	0	-0.444524	1	0	-0.114058	1
286	gene286	gene286|WP_028843487.1|ABC_transporter_ATP...	protein_coding	TEL01S_RS01435	WP_028843487.1	ABC transporter ATP-binding protein	K18889	KO:K18889	8	1	mdlA, smdA	ATP-binding cassette, subfamily B, multidrug efflux pump	ko02010:ABC transporters	COG: COG1132|TC: 3.A.1.106.5 3.A.1.106.13	M00707:Multidrug resistance, MdlAB/SmdAB transporter	NA	NA	0	-0.216637	1	0	-0.358413	1
287	gene287	gene287|WP_028843486.1|pyridoxal_phosphate...	protein_coding	TEL01S_RS01440	WP_028843486.1	pyridoxal phosphate-dependent aminotransferase	K00812	KO:K00812	1	1	aspB	aspartate aminotransferase [EC:2.6.1.1]	ko00220:Arginine biosynthesis|ko00250:Alanine, aspartate and glutamate metabolism|ko00270:Cysteine and methionine metabolism|ko00330:Arginine and proline metabolism|ko00350:Tyrosine metabolism|ko00360:Phenylalanine metabolism|ko00400:Phenylalanine, tyrosine and tryptophan biosynthesis|ko00401:Novobiocin biosynthesis|ko00950:Isoquinoline alkaloid biosynthesis|ko00960:Tropane, piperidine and pyridi…	RN: R00355 R00694 R00734 R00896 R02433 R02619 R05052|COG: COG0436|GO: 0004069	NA	NA	NA	0	0.0148984	1	0	-0.672794	1
288	gene288	gene288|WP_028843485.1|hypothetical_protein	protein_coding	TEL01S_RS01445	WP_028843485.1	hypothetical protein	NoK	NA	1	NA	NA	NA	NA	NA	NA	NA	NA	0	-0.70393	1	0	-0.709773	1
289	gene289	gene289|WP_012002350.1|hypothetical_protein	protein_coding	TEL01S_RS01450	WP_012002350.1	hypothetical protein	NoK	NA	11	NA	NA	NA	NA	NA	NA	NA	NA	0	-0.0645144	1	0	-0.187448	1
290	gene290	gene290|WP_012002351.1|cytochrome_c_biogen...	protein_coding	TEL01S_RS01455	WP_012002351.1	cytochrome c biogenesis protein CcdA	K06196	KO:K06196	58	1	ccdA	cytochrome c-type biogenesis protein	NA	COG: COG0785|TC: 5.A.1.2	NA	NA	NA	0	0.363735	1	0	0.152417	1
291	gene291	gene291|WP_028843484.1|S-layer_protein	protein_coding	TEL01S_RS01460	WP_028843484.1	S-layer protein	K19765	KO:K19765	1	1	HSBP1	heat shock factor-binding protein 1	ko04212:Longevity regulating pathway - worm	NA	NA	NA	NA	0	0.100065	1	0	-0.0367909	1
292	gene292	gene292|WP_028843483.1|hypothetical_protein	protein_coding	TEL01S_RS01465	WP_028843483.1	hypothetical protein	NoK	NA	8	NA	NA	NA	NA	NA	NA	NA	NA	0	-0.227384	1	0	0.127391	1
293	gene293	gene293|WP_038051242.1|glucose-1-phosphate...	protein_coding	TEL01S_RS01470	WP_038051242.1	glucose-1-phosphate thymidylyltransferase	K00973	KO:K00973	1	1	E2.7.7.24, rfbA, rffH	glucose-1-phosphate thymidylyltransferase [EC:2.7.7.24]	ko00521:Streptomycin biosynthesis|ko00523:Polyketide sugar unit biosynthesis|ko00525:Acarbose and validamycin biosynthesis|ko01130:Biosynthesis of antibiotics	RN: R02328|COG: COG1209|GO: 0008879	M00793:dTDP-L-rhamnose biosynthesis	NA	NA	0	0.123281	1	0	0.20163	1
294	gene294	gene294|WP_012002355.1|AI-2E_family_transp...	protein_coding	TEL01S_RS01475	WP_012002355.1	AI-2E family transporter	NoK	NA	10	NA	NA	NA	NA	NA	NA	NA	NA	0	0.0775318	1	0	0.13554	1
295	gene295	gene295|WP_028843481.1|protein_translocase...	protein_coding	TEL01S_RS01480	WP_028843481.1	protein translocase subunit SecF	K03074	KO:K03074	1	1	secF	preprotein translocase subunit SecF	ko03060:Protein export|ko03070:Bacterial secretion system	COG: COG0341|TC: 2.A.6.4 3.A.5.2 3.A.5.7	M00335:Sec (secretion) system	NA	NA	0	-0.185196	1	0	-0.422574	1
296	gene296	gene296|WP_012002357.1|protein_translocase...	protein_coding	TEL01S_RS01485	WP_012002357.1	protein translocase subunit SecD	K03072	KO:K03072	3	1	secD	preprotein translocase subunit SecD	ko03060:Protein export|ko03070:Bacterial secretion system	COG: COG0342|TC: 2.A.6.4 3.A.5.2 3.A.5.7	M00335:Sec (secretion) system	NA	NA	0	-0.223106	1	0	-0.294885	1
297	gene297	gene297|WP_012002358.1|preprotein_transloc...	protein_coding	TEL01S_RS01490	WP_012002358.1	preprotein translocase subunit YajC	K03210	KO:K03210	1	1	yajC	preprotein translocase subunit YajC	ko02024:Quorum sensing|ko03060:Protein export|ko03070:Bacterial secretion system	COG: COG1862|TC: 3.A.5.1 3.A.5.2	M00335:Sec (secretion) system	NA	NA	0	-0.0500255	1	0	-0.442924	1
298	gene298	gene298|WP_028843480.1|hypothetical_protein	protein_coding	TEL01S_RS01495	WP_028843480.1	hypothetical protein	NoK	NA	1	NA	NA	NA	NA	NA	NA	NA	NA	0	0.172985	1	0	-0.430877	1
299	gene299	gene299|WP_028843479.1|FAD-binding_oxidore...	protein_coding	TEL01S_RS01500	WP_028843479.1	FAD-binding oxidoreductase	K00303	KO:K00303	1	1	soxB	sarcosine oxidase, subunit beta [EC:1.5.3.1]	ko00260:Glycine, serine and threonine metabolism|ko01100:Metabolic pathways	RN: R00610|COG: COG0665|GO: 0008115	NA	NA	NA	0	0.312192	1	0	-0.229439	1
300	gene300	gene300|WP_028843478.1|FAD-dependent_oxido...	protein_coding	TEL01S_RS01505	WP_028843478.1	FAD-dependent oxidoreductase	NoK_&_K00302_&_K00384_&_K22549_&_K22086_&_K21567_&_K10815_&_K17870_&_K00382_&_K03387_&_K18367	KO:K00302_&_KO:K00384_&_KO:K22549_&_KO:K22086_&_KO:K21567_&_KO:K10815_&_KO:K17870_&_KO:K00382_&_KO:K03387_&_KO:K18367	331_&_215_&_117_&_28_&_20_&_11_&_4_&_4_&_3_&_2_&_1	0.530864197530864_&_0.288888888888889_&_0.0691358024691358_&_0.0493827160493827_&_0.0271604938271605_&_0.00987654320987654_&_0.00987654320987654_&_0.00740740740740741_&_0.00493827160493827_&_0.00246913580246914	soxA_&_trxB, TRR_&_lhpC_&_mgdC_&_fnr_&_hcnB_&_nox1_&_DLD, lpd, pdhD_&_ahpF_&_CoADR	sarcosine oxidase, subunit alpha [EC:1.5.3.1]_&_thioredoxin reductase (NADPH) [EC:1.8.1.9]_&_D-hydroxyproline dehydrogenase subunit alpha [EC:1.5.99.-]_&_methylglutamate dehydrogenase subunit C [EC:1.5.99.5]_&_ferredoxin/flavodoxin---NADP+ reductase [EC:1.18.1.2 1.19.1.1]_&_hydrogen cyanide synthase HcnB [EC:1.4.99.5]_&_NADH oxidase (H2O2-forming) [EC:1.6.3.3]_&_dihydrolipoamide dehydrogenase [EC…	ko00260:Glycine, serine and threonine metabolism|ko01100:Metabolic pathways_&_ko00450:Selenocompound metabolism_&_ko00330:Arginine and proline metabolism_&_ko00680:Methane metabolism|ko01120:Microbial metabolism in diverse environments_&_ko00460:Cyanoamino acid metabolism|ko01110:Biosynthesis of secondary metabolites_&_ko00010:Glycolysis / Gluconeogenesis|ko00020:Citrate cycle (TCA cycle)|ko00260…	RN: R00610|COG: COG0446|GO: 0008115_&_RN: R02016 R03596 R09372|COG: COG0492|GO: 0004791_&_RN: R11428|COG: COG0446_&_RN: R00609|COG: COG0404 COG0446|GO: 0050099_&_COG: COG0492|GO: 0004324_&_RN: R00374 R05704|COG: COG0446|GO: 0050622_&_RN: R00209 R01221 R01698 R03815 R07618 R08549|COG: COG1249|GO: 0004148_&_COG: COG3634	M00009:Citrate cycle (TCA cycle, Krebs cycle)|M00011:Citrate cycle, second carbon oxidation, 2-oxoglutarate	H00072:Pyruvate dehydrogenase complex deficiency|H00172:Maple syrup urine disease (MSUD)|H02000:Dihydrolipoamide dehydrogenase deficiency|H02006:Alpha-ketoglutarate dehydrogenase complex (KGDHC) deficiency	NA	0	0.2603	1	0	-0.326271	1
301	gene301	gene301|WP_028843477.1|pyridine_nucleotide...	protein_coding	TEL01S_RS01510	WP_028843477.1	pyridine nucleotide-disulfide oxidoreductase	K00302	KO:K00302	34	0.871795	soxA	sarcosine oxidase, subunit alpha [EC:1.5.3.1]	ko00260:Glycine, serine and threonine metabolism|ko01100:Metabolic pathways	RN: R00610|COG: COG0446|GO: 0008115	NA	NA	NA	0	0.232568	1	0	-0.266338	1
302	gene302	gene302|WP_028843476.1|dihydrolipoyl_dehyd...	protein_coding	TEL01S_RS01515	WP_028843476.1	dihydrolipoyl dehydrogenase	K00382	KO:K00382	5	1	DLD, lpd, pdhD	dihydrolipoamide dehydrogenase [EC:1.8.1.4]	ko00010:Glycolysis / Gluconeogenesis|ko00020:Citrate cycle (TCA cycle)|ko00260:Glycine, serine and threonine metabolism|ko00280:Valine, leucine and isoleucine degradation|ko00620:Pyruvate metabolism|ko00630:Glyoxylate and dicarboxylate metabolism|ko00640:Propanoate metabolism|ko01100:Metabolic pathways|ko01110:Biosynthesis of secondary metabolites|ko01120:Microbial metabolism in diverse environme…	RN: R00209 R01221 R01698 R03815 R07618 R08549|COG: COG1249|GO: 0004148	M00009:Citrate cycle (TCA cycle, Krebs cycle)|M00011:Citrate cycle, second carbon oxidation, 2-oxoglutarate	H00072:Pyruvate dehydrogenase complex deficiency|H00172:Maple syrup urine disease (MSUD)|H02000:Dihydrolipoamide dehydrogenase deficiency|H02006:Alpha-ketoglutarate dehydrogenase complex (KGDHC) deficiency	NA	0	0.399664	1	0	-0.375993	1
303	gene303	gene303|WP_028843475.1|methylglyoxal_synthase	protein_coding	TEL01S_RS01520	WP_028843475.1	methylglyoxal synthase	K01734	KO:K01734	379	0.994751	mgsA	methylglyoxal synthase [EC:4.2.3.3]	ko00640:Propanoate metabolism|ko01120:Microbial metabolism in diverse environments	RN: R01016|COG: COG1803|GO: 0008929	NA	NA	NA	0	-0.648525	1	0	-0.702373	1
304	gene304	gene304|WP_028843474.1|epimerase	protein_coding	TEL01S_RS01525	WP_028843474.1	epimerase	K00091	KO:K00091	1	1	E1.1.1.219	dihydroflavonol-4-reductase [EC:1.1.1.219]	NA	COG: COG0451|GO: 0045552	NA	NA	NA	0	0.403025	1	0	1.02858	1
305	gene305	gene305|WP_012002364.1|MarR_family_transcr...	protein_coding	TEL01S_RS01530	WP_012002364.1	MarR family transcriptional regulator	K15973	KO:K15973	7	1	mhqR	MarR family transcriptional regulator, 2-MHQ and catechol-resistance regulon repressor	NA	COG: COG1846	NA	NA	NA	0	0.433943	1	0	0.62785	1
306	gene306	gene306|NA|signal_recognition_particle_sRN...	SRP_RNA	TEL01S_RS10815	NA	signal recognition particle sRNA large type	NA	NA	NA	NA	NA	NA	NA	NA	NA	NA	NA	0	-0.137046	1	0	-0.267933	1
307	gene307	gene307|WP_028843473.1|hypothetical_protein	protein_coding	TEL01S_RS01535	WP_028843473.1	hypothetical protein	NoK	NA	47	NA	NA	NA	NA	NA	NA	NA	NA	0	0.408492	1	0	0.432667	1
308	gene308	gene308|WP_028843472.1|chaperonin_GroEL	protein_coding	TEL01S_RS01540	WP_028843472.1	chaperonin GroEL	K04077	KO:K04077	1287	1	groEL, HSPD1	chaperonin GroEL	ko03018:RNA degradation|ko04212:Longevity regulating pathway - worm|ko04940:Type I diabetes mellitus|ko05134:Legionellosis|ko05152:Tuberculosis	COG: COG0459	NA	H00266:Hereditary spastic paraplegia (SPG)|H00679:Hypomyelinating leukodystrophy	NA	0	1.41539	0.0636137	0	0.171848	1
309	gene309	gene309|WP_012002367.1|molecular_chaperone...	protein_coding	TEL01S_RS01545	WP_012002367.1	molecular chaperone GroES	K04078	KO:K04078	356	1	groES, HSPE1	chaperonin GroES	NA	COG: COG0234	NA	NA	NA	0	1.27056	0.405991	0	0.0449187	1
310	gene310	gene310|WP_028843471.1|YitT_family_protein	protein_coding	TEL01S_RS01550	WP_028843471.1	YitT family protein	NoK	NA	409	NA	NA	NA	NA	NA	NA	NA	NA	0	-0.902381	1	0	-1.21931	0.175492
311	gene311	gene311|WP_041426412.1|hypothetical_protein	protein_coding	TEL01S_RS01555	WP_041426412.1	hypothetical protein	NA	NA	NA	NA	NA	NA	NA	NA	NA	NA	NA	0	-0.352207	1	0	-0.384614	1
312	gene312	gene312|WP_028843470.1|TIGR00374_family_pr...	protein_coding	TEL01S_RS01560	WP_028843470.1	TIGR00374 family protein	K07027	KO:K07027	1	1	K07027	glycosyltransferase 2 family protein	NA	COG: COG0392|TC: 4.D.2	NA	NA	NA	0	-0.378758	1	0	-0.383924	1
313	gene313	gene313|WP_038051240.1|rod_shape-determini...	protein_coding	TEL01S_RS01565	WP_038051240.1	rod shape-determining protein	K03569	KO:K03569	1	1	mreB	rod shape-determining protein MreB and related proteins	NA	COG: COG1077|TC: 1.A.33.1 9.B.157.1	NA	NA	functions in MreBCD complex in some organisms	0	0.418495	1	0	0.0145148	1
314	gene314	gene314|WP_028843468.1|hypothetical_protein	protein_coding	TEL01S_RS01570	WP_028843468.1	hypothetical protein	NoK	NA	1	NA	NA	NA	NA	NA	NA	NA	NA	0	-0.133067	1	0	0.143719	1
315	gene315	gene315|WP_028843467.1|hypothetical_protein	protein_coding	TEL01S_RS01575	WP_028843467.1	hypothetical protein	NoK	NA	4	NA	NA	NA	NA	NA	NA	NA	NA	0	0.057911	1	0	0.258416	1
316	gene316	gene316|WP_028843466.1|alpha/beta_hydrolase	protein_coding	TEL01S_RS01580	WP_028843466.1	alpha/beta hydrolase	NoK	NA	7	NA	NA	NA	NA	NA	NA	NA	NA	0	-0.067057	1	0	0.218516	1
317	gene317	gene317|WP_051366138.1|polyprenyl_synthetase	protein_coding	TEL01S_RS01585	WP_051366138.1	polyprenyl synthetase	K13789	KO:K13789	1	1	GGPS	geranylgeranyl diphosphate synthase, type II [EC:2.5.1.1 2.5.1.10 2.5.1.29]	ko00900:Terpenoid backbone biosynthesis|ko01100:Metabolic pathways|ko01110:Biosynthesis of secondary metabolites|ko01130:Biosynthesis of antibiotics	RN: R01658 R02003 R02061|COG: COG0142|GO: 0004161 0004337 0004311	M00364:C10-C20 isoprenoid biosynthesis, bacteria|M00366:C10-C20 isoprenoid biosynthesis, plants	NA	NA	0	-0.0639725	1	0	-0.258115	1
318	gene318	gene318|WP_012002375.1|bifunctional_nuclea...	protein_coding	TEL01S_RS01590	WP_012002375.1	bifunctional nuclease family protein	K08999	KO:K08999	399	0.9975	K08999	uncharacterized protein	NA	COG: COG1259	NA	NA	NA	0	0.25839	1	0	-0.16685	1
319	gene319	gene319|WP_028843464.1|1-acyl-sn-glycerol-...	protein_coding	TEL01S_RS01595	WP_028843464.1	1-acyl-sn-glycerol-3-phosphate acyltransferase	K00655	KO:K00655	207	0.924107	plsC	1-acyl-sn-glycerol-3-phosphate acyltransferase [EC:2.3.1.51]	ko00561:Glycerolipid metabolism|ko00564:Glycerophospholipid metabolism|ko01100:Metabolic pathways|ko01110:Biosynthesis of secondary metabolites	RN: R02241 R09381|COG: COG0204|GO: 0003841	M00089:Triacylglycerol biosynthesis	NA	NA	0	0.233759	1	0	-0.34489	1
320	gene320	gene320|WP_051366140.1|HesA/MoeB/ThiF_fami...	protein_coding	TEL01S_RS01600	WP_051366140.1	HesA/MoeB/ThiF family protein	K21029_&_K21147_&_NoK_&_K22132_&_K03148_&_K22837_&_K10686	KO:K21029_&_KO:K21147_&_KO:K22132_&_KO:K03148_&_KO:K22837_&_KO:K10686	491_&_274_&_244_&_113_&_57_&_33_&_2	0.506185567010309_&_0.282474226804124_&_0.116494845360825_&_0.0587628865979381_&_0.034020618556701_&_0.00206185567010309	moeB_&_moeZR, moeBR_&_tcdA_&_thiF_&_ubaA_&_UBE1C, UBA3	molybdopterin-synthase adenylyltransferase [EC:2.7.7.80]_&_sulfur-carrier protein adenylyltransferase/sulfurtransferase [EC:2.7.7.80 2.7.7.- 2.8.1.11 2.8.1.-]_&_tRNA threonylcarbamoyladenosine dehydratase_&_sulfur carrier protein ThiS adenylyltransferase [EC:2.7.7.73]_&_SAMP-activating enzyme [EC:2.7.7.100]_&_ubiquitin-activating enzyme E1 C [EC:6.2.1.45]	ko04122:Sulfur relay system_&_ko04122:Sulfur relay system_&_ko00730:Thiamine metabolism|ko01100:Metabolic pathways|ko04122:Sulfur relay system_&_ko04120:Ubiquitin mediated proteolysis	RN: R07459|COG: COG0476|GO: 0061605_&_RN: R07459 R07461|COG: COG0476 COG0607|GO: 0061605 0061604_&_COG: COG1179|GO: 0061503_&_RN: R07459|COG: COG0476_&_COG: COG0476	NA	NA	NA	0	0.119885	1	0	-0.64981	1
321	gene321	gene321|WP_028843462.1|hypothetical_protein	protein_coding	TEL01S_RS01605	WP_028843462.1	hypothetical protein	NoK	NA	1	NA	NA	NA	NA	NA	NA	NA	NA	0	0.534261	1	0	-0.603601	1
322	gene322	gene322|WP_081430050.1|hypothetical_protein	protein_coding	TEL01S_RS01610	WP_081430050.1	hypothetical protein	K00852	KO:K00852	2	1	rbsK, RBKS	ribokinase [EC:2.7.1.15]	ko00030:Pentose phosphate pathway	RN: R01051 R02750|COG: COG0524|GO: 0004747	NA	NA	NA	0	0.120746	1	0	-0.399518	1
323	gene323	gene323|WP_012002380.1|alcohol_dehydrogenase	protein_coding	TEL01S_RS01615	WP_012002380.1	alcohol dehydrogenase	NoK_&_K00008_&_K00060_&_K00098_&_K00004_&_K18369_&_K08322_&_K13953_&_K00001_&_K05351_&_K00121_&_K00094_&_K17818_&_K21616_&_K22231_&_K00148_&_K05352_&_K15020_&_K00344_&_K07538_&_K13548_&_K00055_&_K00768_&_K18125_&_K18382_&_K19648_&_K19961	KO:K00008_&_KO:K00060_&_KO:K00098_&_KO:K00004_&_KO:K18369_&_KO:K08322_&_KO:K13953_&_KO:K00001_&_KO:K05351_&_KO:K00121_&_KO:K00094_&_KO:K17818_&_KO:K21616_&_KO:K22231_&_KO:K00148_&_KO:K05352_&_KO:K15020_&_KO:K00344_&_KO:K07538_&_KO:K13548_&_KO:K00055_&_KO:K00768_&_KO:K18125_&_KO:K18382_&_KO:K19648_&_KO:K19961	706_&_354_&_271_&_90_&_79_&_65_&_64_&_44_&_23_&_23_&_17_&_15_&_7_&_7_&_5_&_3_&_3_&_3_&_2_&_2_&_2_&_1_&_1_&_1_&_1_&_1_&_1	0.326267281105991_&_0.249769585253456_&_0.0829493087557604_&_0.0728110599078341_&_0.0599078341013825_&_0.0589861751152074_&_0.0405529953917051_&_0.0211981566820276_&_0.0211981566820276_&_0.015668202764977_&_0.0138248847926267_&_0.00645161290322581_&_0.00645161290322581_&_0.00460829493087558_&_0.00276497695852535_&_0.00276497695852535_&_0.00276497695852535_&_0.00184331797235023_&_0.001843317972350…	SORD, gutB_&_tdh_&_idnD_&_BDH, butB_&_adh2_&_rspB_&_adhP_&_E1.1.1.1, adh_&_E1.1.1.9_&_frmA, ADH5, adhC_&_E1.1.1.251, gatD_&_ARD1_&_znd_&_iolM_&_fdhA_&_tarJ_&_K15020_&_qor, CRYZ_&_had_&_neoA, kanK_&_E1.1.1.90_&_E2.4.2.21, cobU, cobT_&_ssgdh_&_adh1_&_apdH, APDH_&_chnD	L-iditol 2-dehydrogenase [EC:1.1.1.14]_&_threonine 3-dehydrogenase [EC:1.1.1.103]_&_L-idonate 5-dehydrogenase [EC:1.1.1.264]_&_(R,R)-butanediol dehydrogenase / meso-butanediol dehydrogenase / diacetyl reductase [EC:1.1.1.4 1.1.1.- 1.1.1.303]_&_alcohol dehydrogenase [EC:1.1.1.-]_&_L-gulonate 5-dehydrogenase [EC:1.1.1.380]_&_alcohol dehydrogenase, propanol-preferring [EC:1.1.1.1]_&_alcohol dehydrog…	ko00040:Pentose and glucuronate interconversions|ko00051:Fructose and mannose metabolism|ko01100:Metabolic pathways_&_ko00260:Glycine, serine and threonine metabolism_&_ko00650:Butanoate metabolism_&_ko00640:Propanoate metabolism_&_ko00040:Pentose and glucuronate interconversions|ko01100:Metabolic pathways_&_ko00010:Glycolysis / Gluconeogenesis|ko00071:Fatty acid degradation|ko00350:Tyrosine meta…	RN: R00875 R01896|COG: COG1063|GO: 0003939_&_RN: R01465|COG: COG1063|GO: 0008743_&_RN: R05684|COG: COG1063|GO: 0050572_&_RN: R02855 R02946 R10504|COG: COG1063|GO: 0000721 0052587_&_RN: R10703|COG: COG1063_&_RN: R10848|COG: COG1063_&_RN: R00623 R00754 R02124 R04880 R05233 R05234 R06917 R06927 R07105 R08281 R08306 R08310|COG: COG1064|GO: 0004022_&_RN: R00623 R00754 R02124 R04805 R04880 R05233 R0523…	M00014:Glucuronate pathway (uronate pathway)_&_M00014:Glucuronate pathway (uronate pathway)_&_M00375:Hydroxypropionate-hydroxybutylate cycle_&_M00541:Benzoyl-CoA degradation, benzoyl-CoA	NA	NA	0	-0.139788	1	0	-0.339943	1
324	gene324	gene324|WP_012002381.1|redox-sensing_trans...	protein_coding	TEL01S_RS01620	WP_012002381.1	redox-sensing transcriptional repressor Rex	K01926	KO:K01926	332	1	rex	redox-sensing transcriptional repressor	NA	COG: COG2344	NA	NA	NA	0	0.411214	1	0	-0.451053	1
325	gene325	gene325|WP_012002382.1|ribonucleoside-diph...	protein_coding	TEL01S_RS01625	WP_012002382.1	ribonucleoside-diphosphate reductase%2C adenosylcobalamin-dependent	K00525	KO:K00525	7	1	E1.17.4.1A, nrdA, nrdE	ribonucleoside-diphosphate reductase alpha chain [EC:1.17.4.1]	ko00230:Purine metabolism|ko00240:Pyrimidine metabolism|ko01100:Metabolic pathways	RN: R02017 R02018 R02019 R02024|COG: COG0209|GO: 0004748	M00053:Pyrimidine deoxyribonuleotide biosynthesis, CDP/CTP	NA	NA	0	-0.226942	1	0	-0.476837	1
326	gene326	gene326|WP_081430051.1|GntR_family_transcr...	protein_coding	TEL01S_RS01630	WP_081430051.1	GntR family transcriptional regulator	K02043_&_K03710_&_NoK_&_K05836_&_K10711	KO:K02043_&_KO:K03710_&_KO:K05836_&_KO:K10711	9_&_7_&_2_&_1_&_1	0.5_&_0.388888888888889_&_0.0555555555555556_&_0.0555555555555556	phnF_&_K03710_&_hutC_&_frlR	GntR family transcriptional regulator, phosphonate transport system regulatory protein_&_GntR family transcriptional regulator_&_GntR family transcriptional regulator, histidine utilization repressor_&_GntR family transcriptional regulator, frlABCD operon transcriptional regulator	NA	COG: COG2188_&_COG: COG2188_&_COG: COG2188_&_COG: COG2188	NA	NA	NA	0	-0.975169	1	0	0.137408	1
327	gene327	gene327|WP_012002384.1|DUF1292_domain-cont...	protein_coding	TEL01S_RS01635	WP_012002384.1	DUF1292 domain-containing protein	NoK	NA	5	NA	NA	NA	NA	NA	NA	NA	NA	0	-0.547295	1	0	-0.0674707	1
328	gene328	gene328|WP_012002385.1|BMP_family_ABC_tran...	protein_coding	TEL01S_RS01640	WP_012002385.1	BMP family ABC transporter substrate-binding protein	K02058	KO:K02058	1	1	ABC.SS.S	simple sugar transport system substrate-binding protein	NA	COG: COG1879|TC: 3.A.1.2	M00221:Putative simple sugar transport system	NA	NA	0	-0.302645	1	0	-0.912484	1
329	gene329	gene329|WP_038051237.1|ABC_transporter_ATP...	protein_coding	TEL01S_RS01645	WP_038051237.1	ABC transporter ATP-binding protein	K01990_&_K02003_&_NoK_&_K01995_&_K01996_&_K02028_&_K02013_&_K02056_&_K10112_&_K02032_&_K02031_&_K02049_&_K10441_&_K02010_&_K09810_&_K02065_&_K06861_&_K02052_&_K02071_&_K11072_&_K05847_&_K09812_&_K16787_&_K10111_&_K02045_&_K16786_&_K02041_&_K09817_&_K02000_&_K09972_&_K15578_&_K05816_&_K06147_&_K11963_&_K10545_&_K13896_&_K11076_&_K15555_&_K13926_&_K15738_&_K02006_&_K05685_&_K11962_&_K10548_&_K15583…	KO:K01990_&_KO:K02003_&_KO:K01995_&_KO:K01996_&_KO:K02028_&_KO:K02013_&_KO:K02056_&_KO:K10112_&_KO:K02032_&_KO:K02031_&_KO:K02049_&_KO:K10441_&_KO:K02010_&_KO:K09810_&_KO:K02065_&_KO:K06861_&_KO:K02052_&_KO:K02071_&_KO:K11072_&_KO:K05847_&_KO:K09812_&_KO:K16787_&_KO:K10111_&_KO:K02045_&_KO:K16786_&_KO:K02041_&_KO:K09817_&_KO:K02000_&_KO:K09972_&_KO:K15578_&_KO:K05816_&_KO:K06147_&_KO:K11963_&_KO:…	4566_&_2889_&_2098_&_1785_&_1603_&_1473_&_1373_&_1327_&_1310_&_1272_&_1261_&_1119_&_1038_&_813_&_738_&_724_&_715_&_641_&_585_&_499_&_458_&_456_&_405_&_387_&_369_&_357_&_349_&_305_&_302_&_297_&_292_&_260_&_257_&_251_&_250_&_213_&_210_&_209_&_208_&_207_&_204_&_200_&_195_&_182_&_176_&_156_&_153_&_152_&_144_&_141_&_134_&_118_&_118_&_118_&_117_&_115_&_114_&_113_&_103_&_102_&_99_&_91_&_83_&_80_&_80_&_7…	0.120640456563094_&_0.0763316423589093_&_0.0471623335447051_&_0.0423536250264215_&_0.0389188332276474_&_0.0362766856901289_&_0.0350612978228704_&_0.0346121327414923_&_0.0336081166772353_&_0.0333174804481082_&_0.029565630944832_&_0.027425491439442_&_0.0214806594800254_&_0.0194990488268865_&_0.0191291481716339_&_0.0188913548932572_&_0.0169361657154936_&_0.0154565630944832_&_0.0131843162122173_&_0.0…	ABC-2.A_&_ABC.CD.A_&_livG_&_livF_&_ABC.PA.A_&_ABC.FEV.A_&_ABC.SS.A_&_msmX, msmK, malK, sugC, ggtA, msiK_&_ABC.PE.A1_&_ABC.PE.A_&_ABC.SN.A_&_rbsA_&_afuC, fbpC_&_lolD_&_mlaF, linL, mkl_&_lptB_&_ABC.SP.A_&_metN_&_potA_&_opuA_&_ftsE_&_ecfA2_&_malK, mtlK, thuK_&_cysA_&_ecfA1_&_phnC_&_znuC_&_proV_&_aapP, bztD_&_nrtC, nasD_&_ugpC_&_ABCB-BAC_&_urtE_&_xylG_&_yejF_&_potG_&_ssuB_&_rbbA_&_uup_&_cbiO_&_macB_&…	ABC-2 type transport system ATP-binding protein_&_putative ABC transport system ATP-binding protein_&_branched-chain amino acid transport system ATP-binding protein_&_branched-chain amino acid transport system ATP-binding protein_&_polar amino acid transport system ATP-binding protein [EC:3.6.3.21]_&_iron complex transport system ATP-binding protein [EC:3.6.3.34]_&_simple sugar transport system A…	ko02010:ABC transporters|ko02024:Quorum sensing_&_ko02010:ABC transporters|ko02024:Quorum sensing_&_ko02010:ABC transporters_&_ko02010:ABC transporters_&_ko02024:Quorum sensing_&_ko02024:Quorum sensing_&_ko02010:ABC transporters_&_ko02010:ABC transporters_&_ko02010:ABC transporters_&_ko02010:ABC transporters_&_ko02010:ABC transporters_&_ko02024:Quorum sensing_&_ko02010:ABC transporters_&_ko02010:…	COG: COG1131 COG1134|TC: 3.A.1_&_COG: COG1136 COG4181|TC: 3.A.1_&_COG: COG0411|TC: 3.A.1.4_&_COG: COG0410|TC: 3.A.1.4_&_COG: COG1126|GO: 0015426|TC: 3.A.1.3_&_COG: COG1120|GO: 0015623|TC: 3.A.1.14_&_COG: COG1129 COG3845|GO: 0015407|TC: 3.A.1.2_&_COG: COG3839|TC: 3.A.1.1_&_COG: COG1123 COG1124|TC: 3.A.1.5_&_COG: COG0444 COG1123|TC: 3.A.1.5_&_COG: COG1116|TC: 3.A.1.16 3.A.1.17_&_COG: COG1129|GO: 00…	M00254:ABC-2 type transport system_&_M00258:Putative ABC transport system_&_M00237:Branched-chain amino acid transport system_&_M00237:Branched-chain amino acid transport system_&_M00236:Putative polar amino acid transport system_&_M00240:Iron complex transport system_&_M00221:Putative simple sugar transport system_&_M00194:Maltose/maltodextrin transport system|M00196:Raffinose/stachyose/melibios…	NA	NA	0	-0.447772	1	0	-0.335139	1
330	gene330	gene330|WP_051366142.1|ABC_transporter_per...	protein_coding	TEL01S_RS01650	WP_051366142.1	ABC transporter permease	K02057	KO:K02057	762	1	ABC.SS.P	simple sugar transport system permease protein	NA	COG: COG1172 COG1079|TC: 3.A.1.2	M00221:Putative simple sugar transport system	NA	NA	0	-0.433884	1	0	-0.823354	1
331	gene331	gene331|WP_012002388.1|ABC_transporter_per...	protein_coding	TEL01S_RS01655	WP_012002388.1	ABC transporter permease	K02057	KO:K02057	1	1	ABC.SS.P	simple sugar transport system permease protein	NA	COG: COG1172 COG1079|TC: 3.A.1.2	M00221:Putative simple sugar transport system	NA	NA	0	-0.54122	1	0	-0.707889	1
332	gene332	gene332|WP_028843460.1|MurR/RpiR_family_tr...	protein_coding	TEL01S_RS01660	WP_028843460.1	MurR/RpiR family transcriptional regulator	K19337	KO:K19337	99	0.767442	hexR	RpiR family transcriptional regulator, carbohydrate utilization regulator	NA	COG: COG1737	NA	NA	NA	0	-0.28847	1	0	-0.42572	1
333	gene333	gene333|WP_028843459.1|carbohydrate_kinase	protein_coding	TEL01S_RS01665	WP_028843459.1	carbohydrate kinase	K00864_&_K00854_&_NoK_&_K00851_&_K00880_&_K00853_&_K00862_&_K00875_&_K11216_&_K00879	KO:K00864_&_KO:K00854_&_KO:K00851_&_KO:K00880_&_KO:K00853_&_KO:K00862_&_KO:K00875_&_KO:K11216_&_KO:K00879	608_&_596_&_158_&_115_&_75_&_26_&_12_&_9_&_4_&_1	0.420470262793914_&_0.412171507607192_&_0.0795297372060857_&_0.0518672199170125_&_0.0179806362378976_&_0.00829875518672199_&_0.00622406639004149_&_0.00276625172890733_&_0.000691562932226833	glpK, GK_&_xylB, XYLB_&_E2.7.1.12, gntK, idnK_&_lyxK_&_araB_&_eryA_&_E2.7.1.47_&_lsrK_&_fucK	glycerol kinase [EC:2.7.1.30]_&_xylulokinase [EC:2.7.1.17]_&_gluconokinase [EC:2.7.1.12]_&_L-xylulokinase [EC:2.7.1.53]_&_L-ribulokinase [EC:2.7.1.16]_&_erythritol kinase (D-erythritol 1-phosphate-forming) [EC:2.7.1.215]_&_D-ribulokinase [EC:2.7.1.47]_&_autoinducer-2 kinase [EC:2.7.1.189]_&_L-fuculokinase [EC:2.7.1.51]	ko00561:Glycerolipid metabolism|ko01100:Metabolic pathways|ko03320:PPAR signaling pathway|ko04626:Plant-pathogen interaction_&_ko00040:Pentose and glucuronate interconversions|ko01100:Metabolic pathways_&_ko00030:Pentose phosphate pathway|ko01100:Metabolic pathways|ko01110:Biosynthesis of secondary metabolites|ko01120:Microbial metabolism in diverse environments|ko01130:Biosynthesis of antibiotic…	RN: R00847|COG: COG0554|GO: 0004370_&_RN: R01639|COG: COG1070|GO: 0004856_&_RN: R01737|COG: COG3265|GO: 0046316_&_RN: R01901 R07127|COG: COG1070|GO: 0008744_&_RN: R01526 R02439|COG: COG1069|GO: 0008741_&_RN: R11536|COG: COG1070_&_RN: R01526|GO: 0019150_&_RN: R11183|COG: COG1070|GO: 0071518_&_RN: R03241|COG: COG1070|GO: 0008737	M00014:Glucuronate pathway (uronate pathway)	H00552:Chromosome Xp21 deletion syndrome|H02013:Glycerol kinase deficiency	NA	0	-0.357114	1	0	-0.252871	1
334	gene334	gene334|WP_028843458.1|histone_deacetylase...	protein_coding	TEL01S_RS01670	WP_028843458.1	histone deacetylase family protein	K04768	KO:K04768	148	1	acuC	acetoin utilization protein AcuC	NA	COG: COG0123	NA	NA	NA	0	-0.120728	1	0	0.318462	1
335	gene335	gene335|WP_012002392.1|ribose_5-phosphate_...	protein_coding	TEL01S_RS01675	WP_012002392.1	ribose 5-phosphate isomerase B	K01808	KO:K01808	786	0.908671	rpiB	ribose 5-phosphate isomerase B [EC:5.3.1.6]	ko00030:Pentose phosphate pathway|ko00051:Fructose and mannose metabolism|ko00710:Carbon fixation in photosynthetic organisms|ko01100:Metabolic pathways|ko01110:Biosynthesis of secondary metabolites|ko01120:Microbial metabolism in diverse environments|ko01130:Biosynthesis of antibiotics|ko01200:Carbon metabolism|ko01230:Biosynthesis of amino acids	RN: R01056 R09030|COG: COG0698|GO: 0004751	M00004:Pentose phosphate pathway (Pentose phosphate cycle)|M00007:Pentose phosphate pathway, non-oxidative phase, fructose 6P	NA	NA	0	-0.0659598	1	0	0.386783	1
336	gene336	gene336|WP_012002393.1|anti-sigma_factor_a...	protein_coding	TEL01S_RS01680	WP_012002393.1	anti-sigma factor antagonist	K04749	KO:K04749	100	0.833333	rsbV	anti-sigma B factor antagonist	NA	COG: COG1366|GO: 0045152	NA	NA	NA	0	0.0389628	1	0	0.381451	1
337	gene337	gene337|WP_012002394.1|LexA_repressor	protein_coding	TEL01S_RS01685	WP_012002394.1	LexA repressor	K01356	KO:K01356	781	0.996173	lexA	repressor LexA [EC:3.4.21.88]	NA	COG: COG1974	M00729:Fluoroquinolone resistance, gyrase-protecting protein Qnr	NA	NA	0	0.228591	1	0	0.516424	1
338	gene338	gene338|WP_028843456.1|protein_archease	protein_coding	TEL01S_RS01690	WP_028843456.1	protein archease	NoK	NA	4	NA	NA	NA	NA	NA	NA	NA	NA	0	-0.115963	1	0	0.630042	1
339	gene339	gene339|WP_028843455.1|DNA_gyrase_subunit_A	protein_coding	TEL01S_RS01695	WP_028843455.1	DNA gyrase subunit A	K02469	KO:K02469	1101	0.997283	gyrA	DNA gyrase subunit A [EC:5.99.1.3]	NA	COG: COG0188|GO: 0003918	NA	NA	NA	0	0.0272587	1	0	0.545632	1
340	gene340	gene340|WP_028843454.1|methionine--tRNA_li...	protein_coding	TEL01S_RS01700	WP_028843454.1	methionine--tRNA ligase	K01874	KO:K01874	142	1	MARS, metG	methionyl-tRNA synthetase [EC:6.1.1.10]	ko00450:Selenocompound metabolism|ko00970:Aminoacyl-tRNA biosynthesis	RN: R03659 R04773|COG: COG0143|GO: 0004825	M00359:Aminoacyl-tRNA biosynthesis, eukaryotes|M00360:Aminoacyl-tRNA biosynthesis, prokaryotes	H00264:Charcot-Marie-Tooth disease (CMT)|H00891:Combined oxidative phosphorylation deficiency (COXPD)|H01351:Spastic ataxia (SPAX)|H02124:Interstitial lung and liver disease	NA	0	0.11709	1	0	0.646866	1
341	gene341	gene341|WP_028843453.1|MBL_fold_metallo-hy...	protein_coding	TEL01S_RS01705	WP_028843453.1	MBL fold metallo-hydrolase	K12574	KO:K12574	2	1	rnj	ribonuclease J [EC:3.1.-.-]	ko03018:RNA degradation	COG: COG0595	NA	NA	NA	0	-0.00121026	1	0	0.162071	1
342	gene342	gene342|WP_028843452.1|peptide_ABC_transpo...	protein_coding	TEL01S_RS01710	WP_028843452.1	peptide ABC transporter substrate-binding protein	K02035	KO:K02035	10	1	ABC.PE.S	peptide/nickel transport system substrate-binding protein	ko02024:Quorum sensing	COG: COG0747|TC: 3.A.1.5	M00239:Peptides/nickel transport system	NA	NA	0	0.481527	1	0	0.765439	1
343	gene343	gene343|WP_028843451.1|ABC_transporter_per...	protein_coding	TEL01S_RS01715	WP_028843451.1	ABC transporter permease	K02033	KO:K02033	2672	0.752888	ABC.PE.P	peptide/nickel transport system permease protein	ko02024:Quorum sensing	COG: COG0601|TC: 3.A.1.5	M00239:Peptides/nickel transport system	NA	NA	0	-0.0969114	1	0	0.465182	1
344	gene344	gene344|WP_028843450.1|ABC_transporter_per...	protein_coding	TEL01S_RS01720	WP_028843450.1	ABC transporter permease	K02034	KO:K02034	1579	0.86237	ABC.PE.P1	peptide/nickel transport system permease protein	ko02024:Quorum sensing	COG: COG1173|TC: 3.A.1.5	M00239:Peptides/nickel transport system	NA	NA	0	-0.175773	1	0	0.355109	1
345	gene345	gene345|WP_038051340.1|ABC_transporter_ATP...	protein_coding	TEL01S_RS01725	WP_038051340.1	ABC transporter ATP-binding protein	K02003_&_K02031_&_K02032_&_NoK_&_K02028_&_K01990_&_K02049_&_K02036_&_K10112_&_K02013_&_K02065_&_K02010_&_K02071_&_K09810_&_K02052_&_K10823_&_K11072_&_K05847_&_K02000_&_K15583_&_K09812_&_K02045_&_K10111_&_K16787_&_K15555_&_K09972_&_K15578_&_K02041_&_K16786_&_K02017_&_K05816_&_K13896_&_K11076_&_K13926_&_K05781_&_K05685_&_K10004_&_K10010_&_K01995_&_K02006_&_K12372_&_K09817_&_K12371_&_K02034_&_K06861…	KO:K02003_&_KO:K02031_&_KO:K02032_&_KO:K02028_&_KO:K01990_&_KO:K02049_&_KO:K02036_&_KO:K10112_&_KO:K02013_&_KO:K02065_&_KO:K02010_&_KO:K02071_&_KO:K09810_&_KO:K02052_&_KO:K10823_&_KO:K11072_&_KO:K05847_&_KO:K02000_&_KO:K15583_&_KO:K09812_&_KO:K02045_&_KO:K10111_&_KO:K16787_&_KO:K15555_&_KO:K09972_&_KO:K15578_&_KO:K02041_&_KO:K16786_&_KO:K02017_&_KO:K05816_&_KO:K13896_&_KO:K11076_&_KO:K13926_&_KO:…	3258_&_3064_&_2199_&_2137_&_1485_&_1482_&_1395_&_1175_&_1149_&_952_&_881_&_801_&_635_&_594_&_552_&_532_&_525_&_514_&_492_&_446_&_408_&_370_&_370_&_324_&_306_&_305_&_271_&_265_&_260_&_250_&_239_&_227_&_215_&_201_&_192_&_160_&_156_&_147_&_143_&_142_&_135_&_128_&_128_&_114_&_108_&_102_&_101_&_100_&_98_&_91_&_90_&_89_&_86_&_79_&_77_&_75_&_75_&_74_&_72_&_70_&_69_&_65_&_64_&_62_&_61_&_60_&_58_&_58_&_57…	0.105433481117116_&_0.099155367140222_&_0.0711627455422155_&_0.0480566971942656_&_0.0479596129575095_&_0.0451441700915828_&_0.038024659396136_&_0.0371832626775832_&_0.0308080644639332_&_0.028510404194039_&_0.0259214912138766_&_0.0205494967800395_&_0.0192226788777062_&_0.0178634995631209_&_0.0172162713180803_&_0.0169897414323161_&_0.0166337658975438_&_0.0159218148279991_&_0.0144331898644057_&_0.01…	ABC.CD.A_&_ABC.PE.A_&_ABC.PE.A1_&_ABC.PA.A_&_ABC-2.A_&_ABC.SN.A_&_pstB_&_msmX, msmK, malK, sugC, ggtA, msiK_&_ABC.FEV.A_&_mlaF, linL, mkl_&_afuC, fbpC_&_metN_&_lolD_&_ABC.SP.A_&_oppF_&_potA_&_opuA_&_proV_&_oppD_&_ftsE_&_cysA_&_malK, mtlK, thuK_&_ecfA2_&_ssuB_&_aapP, bztD_&_nrtC, nasD_&_phnC_&_ecfA1_&_modC_&_ugpC_&_yejF_&_potG_&_rbbA_&_phnK_&_macB_&_gltL, aatP_&_ABC.CYST.A_&_livG_&_cbiO_&_dppF_&_z…	putative ABC transport system ATP-binding protein_&_peptide/nickel transport system ATP-binding protein_&_peptide/nickel transport system ATP-binding protein_&_polar amino acid transport system ATP-binding protein [EC:3.6.3.21]_&_ABC-2 type transport system ATP-binding protein_&_NitT/TauT family transport system ATP-binding protein_&_phosphate transport system ATP-binding protein [EC:3.6.3.27]_&_…	ko02024:Quorum sensing_&_ko02024:Quorum sensing_&_ko02010:ABC transporters_&_ko02010:ABC transporters_&_ko02010:ABC transporters_&_ko02010:ABC transporters_&_ko02010:ABC transporters_&_ko02010:ABC transporters_&_ko02010:ABC transporters_&_ko02024:Quorum sensing_&_ko01501:beta-Lactam resistance|ko02010:ABC transporters|ko02024:Quorum sensing_&_ko02010:ABC transporters_&_ko02010:ABC transporters_&_…	COG: COG1136 COG4181|TC: 3.A.1_&_COG: COG0444 COG1123|TC: 3.A.1.5_&_COG: COG1123 COG1124|TC: 3.A.1.5_&_COG: COG1126|GO: 0015426|TC: 3.A.1.3_&_COG: COG1131 COG1134|TC: 3.A.1_&_COG: COG1116|TC: 3.A.1.16 3.A.1.17_&_COG: COG1117|GO: 0015415|TC: 3.A.1.7_&_COG: COG3839|TC: 3.A.1.1_&_COG: COG1120|GO: 0015623|TC: 3.A.1.14_&_COG: COG1127|TC: 3.A.1.27_&_COG: COG3841|GO: 0015408|TC: 3.A.1.10_&_COG: COG1135|…	M00258:Putative ABC transport system_&_M00239:Peptides/nickel transport system_&_M00239:Peptides/nickel transport system_&_M00236:Putative polar amino acid transport system_&_M00254:ABC-2 type transport system_&_M00188:NitT/TauT family transport system_&_M00222:Phosphate transport system_&_M00194:Maltose/maltodextrin transport system|M00196:Raffinose/stachyose/melibiose transport system|M00197:Pu…	H00208:Hyperbilirubinemia|H02056:Dubin-Johnson syndrome	NA	0	-0.0840794	1	0	0.423447	1
346	gene346	gene346|WP_028843448.1|ABC_transporter_ATP...	protein_coding	TEL01S_RS01730	WP_028843448.1	ABC transporter ATP-binding protein	K02032	KO:K02032	1	1	ABC.PE.A1	peptide/nickel transport system ATP-binding protein	ko02024:Quorum sensing	COG: COG1123 COG1124|TC: 3.A.1.5	M00239:Peptides/nickel transport system	NA	NA	0	-0.25825	1	0	0.332924	1
347	gene347	gene347|WP_012002404.1|beta-glucosidase	protein_coding	TEL01S_RS01735	WP_012002404.1	beta-glucosidase	K05349	KO:K05349	75	0.9375	bglX	beta-glucosidase [EC:3.2.1.21]	ko00460:Cyanoamino acid metabolism|ko00500:Starch and sucrose metabolism|ko00940:Phenylpropanoid biosynthesis|ko01100:Metabolic pathways|ko01110:Biosynthesis of secondary metabolites	RN: R00026 R02558 R02887 R02985 R03527 R04949 R04998 R10035 R10039 R10040|COG: COG1472|GO: 0008422|CAZy: GH3	NA	NA	NA	0	-0.336635	1	0	0.047246	1
348	gene348	gene348|WP_012002405.1|acetylxylan_esterase	protein_coding	TEL01S_RS01740	WP_012002405.1	acetylxylan esterase	K01060	KO:K01060	1	1	cah	cephalosporin-C deacetylase [EC:3.1.1.41]	ko00311:Penicillin and cephalosporin biosynthesis|ko01130:Biosynthesis of antibiotics	RN: R03062|COG: COG3458|GO: 0047739	NA	NA	NA	0	-0.708503	1	0	0.302487	1
349	gene349	gene349|WP_012002406.1|ROK_family_transcri...	protein_coding	TEL01S_RS01745	WP_012002406.1	ROK family transcriptional regulator	NoK_&_K00845_&_K02565_&_K15545_&_K00881_&_K01809	KO:K00845_&_KO:K02565_&_KO:K15545_&_KO:K00881_&_KO:K01809	486_&_76_&_57_&_43_&_3_&_1	0.422222222222222_&_0.316666666666667_&_0.238888888888889_&_0.0166666666666667_&_0.00555555555555556	glk_&_nagC_&_mlc_&_alsK_&_manA, MPI	glucokinase [EC:2.7.1.2]_&_N-acetylglucosamine repressor_&_transcriptional regulator of PTS gene_&_allose kinase [EC:2.7.1.55]_&_mannose-6-phosphate isomerase [EC:5.3.1.8]	ko00010:Glycolysis / Gluconeogenesis|ko00052:Galactose metabolism|ko00500:Starch and sucrose metabolism|ko00520:Amino sugar and nucleotide sugar metabolism|ko00521:Streptomycin biosynthesis|ko00524:Neomycin, kanamycin and gentamicin biosynthesis|ko01100:Metabolic pathways|ko01110:Biosynthesis of secondary metabolites|ko01120:Microbial metabolism in diverse environments|ko01130:Biosynthesis of ant…	RN: R00299 R01600 R01786|COG: COG0837|GO: 0004340_&_COG: COG1940_&_COG: COG1940_&_RN: R03576|COG: COG1940|GO: 0008787_&_RN: R01819|COG: COG1482|GO: 0004476	M00001:Glycolysis (Embden-Meyerhof pathway), glucose	H00118:Congenital disorders of glycosylation (CDG) type I	NA	0	-0.470647	1	0	0.0106131	1
350	gene350	gene350|WP_028843447.1|ABC_transporter_per...	protein_coding	TEL01S_RS01750	WP_028843447.1	ABC transporter permease	K10440	KO:K10440	1	1	rbsC	ribose transport system permease protein	ko02010:ABC transporters	COG: COG1172|TC: 3.A.1.2.1 3.A.1.2.13 3.A.1.2.19	M00212:Ribose transport system	NA	NA	0	-1.14111	0.510282	0	0.948011	1
351	gene351	gene351|WP_028843446.1|sugar_ABC_transport...	protein_coding	TEL01S_RS01755	WP_028843446.1	sugar ABC transporter substrate-binding protein	K10439	KO:K10439	2	1	rbsB	ribose transport system substrate-binding protein	ko02010:ABC transporters|ko02030:Bacterial chemotaxis	COG: COG1879|TC: 3.A.1.2.1 3.A.1.2.13 3.A.1.2.19	M00212:Ribose transport system	NA	NA	0	-0.534697	1	0	0.704245	1
352	gene352	gene352|WP_028843445.1|sugar_ABC_transport...	protein_coding	TEL01S_RS01760	WP_028843445.1	sugar ABC transporter ATP-binding protein	K10441	KO:K10441	2	1	rbsA	ribose transport system ATP-binding protein [EC:3.6.3.17]	ko02010:ABC transporters	COG: COG1129|GO: 0015407|TC: 3.A.1.2.1 3.A.1.2.13 3.A.1.2.19	M00212:Ribose transport system	NA	with RbsBCD acts to import ribose into the cell%3B RbsA contains 2 ATP-binding domain	0	-0.373641	1	0	0.458477	1
353	gene353	gene353|WP_028843444.1|xylulokinase	protein_coding	TEL01S_RS01765	WP_028843444.1	xylulokinase	K00854	KO:K00854	2	1	xylB, XYLB	xylulokinase [EC:2.7.1.17]	ko00040:Pentose and glucuronate interconversions|ko01100:Metabolic pathways	RN: R01639|COG: COG1070|GO: 0004856	M00014:Glucuronate pathway (uronate pathway)	NA	NA	0	-0.429962	1	0	0.145843	1
354	gene354	gene354|WP_012002411.1|argininosuccinate_s...	protein_coding	TEL01S_RS01770	WP_012002411.1	argininosuccinate synthase	K01940	KO:K01940	5	1	argG, ASS1	argininosuccinate synthase [EC:6.3.4.5]	ko00220:Arginine biosynthesis|ko00250:Alanine, aspartate and glutamate metabolism|ko01100:Metabolic pathways|ko01110:Biosynthesis of secondary metabolites|ko01130:Biosynthesis of antibiotics|ko01230:Biosynthesis of amino acids|ko05418:Fluid shear stress and atherosclerosis	RN: R01954|COG: COG0137|GO: 0004055	M00029:Urea cycle|M00844:Arginine biosynthesis, ornithine	H00185:Citrullinemia (CTLN)|H01398:Primary hyperammonemic disorders (Urea cycle disorders)	NA	0	-1.07082	1	0	-0.433347	1
355	gene355	gene355|WP_012002412.1|argininosuccinate_l...	protein_coding	TEL01S_RS01775	WP_012002412.1	argininosuccinate lyase	K01755	KO:K01755	2	1	argH, ASL	argininosuccinate lyase [EC:4.3.2.1]	ko00220:Arginine biosynthesis|ko00250:Alanine, aspartate and glutamate metabolism|ko01100:Metabolic pathways|ko01110:Biosynthesis of secondary metabolites|ko01130:Biosynthesis of antibiotics|ko01230:Biosynthesis of amino acids	RN: R01086|COG: COG0165|GO: 0004056	M00029:Urea cycle|M00844:Arginine biosynthesis, ornithine	H01028:Argininosuccinic aciduria (ARGINSA)|H01398:Primary hyperammonemic disorders (Urea cycle disorders)	NA	0	-1.29063	0.0179948	0	-0.00670628	1
356	gene356	gene356|WP_012002413.1|N-acetyl-gamma-glut...	protein_coding	TEL01S_RS01780	WP_012002413.1	N-acetyl-gamma-glutamyl-phosphate reductase	K00145	KO:K00145	1	1	argC	N-acetyl-gamma-glutamyl-phosphate reductase [EC:1.2.1.38]	ko00220:Arginine biosynthesis|ko01100:Metabolic pathways|ko01110:Biosynthesis of secondary metabolites|ko01130:Biosynthesis of antibiotics|ko01210:2-Oxocarboxylic acid metabolism|ko01230:Biosynthesis of amino acids	RN: R03443|COG: COG0002|GO: 0003942	M00028:Ornithine biosynthesis, glutamate	NA	NA	0	-1.31689	0.0326445	0	0.256795	1
357	gene357	gene357|WP_012002414.1|bifunctional_glutam...	protein_coding	TEL01S_RS01785	WP_012002414.1	bifunctional glutamate N-acetyltransferase/amino-acid acetyltransferase ArgJ	K00620	KO:K00620	1	1	argJ	glutamate N-acetyltransferase / amino-acid N-acetyltransferase [EC:2.3.1.35 2.3.1.1]	ko00220:Arginine biosynthesis|ko01100:Metabolic pathways|ko01110:Biosynthesis of secondary metabolites|ko01130:Biosynthesis of antibiotics|ko01210:2-Oxocarboxylic acid metabolism|ko01230:Biosynthesis of amino acids	RN: R00259 R02282|COG: COG1364|GO: 0004358 0004042	M00028:Ornithine biosynthesis, glutamate	NA	NA	0	-1.21529	0.107102	0	0.394532	1
358	gene358	gene358|WP_012002415.1|acetylglutamate_kinase	protein_coding	TEL01S_RS01790	WP_012002415.1	acetylglutamate kinase	K00930	KO:K00930	1	1	argB	acetylglutamate kinase [EC:2.7.2.8]	ko00220:Arginine biosynthesis|ko01100:Metabolic pathways|ko01110:Biosynthesis of secondary metabolites|ko01130:Biosynthesis of antibiotics|ko01210:2-Oxocarboxylic acid metabolism|ko01230:Biosynthesis of amino acids	RN: R02649|COG: COG0548|GO: 0003991	M00028:Ornithine biosynthesis, glutamate	NA	NA	0	-0.846338	1	0	0.0276605	1
359	gene359	gene359|WP_012002416.1|acetylornithine_tra...	protein_coding	TEL01S_RS01795	WP_012002416.1	acetylornithine transaminase	K00821	KO:K00821	3	1	argD	acetylornithine/N-succinyldiaminopimelate aminotransferase [EC:2.6.1.11 2.6.1.17]	ko00220:Arginine biosynthesis|ko00300:Lysine biosynthesis|ko01100:Metabolic pathways|ko01110:Biosynthesis of secondary metabolites|ko01120:Microbial metabolism in diverse environments|ko01130:Biosynthesis of antibiotics|ko01210:2-Oxocarboxylic acid metabolism|ko01230:Biosynthesis of amino acids	RN: R02283 R04475|COG: COG0160 COG4992|GO: 0003992 0009016	M00016:Lysine biosynthesis, succinyl-DAP pathway, aspartate	NA	NA	0	-0.686093	1	0	0.157383	1
360	gene360	gene360|WP_012002417.1|carbamoyl-phosphate...	protein_coding	TEL01S_RS01800	WP_012002417.1	carbamoyl-phosphate synthase small subunit	K01956	KO:K01956	1	1	carA, CPA1	carbamoyl-phosphate synthase small subunit [EC:6.3.5.5]	ko00240:Pyrimidine metabolism|ko00250:Alanine, aspartate and glutamate metabolism|ko01100:Metabolic pathways	RN: R00256 R00575 R01395 R10948 R10949|COG: COG0505|GO: 0004088	M00051:Uridine monophosphate biosynthesis, glutamine (+ PRPP)	NA	catalyzes production of carbamoyl phosphate from bicarbonate and glutamine in pyrimidine and arginine biosynthesis pathways%3B forms an octamer composed of four CarAB dimers	0	-0.75494	1	0	0.0856704	1
361	gene361	gene361|WP_012002418.1|carbamoyl-phosphate...	protein_coding	TEL01S_RS01805	WP_012002418.1	carbamoyl-phosphate synthase large chain	K01955	KO:K01955	1128	1	carB, CPA2	carbamoyl-phosphate synthase large subunit [EC:6.3.5.5]	ko00240:Pyrimidine metabolism|ko00250:Alanine, aspartate and glutamate metabolism|ko01100:Metabolic pathways	RN: R00256 R00575 R01395 R10948 R10949|COG: COG0458|GO: 0004088	M00051:Uridine monophosphate biosynthesis, glutamine (+ PRPP)	NA	four CarB-CarA dimers form the carbamoyl phosphate synthetase holoenzyme that catalyzes the production of carbamoyl phosphate%3B CarB is responsible for the amidotransferase activity	0	-0.684793	1	0	0.340563	1
362	gene362	gene362|WP_028843443.1|single-stranded-DNA...	protein_coding	TEL01S_RS01810	WP_028843443.1	single-stranded-DNA-specific exonuclease RecJ	K07462	KO:K07462	3	1	recJ	single-stranded-DNA-specific exonuclease [EC:3.1.-.-]	ko03410:Base excision repair|ko03430:Mismatch repair|ko03440:Homologous recombination	COG: COG0608	NA	NA	NA	0	-0.0474918	1	0	0.474734	1
363	gene363	gene363|WP_012002420.1|Holliday_junction_r...	protein_coding	TEL01S_RS10820	WP_012002420.1	Holliday junction resolvase RuvX	K07447	KO:K07447	7	1	ruvX	putative holliday junction resolvase [EC:3.1.-.-]	NA	COG: COG0816	NA	NA	NA	0	-0.405518	1	0	0.111425	1
364	gene364	gene364|NA|tRNA-Arg	tRNA	TEL01S_RS01815	NA	tRNA-Arg	NA	NA	NA	NA	NA	NA	NA	NA	NA	NA	NA	0	-0.610625	1	0	-1.73987	0.708282
365	gene365	gene365|WP_012002421.1|rod_shape-determini...	protein_coding	TEL01S_RS01820	WP_012002421.1	rod shape-determining protein	K03569	KO:K03569	1	1	mreB	rod shape-determining protein MreB and related proteins	NA	COG: COG1077|TC: 1.A.33.1 9.B.157.1	NA	NA	functions in MreBCD complex in some organisms	0	-0.219244	1	0	-0.0897425	1
366	gene366	gene366|WP_012002422.1|flagellar_basal-bod...	protein_coding	TEL01S_RS01825	WP_012002422.1	flagellar basal-body rod protein FlgF	K02392	KO:K02392	1	1	flgG	flagellar basal-body rod protein FlgG	ko02040:Flagellar assembly	COG: COG1749	NA	NA	NA	0	-0.316727	1	0	0.0619951	1
367	gene367	gene367|WP_012002423.1|flagellar_basal-bod...	protein_coding	TEL01S_RS01830	WP_012002423.1	flagellar basal-body rod protein FlgG	K02392	KO:K02392	1	1	flgG	flagellar basal-body rod protein FlgG	ko02040:Flagellar assembly	COG: COG1749	NA	NA	NA	0	-0.0304143	1	0	0.588988	1
368	gene368	gene368|WP_012002424.1|flagella_basal_body...	protein_coding	TEL01S_RS01835	WP_012002424.1	flagella basal body P-ring formation protein FlgA	K02386	KO:K02386	4	1	flgA	flagella basal body P-ring formation protein FlgA	ko02040:Flagellar assembly	COG: COG1261	NA	NA	NA	0	-0.394	1	0	0.999694	1
369	gene369	gene369|WP_012002425.1|flagellar_L-ring_pr...	protein_coding	TEL01S_RS01840	WP_012002425.1	flagellar L-ring protein	K02393	KO:K02393	117	1	flgH	flagellar L-ring protein precursor FlgH	ko02040:Flagellar assembly	COG: COG2063	NA	NA	NA	0	-0.317937	1	1	1.57568	3.93995e-07
370	gene370	gene370|WP_012002426.1|flagellar_P-ring_pr...	protein_coding	TEL01S_RS01845	WP_012002426.1	flagellar P-ring protein	K02394	KO:K02394	1	1	flgI	flagellar P-ring protein precursor FlgI	ko02040:Flagellar assembly	COG: COG1706	NA	NA	NA	0	-0.386452	1	1	1.40023	7.8014e-05
371	gene371	gene371|WP_028843442.1|hypothetical_protein	protein_coding	TEL01S_RS01850	WP_028843442.1	hypothetical protein	NoK	NA	4	NA	NA	NA	NA	NA	NA	NA	NA	0	-0.529281	1	1	1.65731	2.99723e-05
372	gene372	gene372|WP_028843441.1|peptide_chain_relea...	protein_coding	TEL01S_RS01855	WP_028843441.1	peptide chain release factor 1	K02835	KO:K02835	1	1	prfA, MTRF1, MRF1	peptide chain release factor 1	NA	COG: COG0216|GO: 0003747	NA	NA	NA	0	-0.404173	1	0	-0.58109	1
373	gene373	gene373|WP_012002429.1|type_IV_pili_twitch...	protein_coding	TEL01S_RS01860	WP_012002429.1	type IV pili twitching motility protein PilT	K02669	KO:K02669	2	1	pilT	twitching motility protein PilT	NA	COG: COG2805|TC: 3.A.15.2	NA	NA	NA	0	-0.228441	1	0	0.051698	1
374	gene374	gene374|WP_028843440.1|isoleucine--tRNA_li...	protein_coding	TEL01S_RS01865	WP_028843440.1	isoleucine--tRNA ligase	K01870	KO:K01870	682	1	IARS, ileS	isoleucyl-tRNA synthetase [EC:6.1.1.5]	ko00970:Aminoacyl-tRNA biosynthesis	RN: R03656|COG: COG0060|GO: 0004822	M00359:Aminoacyl-tRNA biosynthesis, eukaryotes|M00360:Aminoacyl-tRNA biosynthesis, prokaryotes	NA	NA	0	-0.173833	1	0	0.0682926	1
375	gene375	gene375|WP_028843439.1|response_regulator	protein_coding	TEL01S_RS01870	WP_028843439.1	response regulator	NoK_&_K02481_&_K07714_&_K02490_&_K10943_&_K02485_&_K02658_&_K02667_&_K03388_&_K07713	KO:K02481_&_KO:K07714_&_KO:K02490_&_KO:K10943_&_KO:K02485_&_KO:K02658_&_KO:K02667_&_KO:K03388_&_KO:K07713	102_&_6_&_5_&_3_&_2_&_1_&_1_&_1_&_1_&_1	0.285714285714286_&_0.238095238095238_&_0.142857142857143_&_0.0952380952380952_&_0.0476190476190476_&_0.0476190476190476_&_0.0476190476190476_&_0.0476190476190476_&_0.0476190476190476	K02481_&_atoC_&_spo0F_&_flrC, fleR_&_rssB, hnr_&_pilH_&_pilR, pehR_&_hdrA2_&_zraR, hydG	two-component system, NtrC family, response regulator_&_two-component system, NtrC family, response regulator AtoC_&_two-component system, response regulator, stage 0 sporulation protein F_&_two-component system, response regulator FlrC_&_two-component system, response regulator_&_twitching motility two-component system response regulator PilH_&_two-component system, NtrC family, response regulat…	ko02020:Two-component system_&_ko02020:Two-component system|ko02024:Quorum sensing_&_ko02020:Two-component system|ko05111:Biofilm formation - Vibrio cholerae_&_ko02020:Two-component system|ko02025:Biofilm formation - Pseudomonas aeruginosa_&_ko02020:Two-component system_&_ko00680:Methane metabolism|ko01100:Metabolic pathways|ko01120:Microbial metabolism in diverse environments|ko01200:Carbon meta…	COG: COG2204|GO: 0000156_&_COG: COG2204|GO: 0000156_&_COG: COG0784|GO: 0000156_&_COG: COG2204|GO: 0000156_&_COG: COG2197|GO: 0000156_&_COG: COG0784|GO: 0000156_&_COG: COG2204|GO: 0000156_&_RN: R11928 R11931 R11943 R11944|COG: COG1148_&_COG: COG2204|GO: 0000156	M00500:AtoS-AtoC (cPHB biosynthesis) two-component regulatory system_&_M00485:KinABCDE-Spo0FA (sporulation control) two-component regulatory system_&_M00515:FlrB-FlrC (polar flagellar synthesis) two-component regulatory system_&_M00507:ChpA-ChpB/PilGH (chemosensory) two-component regulatory system_&_M00501:PilS-PilR (type 4 fimbriae synthesis) two-component regulatory system_&_M00356:Methanogenes…	NA	NA	0	-0.0606744	1	0	-0.267297	1
376	gene376	gene376|WP_051366145.1|PAS_domain_S-box_pr...	protein_coding	TEL01S_RS01875	WP_051366145.1	PAS domain S-box protein	NoK_&_K07636_&_K13598_&_K07708_&_K02668_&_K07652_&_K02482_&_K07716_&_K14986_&_K10942_&_K07709_&_K07710_&_K07651_&_K11711_&_K19661_&_K13587_&_K13924_&_K11357_&_K14980_&_K07648_&_K07678_&_K02484_&_K07642_&_K08479_&_K07697_&_K07646_&_K13040_&_K13533_&_K07644_&_K07768_&_K10125_&_K11356_&_K02491_&_K07769_&_K18350_&_K03320_&_K11383_&_K13532_&_K07677_&_K11527_&_K07679_&_K18345_&_K20974_&_K07647_&_K07711…	KO:K07636_&_KO:K13598_&_KO:K07708_&_KO:K02668_&_KO:K07652_&_KO:K02482_&_KO:K07716_&_KO:K14986_&_KO:K10942_&_KO:K07709_&_KO:K07710_&_KO:K07651_&_KO:K11711_&_KO:K19661_&_KO:K13587_&_KO:K13924_&_KO:K11357_&_KO:K14980_&_KO:K07648_&_KO:K07678_&_KO:K02484_&_KO:K07642_&_KO:K08479_&_KO:K07697_&_KO:K07646_&_KO:K13040_&_KO:K13533_&_KO:K07644_&_KO:K07768_&_KO:K10125_&_KO:K11356_&_KO:K02491_&_KO:K07769_&_KO:…	4296_&_358_&_160_&_159_&_92_&_80_&_67_&_67_&_63_&_56_&_54_&_52_&_48_&_45_&_42_&_39_&_35_&_28_&_28_&_27_&_24_&_23_&_23_&_23_&_22_&_19_&_18_&_18_&_17_&_17_&_17_&_17_&_14_&_9_&_9_&_8_&_7_&_7_&_6_&_6_&_5_&_5_&_5_&_4_&_4_&_4_&_3_&_3_&_2_&_2_&_2_&_2_&_2_&_1_&_1_&_1_&_1_&_1_&_1_&_1_&_1_&_1	0.192887931034483_&_0.0862068965517241_&_0.0856681034482759_&_0.0495689655172414_&_0.0431034482758621_&_0.0360991379310345_&_0.0360991379310345_&_0.0339439655172414_&_0.0301724137931034_&_0.0290948275862069_&_0.0280172413793103_&_0.0258620689655172_&_0.0242456896551724_&_0.0226293103448276_&_0.0210129310344828_&_0.0188577586206897_&_0.0150862068965517_&_0.0150862068965517_&_0.0145474137931034_&_0…	phoR_&_ntrY_&_glnL, ntrB_&_pilS, pehS_&_vicK_&_K02482_&_pleC_&_fixL_&_flrB, fleS_&_zraS, hydH_&_atoS_&_resE_&_dctS_&_hupT, hoxJ_&_cckA_&_cheBR_&_divJ_&_chvG_&_arcB_&_barA, gacS, varS_&_K02484_&_baeS, smeS_&_sasA_&_kinB_&_kdpD_&_ttrS_&_kinE_&_cusS, copS, silS_&_senX3_&_dctB_&_cikA_&_kinA_&_nblS_&_vanSC, vanSE, vanSG_&_amt, AMT, MEP_&_kinB_&_kinD_&_rcsC_&_K11527_&_evgS, bvgS_&_vanSB, vanS, vanSD_&_…	two-component system, OmpR family, phosphate regulon sensor histidine kinase PhoR [EC:2.7.13.3]_&_two-component system, NtrC family, nitrogen regulation sensor histidine kinase NtrY [EC:2.7.13.3]_&_two-component system, NtrC family, nitrogen regulation sensor histidine kinase GlnL [EC:2.7.13.3]_&_two-component system, NtrC family, sensor histidine kinase PilS [EC:2.7.13.3]_&_two-component system,…	ko02020:Two-component system_&_ko02020:Two-component system_&_ko02020:Two-component system_&_ko02020:Two-component system_&_ko02020:Two-component system_&_ko02020:Two-component system|ko04112:Cell cycle - Caulobacter_&_ko02020:Two-component system_&_ko02020:Two-component system|ko05111:Biofilm formation - Vibrio cholerae_&_ko02020:Two-component system_&_ko02020:Two-component system_&_ko02020:Two-…	COG: COG0642|GO: 0000155_&_COG: COG5000|GO: 0000155_&_COG: COG3852|GO: 0000155_&_COG: COG0642|GO: 0000155_&_COG: COG5002|GO: 0000155_&_COG: COG0642|GO: 0000155_&_COG: COG0642|GO: 0000155_&_COG: COG0642 COG2202|GO: 0000155_&_COG: COG0642|GO: 0000155_&_COG: COG0642|GO: 0000155_&_COG: COG0642|GO: 0000155_&_COG: COG0642|GO: 0000155_&_GO: 0000155_&_COG: COG3852|GO: 0000155_&_COG: COG0642 COG0784|GO: 0…	M00434:PhoR-PhoB (phosphate starvation response) two-component regulatory system_&_M00498:NtrY-NtrX (nitrogen regulation) two-component regulatory system_&_M00497:GlnL-GlnG (nitrogen regulation) two-component regulatory system_&_M00501:PilS-PilR (type 4 fimbriae synthesis) two-component regulatory system_&_M00459:VicK-VicR (cell wall metabolism) two-component regulatory system_&_M00511:PleC-PleD …	NA	NA	0	0.210802	1	0	0.199616	1
377	gene377	gene377|WP_012002433.1|hypothetical_protein	protein_coding	TEL01S_RS01880	WP_012002433.1	hypothetical protein	K09122	KO:K09122	96	1	K09122	uncharacterized protein	NA	COG: COG1656	NA	NA	NA	0	0.217094	1	0	0.0403266	1
378	gene378	gene378|WP_028843437.1|hypothetical_protein	protein_coding	TEL01S_RS01885	WP_028843437.1	hypothetical protein	NoK	NA	2	NA	NA	NA	NA	NA	NA	NA	NA	1	1.51732	0.00244671	0	0.0082383	1
379	gene379	gene379|WP_051366148.1|hypothetical_protein	protein_coding	TEL01S_RS01890	WP_051366148.1	hypothetical protein	NoK	NA	18	NA	NA	NA	NA	NA	NA	NA	NA	0	0.940529	1	0	-0.157001	1
380	gene380	gene380|WP_081706815.1|hypothetical_protein	protein_coding	TEL01S_RS01895	WP_081706815.1	hypothetical protein	NoK	NA	35	NA	NA	NA	NA	NA	NA	NA	NA	0	1.06038	1	0	-0.204459	1
381	gene381	gene381|WP_028843435.1|sugar_phosphate_iso...	protein_coding	TEL01S_RS01900	WP_028843435.1	sugar phosphate isomerase/epimerase	NoK_&_K01151_&_K01741_&_K03335	KO:K01151_&_KO:K01741_&_KO:K03335	264_&_1_&_1_&_1	0.333333333333333_&_0.333333333333333_&_0.333333333333333	nfo_&_E4.2.99.18_&_iolE	deoxyribonuclease IV [EC:3.1.21.2]_&_DNA-(apurinic or apyrimidinic site) lyase [EC:4.2.99.18]_&_inosose dehydratase [EC:4.2.1.44]	ko03410:Base excision repair_&_ko00562:Inositol phosphate metabolism|ko01100:Metabolic pathways|ko01120:Microbial metabolism in diverse environments	COG: COG0648|GO: 0008833_&_GO: 0003906_&_RN: R02782 R05659|COG: COG1082|GO: 0050114	NA	NA	NA	0	-0.220674	1	0	0.686656	1
382	gene382	gene382|WP_028843434.1|ribose_ABC_transpor...	protein_coding	TEL01S_RS01905	WP_028843434.1	ribose ABC transporter substrate-binding protein	K10439	KO:K10439	1	1	rbsB	ribose transport system substrate-binding protein	ko02010:ABC transporters|ko02030:Bacterial chemotaxis	COG: COG1879|TC: 3.A.1.2.1 3.A.1.2.13 3.A.1.2.19	M00212:Ribose transport system	NA	NA	0	0.503716	1	0	0.597552	1
383	gene383	gene383|WP_081706841.1|ABC_transporter_per...	protein_coding	TEL01S_RS01910	WP_081706841.1	ABC transporter permease	K10440	KO:K10440	1	1	rbsC	ribose transport system permease protein	ko02010:ABC transporters	COG: COG1172|TC: 3.A.1.2.1 3.A.1.2.13 3.A.1.2.19	M00212:Ribose transport system	NA	NA	0	-0.194557	1	0	0.753631	1
384	gene384	gene384|WP_028843433.1|sugar_ABC_transport...	protein_coding	TEL01S_RS01915	WP_028843433.1	sugar ABC transporter ATP-binding protein	K10441	KO:K10441	1	1	rbsA	ribose transport system ATP-binding protein [EC:3.6.3.17]	ko02010:ABC transporters	COG: COG1129|GO: 0015407|TC: 3.A.1.2.1 3.A.1.2.13 3.A.1.2.19	M00212:Ribose transport system	NA	NA	0	-0.269859	1	0	0.770693	1
385	gene385	gene385|WP_028843432.1|gfo/Idh/MocA_family...	protein_coding	TEL01S_RS01920	WP_028843432.1	gfo/Idh/MocA family oxidoreductase	NoK_&_K00010_&_K10219_&_K13020_&_K14273_&_K18855_&_K19181_&_K22230_&_K16044_&_K00118_&_K13327_&_K03810_&_K18067_&_K16043_&_K16015_&_K00035_&_K18652_&_K00214_&_K00968_&_K02030_&_K13018_&_K13873_&_K20571_&_K20590	KO:K00010_&_KO:K10219_&_KO:K13020_&_KO:K14273_&_KO:K18855_&_KO:K19181_&_KO:K22230_&_KO:K16044_&_KO:K00118_&_KO:K13327_&_KO:K03810_&_KO:K18067_&_KO:K16043_&_KO:K16015_&_KO:K00035_&_KO:K18652_&_KO:K00214_&_KO:K00968_&_KO:K02030_&_KO:K13018_&_KO:K13873_&_KO:K20571_&_KO:K20590	2922_&_235_&_47_&_42_&_34_&_33_&_31_&_30_&_29_&_26_&_21_&_17_&_12_&_9_&_7_&_5_&_3_&_1_&_1_&_1_&_1_&_1_&_1_&_1	0.399659863945578_&_0.0799319727891157_&_0.0714285714285714_&_0.0578231292517007_&_0.0561224489795918_&_0.0527210884353742_&_0.0510204081632653_&_0.0493197278911565_&_0.0442176870748299_&_0.0357142857142857_&_0.0289115646258503_&_0.0204081632653061_&_0.0153061224489796_&_0.0119047619047619_&_0.00850340136054422_&_0.00510204081632653_&_0.00170068027210884_&_0.00170068027210884_&_0.0017006802721088…	iolG_&_ligC_&_wlbA, bplA_&_xdh_&_E1.1.1.374_&_afr_&_iolU_&_iolW_&_gfo_&_spnN, oleW_&_mviM_&_pht4_&_iolX_&_rifL, asm44_&_gal_&_ntdC_&_BLVRA, bvdR_&_PCYT1_&_ABC.PA.S_&_wbpD, wlbB_&_araA_&_kanC_&_genD2, gtmC, gntC	myo-inositol 2-dehydrogenase / D-chiro-inositol 1-dehydrogenase [EC:1.1.1.18 1.1.1.369]_&_2-hydroxy-4-carboxymuconate semialdehyde hemiacetal dehydrogenase [EC:1.1.1.312]_&_UDP-N-acetyl-2-amino-2-deoxyglucuronate dehydrogenase [EC:1.1.1.335]_&_D-xylose 1-dehydrogenase (NADP+) [EC:1.1.1.179]_&_UDP-N-acetylglucosamine 3-dehydrogenase [EC:1.1.1.374]_&_1,5-anhydro-D-fructose reductase (1,5-anhydro-D-…	ko00521:Streptomycin biosynthesis|ko00562:Inositol phosphate metabolism|ko01100:Metabolic pathways|ko01120:Microbial metabolism in diverse environments|ko01130:Biosynthesis of antibiotics_&_ko00350:Tyrosine metabolism|ko00362:Benzoate degradation|ko00627:Aminobenzoate degradation|ko01120:Microbial metabolism in diverse environments|ko01220:Degradation of aromatic compounds_&_ko00520:Amino sugar a…	RN: R01183 R09951|COG: COG0673|GO: 0050112_&_RN: R04278 R04279 R04418 R04419|GO: 0050606_&_RN: R10140|COG: COG0673_&_RN: R01429 R01430|COG: COG0673|GO: 0047837_&_COG: COG0673_&_COG: COG0673|GO: 0033712_&_RN: R09954|COG: COG0673|GO: 0102497_&_RN: R09954|COG: COG0673|GO: 0102497_&_COG: COG0673|GO: 0047061_&_RN: R05526|COG: COG0673_&_COG: COG0673_&_RN: R05275|GO: 0018517_&_RN: R09953|COG: COG0673_&_…	M00533:Homoprotocatechuate degradation, homoprotocatechuate	H01936:Hyperbiliverdinemia (HBLVD)_&_H01821:Spondylometaphyseal dysplasia with cone-rod dystrophy (SMD-CRD)	NA	0	-0.159357	1	0	0.578922	1
386	gene386	gene386|WP_028843431.1|hypothetical_protein	protein_coding	TEL01S_RS01925	WP_028843431.1	hypothetical protein	NoK	NA	4	NA	NA	NA	NA	NA	NA	NA	NA	0	-0.367514	1	0	0.511292	1
387	gene387	gene387|WP_028843430.1|LacI_family_transcr...	protein_coding	TEL01S_RS01930	WP_028843430.1	LacI family transcriptional regulator	K02529	KO:K02529	1	1	lacI, galR	LacI family transcriptional regulator	NA	COG: COG1609	NA	NA	NA	0	-0.133183	1	0	0.476667	1
388	gene388	gene388|WP_028843429.1|GTPase_ObgE	protein_coding	TEL01S_RS01935	WP_028843429.1	GTPase ObgE	K03979	KO:K03979	1	1	obgE, cgtA	GTPase [EC:3.6.5.-]	NA	COG: COG0536	NA	NA	NA	0	0.308304	1	0	0.405559	1
389	gene389	gene389|WP_028843428.1|nicotinate_(nicotin...	protein_coding	TEL01S_RS01940	WP_028843428.1	nicotinate (nicotinamide) nucleotide adenylyltransferase	K00969	KO:K00969	659	1	nadD	nicotinate-nucleotide adenylyltransferase [EC:2.7.7.18]	ko00760:Nicotinate and nicotinamide metabolism|ko01100:Metabolic pathways	RN: R00137 R03005|COG: COG1057|GO: 0004515	M00115:NAD biosynthesis, aspartate	NA	NA	0	-0.0137851	1	0	0.0124466	1
390	gene390	gene390|WP_012002445.1|dihydrouridine_synt...	protein_coding	TEL01S_RS01945	WP_012002445.1	dihydrouridine synthase	NoK_&_K05540_&_K05539_&_K05541_&_K05544	KO:K05540_&_KO:K05539_&_KO:K05541_&_KO:K05544	723_&_321_&_226_&_157_&_1	0.45531914893617_&_0.320567375886525_&_0.222695035460993_&_0.00141843971631206	dusB_&_dusA_&_dusC_&_DUS3	tRNA-dihydrouridine synthase B [EC:1.-.-.-]_&_tRNA-dihydrouridine synthase A [EC:1.-.-.-]_&_tRNA-dihydrouridine synthase C [EC:1.-.-.-]_&_tRNA-dihydrouridine synthase 3 [EC:1.3.1.89]	NA	COG: COG0042|GO: 0017150_&_COG: COG0042|GO: 0017150_&_COG: COG0042|GO: 0017150_&_COG: COG0042|GO: 0017150	NA	NA	NA	0	-0.00467896	1	0	0.0617129	1
391	gene391	gene391|WP_012002446.1|serine_protease	protein_coding	TEL01S_RS01950	WP_012002446.1	serine protease	NoK_&_K04771_&_K04772_&_K08372_&_K04691_&_K08070_&_K22686	KO:K04771_&_KO:K04772_&_KO:K08372_&_KO:K04691_&_KO:K08070_&_KO:K22686	1284_&_952_&_180_&_161_&_122_&_15_&_1	0.665269042627533_&_0.125786163522013_&_0.112508735150245_&_0.0852550663871419_&_0.010482180293501_&_0.000698812019566737	degP, htrA_&_degQ, hhoA_&_pepD_&_hhoB, degS_&_E1.3.1.74_&_NMA111	serine protease Do [EC:3.4.21.107]_&_serine protease DegQ [EC:3.4.21.-]_&_putative serine protease PepD [EC:3.4.21.-]_&_serine protease DegS [EC:3.4.21.-]_&_2-alkenal reductase [EC:1.3.1.74]_&_pro-apoptotic serine protease NMA111 [EC:3.4.21.-]	ko01503:Cationic antimicrobial peptide (CAMP) resistance|ko02020:Two-component system_&_ko02020:Two-component system	COG: COG0265_&_COG: COG0265_&_COG: COG0265_&_COG: COG0265_&_GO: 0032440_&_COG: COG0265	M00728:Cationic antimicrobial peptide (CAMP) resistance, envelope protein folding and degrading factors DegP and DsbA	NA	NA	0	0.065119	1	0	-0.144284	1
392	gene392	gene392|WP_028843427.1|hypothetical_protein	protein_coding	TEL01S_RS01955	WP_028843427.1	hypothetical protein	NoK	NA	1	NA	NA	NA	NA	NA	NA	NA	NA	0	0.300395	1	0	-0.450463	1
393	gene393	gene393|WP_012002448.1|PEGA_domain-contain...	protein_coding	TEL01S_RS01960	WP_012002448.1	PEGA domain-containing protein	K12132	KO:K12132	4	1	prkC, stkP	eukaryotic-like serine/threonine-protein kinase [EC:2.7.11.1]	NA	COG: COG0515 COG2815	NA	NA	NA	0	0.235173	1	0	-0.222087	1
394	gene394	gene394|WP_012002449.1|CBS_domain-containi...	protein_coding	TEL01S_RS01965	WP_012002449.1	CBS domain-containing protein	K04767	KO:K04767	173	0.742489	acuB	acetoin utilization protein AcuB	NA	COG: COG0517	NA	NA	NA	0	0.773872	1	0	0.0850634	1
395	gene395	gene395|WP_081430053.1|DUF2330_domain-cont...	protein_coding	TEL01S_RS01970	WP_081430053.1	DUF2330 domain-containing protein	NoK	NA	10	NA	NA	NA	NA	NA	NA	NA	NA	0	0.93228	1	0	-0.297366	1
396	gene396	gene396|WP_012002451.1|phosphotransferase	protein_coding	TEL01S_RS01975	WP_012002451.1	phosphotransferase	K07053	KO:K07053	1	1	E3.1.3.97	3',5'-nucleoside bisphosphate phosphatase [EC:3.1.3.97]	NA	RN: R00188 R11188|COG: COG0613|GO: 0097657	NA	NA	NA	0	1.12477	0.698838	0	0.23406	1
397	gene397	gene397|WP_012002452.1|ABC_transporter_sub...	protein_coding	TEL01S_RS01980	WP_012002452.1	ABC transporter substrate-binding protein	K10117	KO:K10117	3	1	msmE	raffinose/stachyose/melibiose transport system substrate-binding protein	ko02010:ABC transporters	COG: COG1653|TC: 3.A.1.1.28	M00196:Raffinose/stachyose/melibiose transport system	NA	NA	0	0.249365	1	0	0.121232	1
398	gene398	gene398|WP_012002453.1|sugar_ABC_transport...	protein_coding	TEL01S_RS01985	WP_012002453.1	sugar ABC transporter permease	K10118	KO:K10118	1	1	msmF	raffinose/stachyose/melibiose transport system permease protein	ko02010:ABC transporters	COG: COG1175|TC: 3.A.1.1.28	M00196:Raffinose/stachyose/melibiose transport system	NA	NA	0	-0.290029	1	0	-0.278685	1
399	gene399	gene399|WP_012002454.1|carbohydrate_ABC_tr...	protein_coding	TEL01S_RS01990	WP_012002454.1	carbohydrate ABC transporter permease	K10119	KO:K10119	1	1	msmG	raffinose/stachyose/melibiose transport system permease protein	ko02010:ABC transporters	COG: COG0395|TC: 3.A.1.1.28	M00196:Raffinose/stachyose/melibiose transport system	NA	NA	0	-0.319674	1	0	-0.469432	1
400	gene400	gene400|WP_028843426.1|DUF1343_domain-cont...	protein_coding	TEL01S_RS01995	WP_028843426.1	DUF1343 domain-containing protein	K01207	KO:K01207	1	1	nagZ	beta-N-acetylhexosaminidase [EC:3.2.1.52]	ko00520:Amino sugar and nucleotide sugar metabolism|ko00531:Glycosaminoglycan degradation|ko01100:Metabolic pathways|ko01501:beta-Lactam resistance	RN: R00022 R05963 R07809 R07810 R10831|COG: COG1472|GO: 0004563	M00628:beta-Lactam resistance, AmpC system	NA	NA	0	-0.724369	1	0	-0.117001	1
401	gene401	gene401|WP_038051332.1|DUF362_domain-conta...	protein_coding	TEL01S_RS02000	WP_038051332.1	DUF362 domain-containing protein	K07138	KO:K07138	3	1	K07138	uncharacterized protein	NA	COG: COG2768	NA	NA	NA	0	0.248113	1	0	-0.593689	1
402	gene402	gene402|WP_028843425.1|transglutaminase	protein_coding	TEL01S_RS02005	WP_028843425.1	transglutaminase	NoK	NA	38	NA	NA	NA	NA	NA	NA	NA	NA	0	0.0794696	1	0	-0.407961	1
403	gene403	gene403|WP_012002458.1|dipeptide_epimerase	protein_coding	TEL01S_RS02010	WP_012002458.1	dipeptide epimerase	K19802	KO:K19802	4	1	ycjG, ykfB	L-Ala-D/L-Glu epimerase [EC:5.1.1.20]	NA	RN: R10938|COG: COG4948	NA	NA	NA	0	-0.0855281	1	0	-0.514478	1
404	gene404	gene404|WP_028843424.1|amidase	protein_coding	TEL01S_RS02015	WP_028843424.1	amidase	K02433	KO:K02433	1	1	gatA, QRSL1	aspartyl-tRNA(Asn)/glutamyl-tRNA(Gln) amidotransferase subunit A [EC:6.3.5.6 6.3.5.7]	ko00970:Aminoacyl-tRNA biosynthesis|ko01100:Metabolic pathways	RN: R03905 R04212|COG: COG0154|GO: 0050566 0050567	NA	NA	NA	0	-0.328114	1	0	-0.133439	1
405	gene405	gene405|WP_012002460.1|hypothetical_protein	protein_coding	TEL01S_RS02020	WP_012002460.1	hypothetical protein	NoK	NA	9	NA	NA	NA	NA	NA	NA	NA	NA	0	-0.00604404	1	0	0.264838	1
406	gene406	gene406|WP_081706816.1|SMC_family_ATPase	protein_coding	TEL01S_RS02025	WP_081706816.1	SMC family ATPase	K03546	KO:K03546	1	1	sbcC, rad50	DNA repair protein SbcC/Rad50	NA	COG: COG0419	NA	NA	NA	0	0.225084	1	0	0.5872	1
407	gene407	gene407|WP_012002462.1|nuclease_SbcCD_subu...	protein_coding	TEL01S_RS02030	WP_012002462.1	nuclease SbcCD subunit D	K03547	KO:K03547	1	1	sbcD, mre11	DNA repair protein SbcD/Mre11	NA	COG: COG0420	NA	NA	NA	0	0.00367973	1	0	0.253273	1
408	gene408	gene408|WP_012002463.1|3-methyl-2-oxobutan...	protein_coding	TEL01S_RS02035	WP_012002463.1	3-methyl-2-oxobutanoate hydroxymethyltransferase	K00606	KO:K00606	1	1	panB	3-methyl-2-oxobutanoate hydroxymethyltransferase [EC:2.1.2.11]	ko00770:Pantothenate and CoA biosynthesis|ko01100:Metabolic pathways|ko01110:Biosynthesis of secondary metabolites	RN: R01226|COG: COG0413|GO: 0003864	M00119:Pantothenate biosynthesis, valine/L-aspartate	NA	NA	0	0.0949033	1	0	0.148224	1
409	gene409	gene409|WP_012002464.1|DUF2520_domain-cont...	protein_coding	TEL01S_RS02040	WP_012002464.1	DUF2520 domain-containing protein	NoK	NA	106	NA	NA	NA	NA	NA	NA	NA	NA	0	0.177138	1	0	0.45569	1
410	gene410	gene410|WP_012002465.1|TIGR00269_family_pr...	protein_coding	TEL01S_RS02045	WP_012002465.1	TIGR00269 family protein	K21947	KO:K21947	1	1	ttuA	tRNA-5-methyluridine54 2-sulfurtransferase [EC:2.8.1.15]	NA	COG: COG0037	NA	NA	NA	0	0.32446	1	0	0.706819	1
411	gene411	gene411|WP_012002466.1|rod_shape-determini...	protein_coding	TEL01S_RS02050	WP_012002466.1	rod shape-determining protein RodA	K05837	KO:K05837	1	1	rodA, mrdB	rod shape determining protein RodA	NA	COG: COG0772	NA	NA	NA	0	-0.134998	1	0	0.418058	1
412	gene412	gene412|WP_012002467.1|hypothetical_protein	protein_coding	TEL01S_RS02055	WP_012002467.1	hypothetical protein	NoK	NA	9	NA	NA	NA	NA	NA	NA	NA	NA	0	0.0631719	1	0	0.258939	1
413	gene413	gene413|WP_028843421.1|dihydroorotate_dehy...	protein_coding	TEL01S_RS02060	WP_028843421.1	dihydroorotate dehydrogenase	K00528	KO:K00528	1	1	fpr	ferredoxin/flavodoxin---NADP+ reductase [EC:1.18.1.2 1.19.1.1]	NA	RN: R10159|COG: COG1018|GO: 0004324	NA	NA	NA	0	0.501069	1	0	0.0615788	1
414	gene414	gene414|WP_012002469.1|glutamate_synthase_...	protein_coding	TEL01S_RS02065	WP_012002469.1	glutamate synthase (NADPH)%2C homotetrameric	K00266	KO:K00266	35	1	gltD	glutamate synthase (NADPH/NADH) small chain [EC:1.4.1.13 1.4.1.14]	ko00250:Alanine, aspartate and glutamate metabolism|ko00910:Nitrogen metabolism|ko01100:Metabolic pathways|ko01110:Biosynthesis of secondary metabolites|ko01120:Microbial metabolism in diverse environments|ko01130:Biosynthesis of antibiotics|ko01230:Biosynthesis of amino acids	RN: R00093 R00114 R00248|COG: COG0493|GO: 0004355 0016040	NA	NA	NA	0	0.307274	1	0	0.161662	1
415	gene415	gene415|WP_012002470.1|hypothetical_protein	protein_coding	TEL01S_RS02070	WP_012002470.1	hypothetical protein	NoK	NA	1	NA	NA	NA	NA	NA	NA	NA	NA	0	-0.00482886	1	0	0.0821984	1
416	gene416	gene416|WP_012002471.1|amidohydrolase	protein_coding	TEL01S_RS02075	WP_012002471.1	amidohydrolase	K01443	KO:K01443	1	1	nagA, AMDHD2	N-acetylglucosamine-6-phosphate deacetylase [EC:3.5.1.25]	ko00520:Amino sugar and nucleotide sugar metabolism|ko01130:Biosynthesis of antibiotics	RN: R02059|COG: COG1820|GO: 0008448	NA	NA	NA	0	0.0074325	1	0	-0.507813	1
417	gene417	gene417|WP_051366153.1|sensor_domain-conta...	protein_coding	TEL01S_RS10655	WP_051366153.1	sensor domain-containing diguanylate cyclase	NoK_&_K13590_&_K02488_&_K13069_&_K21023_&_K21019_&_K21021_&_K18967_&_K18968_&_K21084_&_K14051_&_K21020_&_K21085_&_K11444_&_K03320_&_K13924_&_K21088_&_K21022_&_K21024_&_K07216_&_K07212_&_K20966_&_K20965_&_K07814_&_K02030_&_K07315_&_K13243_&_K20955_&_K20959_&_K03406_&_K18444_&_K20956_&_K20958_&_K21025_&_K03413_&_K03574_&_K10439_&_K10440_&_K12132_&_K19168_&_K20960_&_K20961_&_K20971	KO:K13590_&_KO:K02488_&_KO:K13069_&_KO:K21023_&_KO:K21019_&_KO:K21021_&_KO:K18967_&_KO:K18968_&_KO:K21084_&_KO:K14051_&_KO:K21020_&_KO:K21085_&_KO:K11444_&_KO:K03320_&_KO:K13924_&_KO:K21088_&_KO:K21022_&_KO:K21024_&_KO:K07216_&_KO:K07212_&_KO:K20966_&_KO:K20965_&_KO:K07814_&_KO:K02030_&_KO:K07315_&_KO:K13243_&_KO:K20955_&_KO:K20959_&_KO:K03406_&_KO:K18444_&_KO:K20956_&_KO:K20958_&_KO:K21025_&_KO:…	8974_&_218_&_148_&_111_&_107_&_51_&_50_&_42_&_39_&_32_&_26_&_25_&_23_&_21_&_18_&_18_&_18_&_15_&_11_&_8_&_6_&_6_&_5_&_4_&_3_&_3_&_3_&_3_&_3_&_2_&_2_&_2_&_2_&_2_&_1_&_1_&_1_&_1_&_1_&_1_&_1_&_1_&_1	0.21042471042471_&_0.142857142857143_&_0.107142857142857_&_0.103281853281853_&_0.0492277992277992_&_0.0482625482625483_&_0.0405405405405405_&_0.0376447876447876_&_0.0308880308880309_&_0.0250965250965251_&_0.0241312741312741_&_0.0222007722007722_&_0.0202702702702703_&_0.0173745173745174_&_0.0173745173745174_&_0.0173745173745174_&_0.0144787644787645_&_0.0106177606177606_&_0.00772200772200772_&_0.00…	dgcB_&_pleD_&_E2.7.7.65_&_mucR_&_sadC_&_tpbB_&_dge1_&_adrA_&_yegE_&_gmr_&_siaD_&_yedQ_&_wspR_&_amt, AMT, MEP_&_cheBR_&_ydaM_&_roeA_&_bifA_&_K07216_&_K07212_&_mbaA_&_rocS_&_K07814_&_ABC.PA.S_&_rsbU_P_&_dos_&_cdgK_&_cdgM_&_mcp_&_rrp1_&_cdgA_&_cdgL_&_fimX_&_cheY_&_mutT, NUDT15, MTH2_&_rbsB_&_rbsC_&_prkC, stkP_&_cptA_&_K20960_&_vpvC_&_ladS	diguanylate cyclase [EC:2.7.7.65]_&_two-component system, cell cycle response regulator [EC:2.7.7.65]_&_diguanylate cyclase [EC:2.7.7.65]_&_diguanylate cyclase [EC:2.7.7.65]_&_diguanylate cyclase [EC:2.7.7.65]_&_diguanylate cyclase [EC:2.7.7.65]_&_diguanylate cyclase [EC:2.7.7.65]_&_diguanylate cyclase [EC:2.7.7.65]_&_diguanylate cyclase [EC:2.7.7.65]_&_c-di-GMP phosphodiesterase Gmr [EC:3.1.4.52…	ko04112:Cell cycle - Caulobacter_&_ko02020:Two-component system|ko04112:Cell cycle - Caulobacter_&_ko02025:Biofilm formation - Pseudomonas aeruginosa_&_ko02025:Biofilm formation - Pseudomonas aeruginosa_&_ko02025:Biofilm formation - Pseudomonas aeruginosa_&_ko02026:Biofilm formation - Escherichia coli_&_ko02026:Biofilm formation - Escherichia coli_&_ko02024:Quorum sensing|ko02026:Biofilm formatio…	COG: COG2199|GO: 0052621_&_RN: R08057|COG: COG3706|GO: 0000156 0052621_&_RN: R08057|COG: COG2199|GO: 0052621_&_COG: COG2199 COG2200 COG3300|GO: 0052621_&_COG: COG2199|GO: 0052621_&_COG: COG2199|GO: 0052621_&_COG: COG2199|GO: 0052621|TC: 9.B.34.1.1_&_COG: COG2199|GO: 0052621|TC: 9.B.34.1.2_&_COG: COG2199 COG2200 COG2202 COG3447|GO: 0052621_&_COG: COG2199 COG2200 COG2202|GO: 0071111_&_COG: COG2199|…	M00511:PleC-PleD (cell fate control) two-component regulatory system_&_M00509:WspE-WspRF (chemosensory) two-component regulatory system_&_M00506:CheA-CheYBV (chemotaxis) two-component regulatory system_&_M00236:Putative polar amino acid transport system_&_M00662:Hk1-Rrp1 (glycerol uptake and utilization) two-component regulatory system_&_M00506:CheA-CheYBV (chemotaxis) two-component regulatory sy…	NA	NA	0	-0.209859	1	0	1.18974	0.0864169
418	gene418	gene418|WP_012002473.1|fibronectin_type_II...	protein_coding	TEL01S_RS02085	WP_012002473.1	fibronectin type III domain-containing protein	NoK	NA	1	NA	NA	NA	NA	NA	NA	NA	NA	0	0.386481	1	0	0.398519	1
419	gene419	gene419|WP_012002474.1|metallophosphoesterase	protein_coding	TEL01S_RS02090	WP_012002474.1	metallophosphoesterase	K07095	KO:K07095	105	1	K07095	uncharacterized protein	NA	COG: COG0622	NA	NA	NA	0	0.415519	1	0	0.437227	1
420	gene420	gene420|WP_012002475.1|beta-ketoacyl-[acyl...	protein_coding	TEL01S_RS02095	WP_012002475.1	beta-ketoacyl-[acyl-carrier-protein] synthase II	K09458	KO:K09458	2	1	fabF	3-oxoacyl-[acyl-carrier-protein] synthase II [EC:2.3.1.179]	ko00061:Fatty acid biosynthesis|ko00780:Biotin metabolism|ko01100:Metabolic pathways|ko01212:Fatty acid metabolism	RN: R04355 R04726 R04952 R04957 R04960 R04963 R04968 R07762 R10115 R10119|COG: COG0304|GO: 0033817	M00083:Fatty acid biosynthesis, elongation|M00572:Pimeloyl-ACP biosynthesis, BioC-BioH pathway, malonyl-ACP	NA	NA	0	-0.235044	1	0	0.287549	1
421	gene421	gene421|WP_012002476.1|beta-hydroxyacyl-AC...	protein_coding	TEL01S_RS02100	WP_012002476.1	beta-hydroxyacyl-ACP dehydratase	K02372	KO:K02372	827	0.861458	fabZ	3-hydroxyacyl-[acyl-carrier-protein] dehydratase [EC:4.2.1.59]	ko00061:Fatty acid biosynthesis|ko00780:Biotin metabolism|ko01100:Metabolic pathways|ko01212:Fatty acid metabolism	RN: R04428 R04535 R04537 R04544 R04568 R04954 R04965 R07764 R10117 R10121|COG: COG0764|GO: 0019171	M00083:Fatty acid biosynthesis, elongation|M00572:Pimeloyl-ACP biosynthesis, BioC-BioH pathway, malonyl-ACP	NA	NA	0	-0.507242	1	0	0.283126	1
422	gene422	gene422|WP_012002477.1|2-nitropropane_diox...	protein_coding	TEL01S_RS02105	WP_012002477.1	2-nitropropane dioxygenase	K02371	KO:K02371	1	1	fabK	enoyl-[acyl-carrier protein] reductase II [EC:1.3.1.9]	ko00061:Fatty acid biosynthesis|ko01100:Metabolic pathways|ko01212:Fatty acid metabolism	RN: R04429 R04724 R04955 R04958 R04961 R04966 R04969 R07765|COG: COG2070|GO: 0004318	M00083:Fatty acid biosynthesis, elongation	NA	NA	0	-0.290029	1	0	0.256125	1
423	gene423	gene423|WP_012002478.1|[acyl-carrier-prote...	protein_coding	TEL01S_RS02110	WP_012002478.1	[acyl-carrier-protein] S-malonyltransferase	K00645	KO:K00645	1	1	fabD	[acyl-carrier-protein] S-malonyltransferase [EC:2.3.1.39]	ko00061:Fatty acid biosynthesis|ko00333:Prodigiosin biosynthesis|ko01100:Metabolic pathways|ko01130:Biosynthesis of antibiotics|ko01212:Fatty acid metabolism	RN: R01626 R11671|COG: COG0331|GO: 0004314	M00082:Fatty acid biosynthesis, initiation	NA	NA	0	0.050875	1	0	-0.108117	1
424	gene424	gene424|WP_012002479.1|ClC_family_H(+)/Cl(...	protein_coding	TEL01S_RS02115	WP_012002479.1	ClC family H(+)/Cl(-) exchange transporter	K03281	KO:K03281	181	1	TC.CIC	chloride channel protein, CIC family	NA	COG: COG0038|TC: 2.A.49	NA	NA	NA	0	-0.990042	1	0	-1.08034	1
425	gene425	gene425|WP_012002480.1|ribonucleoside_trip...	protein_coding	TEL01S_RS02120	WP_012002480.1	ribonucleoside triphosphate reductase	K21636	KO:K21636	170	1	nrdD	ribonucleoside-triphosphate reductase (formate) [EC:1.1.98.6]	ko00230:Purine metabolism|ko00240:Pyrimidine metabolism|ko01100:Metabolic pathways	RN: R11633 R11634 R11635 R11636|COG: COG1328	M00053:Pyrimidine deoxyribonuleotide biosynthesis, CDP/CTP	NA	Catalyzes the reduction of nucleoside 5'-triphosphates to 2'-deoxynucleoside 5'-triphosphates	0	-0.270538	1	0	-0.955294	1
426	gene426	gene426|WP_081430055.1|anaerobic_ribonucle...	protein_coding	TEL01S_RS02125	WP_081430055.1	anaerobic ribonucleoside-triphosphate reductase activating protein	K04069	KO:K04069	206	1	pflA, pflC, pflE	pyruvate formate lyase activating enzyme [EC:1.97.1.4]	NA	RN: R04710|COG: COG1180|GO: 0008862	NA	NA	NA	0	-0.404301	1	0	-0.702149	1
427	gene427	gene427|WP_012002482.1|hypothetical_protein	protein_coding	TEL01S_RS02130	WP_012002482.1	hypothetical protein	K21071	KO:K21071	1	1	pfk, pfp	ATP-dependent phosphofructokinase / diphosphate-dependent phosphofructokinase [EC:2.7.1.11 2.7.1.90]	ko00010:Glycolysis / Gluconeogenesis|ko00030:Pentose phosphate pathway|ko00051:Fructose and mannose metabolism|ko00052:Galactose metabolism|ko00680:Methane metabolism|ko01100:Metabolic pathways|ko01110:Biosynthesis of secondary metabolites|ko01120:Microbial metabolism in diverse environments|ko01130:Biosynthesis of antibiotics	RN: R00756 R00764 R02073 R03236 R04779|COG: COG0205|GO: 0003872 0047334	NA	NA	NA	0	0.0450783	1	0	-0.326952	1
428	gene428	gene428|WP_012002483.1|AmmeMemoRadiSam_sys...	protein_coding	TEL01S_RS02135	WP_012002483.1	AmmeMemoRadiSam system protein A	K09141	KO:K09141	142	0.855422	K09141	uncharacterized protein	NA	COG: COG2078	NA	NA	NA	0	0.3999	1	0	-0.18151	1
429	gene429	gene429|WP_012002484.1|AmmeMemoRadiSam_sys...	protein_coding	TEL01S_RS02140	WP_012002484.1	AmmeMemoRadiSam system radical SAM enzyme	K04069	KO:K04069	1	1	pflA, pflC, pflE	pyruvate formate lyase activating enzyme [EC:1.97.1.4]	NA	RN: R04710|COG: COG1180|GO: 0008862	NA	NA	NA	0	0.23709	1	0	-0.324462	1
430	gene430	gene430|WP_012002485.1|FAD:protein_FMN_tra...	protein_coding	TEL01S_RS02145	WP_012002485.1	FAD:protein FMN transferase	K03734	KO:K03734	1	1	apbE	FAD:protein FMN transferase [EC:2.7.1.180]	NA	COG: COG1477	NA	NA	NA	0	0.150822	1	0	-0.214311	1
431	gene431	gene431|WP_012002486.1|hypothetical_protein	protein_coding	TEL01S_RS02150	WP_012002486.1	hypothetical protein	NoK	NA	4	NA	NA	NA	NA	NA	NA	NA	NA	0	-0.0260251	1	0	-0.174757	1
432	gene432	gene432|WP_049753338.1|hypothetical_protein	protein_coding	TEL01S_RS02155	WP_049753338.1	hypothetical protein	K00805	KO:K00805	30	1	hepST	heptaprenyl diphosphate synthase [EC:2.5.1.30]	ko00900:Terpenoid backbone biosynthesis|ko01110:Biosynthesis of secondary metabolites	RN: R09247|COG: COG0142|GO: 0036422	NA	NA	NA	0	-0.509475	1	0	-0.318648	1
433	gene433	gene433|WP_012002488.1|septum_formation_in...	protein_coding	TEL01S_RS02160	WP_012002488.1	septum formation inhibitor Maf	K06287	KO:K06287	940	0.997877	maf	septum formation protein	NA	COG: COG0424	NA	NA	NA	0	-0.104249	1	0	-0.434211	1
434	gene434	gene434|WP_012002489.1|JAB_domain-containi...	protein_coding	TEL01S_RS02165	WP_012002489.1	JAB domain-containing protein	K03630	KO:K03630	1004	0.999005	radC	DNA repair protein RadC	NA	COG: COG2003	NA	NA	NA	0	0.0811589	1	0	-0.229757	1
435	gene435	gene435|WP_012002490.1|hypothetical_protein	protein_coding	TEL01S_RS02170	WP_012002490.1	hypothetical protein	NoK	NA	1	NA	NA	NA	NA	NA	NA	NA	NA	0	0.294607	1	0	-0.225815	1
436	gene436	gene436|WP_012002491.1|HDIG_domain-contain...	protein_coding	TEL01S_RS02175	WP_012002491.1	HDIG domain-containing protein	K06951	KO:K06951	9	0.818182	K06951	uncharacterized protein	NA	COG: COG2316	NA	NA	NA	0	0.341554	1	0	-0.275634	1
437	gene437	gene437|WP_049753339.1|deoxyribose-phospha...	protein_coding	TEL01S_RS02180	WP_049753339.1	deoxyribose-phosphate aldolase	K01619	KO:K01619	634	0.998425	deoC, DERA	deoxyribose-phosphate aldolase [EC:4.1.2.4]	ko00030:Pentose phosphate pathway	RN: R01066|COG: COG0274|GO: 0004139	NA	NA	NA	0	0.261882	1	0	-0.279797	1
438	gene438	gene438|WP_012002493.1|formiminotransferas...	protein_coding	TEL01S_RS02185	WP_012002493.1	formiminotransferase-cyclodeaminase	K13990	KO:K13990	27	0.794118	FTCD	glutamate formiminotransferase / formiminotetrahydrofolate cyclodeaminase [EC:2.1.2.5 4.3.1.4]	ko00340:Histidine metabolism|ko00670:One carbon pool by folate|ko01100:Metabolic pathways	RN: R02287 R02302 R03189|GO: 0030409 003041	NA	H01262:Formiminotransferase deficiency	NA	0	0.392279	1	0	-0.287375	1
439	gene439	gene439|WP_012002494.1|tRNA_guanosine(34)_...	protein_coding	TEL01S_RS02190	WP_012002494.1	tRNA guanosine(34) transglycosylase Tgt	K00773	KO:K00773	1	1	tgt, QTRT1	queuine tRNA-ribosyltransferase [EC:2.4.2.29]	NA	RN: R03789 R10209|COG: COG0343|GO: 0008479	NA	NA	NA	0	-0.050248	1	0	-0.489991	1
440	gene440	gene440|WP_012002495.1|hypothetical_protein	protein_coding	TEL01S_RS02195	WP_012002495.1	hypothetical protein	NoK	NA	1	NA	NA	NA	NA	NA	NA	NA	NA	0	-0.0421917	1	0	-0.475059	1
441	gene441	gene441|WP_012002496.1|bifunctional_pyr_op...	protein_coding	TEL01S_RS02200	WP_012002496.1	bifunctional pyr operon transcriptional regulator/uracil phosphoribosyltransferase PyrR	K02825	KO:K02825	635	1	pyrR	pyrimidine operon attenuation protein / uracil phosphoribosyltransferase [EC:2.4.2.9]	ko00240:Pyrimidine metabolism|ko01100:Metabolic pathways	RN: R00966|COG: COG2065|GO: 0004845	NA	NA	NA	0	-0.137779	1	0	-0.384212	1
442	gene442	gene442|WP_012002497.1|hypothetical_protein	protein_coding	TEL01S_RS02205	WP_012002497.1	hypothetical protein	NoK	NA	2	NA	NA	NA	NA	NA	NA	NA	NA	0	-0.199019	1	0	-0.368632	1
443	gene443	gene443|WP_081430056.1|primosomal_protein_N'	protein_coding	TEL01S_RS02210	WP_081430056.1	primosomal protein N'	K04066	KO:K04066	1	1	priA	primosomal protein N' (replication factor Y) (superfamily II helicase) [EC:3.6.4.-]	ko03440:Homologous recombination	COG: COG1198	NA	NA	NA	0	-0.554734	1	0	-0.107398	1
444	gene444	gene444|WP_012002499.1|bifunctional_UDP-N-...	protein_coding	TEL01S_RS02215	WP_012002499.1	bifunctional UDP-N-acetylglucosamine diphosphorylase/glucosamine-1-phosphate N-acetyltransferase GlmU	K04042	KO:K04042	1	1	glmU	bifunctional UDP-N-acetylglucosamine pyrophosphorylase / Glucosamine-1-phosphate N-acetyltransferase [EC:2.7.7.23 2.3.1.157]	ko00520:Amino sugar and nucleotide sugar metabolism|ko01100:Metabolic pathways|ko01130:Biosynthesis of antibiotics	RN: R00416 R05332|COG: COG1207|GO: 0003977 0019134	M00362:Nucleotide sugar biosynthesis, prokaryotes	NA	NA	0	-0.283925	1	0	-0.703292	1
445	gene445	gene445|WP_012002500.1|ribose-phosphate_py...	protein_coding	TEL01S_RS02220	WP_012002500.1	ribose-phosphate pyrophosphokinase	K00948	KO:K00948	1	1	PRPS, prsA	ribose-phosphate pyrophosphokinase [EC:2.7.6.1]	ko00030:Pentose phosphate pathway|ko00230:Purine metabolism|ko01100:Metabolic pathways|ko01110:Biosynthesis of secondary metabolites|ko01120:Microbial metabolism in diverse environments|ko01130:Biosynthesis of antibiotics|ko01200:Carbon metabolism|ko01230:Biosynthesis of amino acids	RN: R01049|COG: COG0462|GO: 0004749	M00005:PRPP biosynthesis, ribose 5P	H00196:Phosphoribosylpyrophosphate synthetase superactivity|H00264:Charcot-Marie-Tooth disease (CMT)|H00946:Arts syndrome|H01209:Deafness, X-linked	catalyzes the formation of 5-phospho-alpha-D-ribose 1-phosphate from D-ribose 5-phosphate and ATP	0	-0.309723	1	0	-0.316449	1
446	gene446	gene446|WP_012002501.1|50S_ribosomal_prote...	protein_coding	TEL01S_RS02225	WP_012002501.1	50S ribosomal protein L25	K02897	KO:K02897	736	1	RP-L25, rplY	large subunit ribosomal protein L25	ko03010:Ribosome	COG: COG1825|GO: 0022625	M00178:Ribosome, bacteria	NA	NA	0	-0.584129	1	0	-0.349234	1
447	gene447	gene447|WP_012002502.1|peptidyl-tRNA_hydro...	protein_coding	TEL01S_RS02230	WP_012002502.1	peptidyl-tRNA hydrolase	K01056	KO:K01056	1042	0.999041	PTH1, pth, spoVC	peptidyl-tRNA hydrolase, PTH1 family [EC:3.1.1.29]	NA	COG: COG0193|GO: 0004045	NA	NA	NA	0	-0.526911	1	0	-0.301498	1
448	gene448	gene448|WP_012002503.1|hypothetical_protein	protein_coding	TEL01S_RS02235	WP_012002503.1	hypothetical protein	NoK	NA	4	NA	NA	NA	NA	NA	NA	NA	NA	0	-0.416499	1	0	-0.38528	1
449	gene449	gene449|WP_012002504.1|prolipoprotein_diac...	protein_coding	TEL01S_RS02240	WP_012002504.1	prolipoprotein diacylglyceryl transferase	K13292	KO:K13292	715	0.998603	lgt, umpA	phosphatidylglycerol---prolipoprotein diacylglyceryl transferase [EC:2.5.1.145]	NA	COG: COG0682|GO: 0008961	NA	NA	NA	0	-0.617234	1	0	-0.590968	1
450	gene450	gene450|WP_028843417.1|serine/threonine_pr...	protein_coding	TEL01S_RS02245	WP_028843417.1	serine/threonine protein phosphatase	K07313	KO:K07313	329	0.961988	pphA	serine/threonine protein phosphatase 1 [EC:3.1.3.16]	NA	COG: COG0639|GO: 0008138	NA	NA	NA	0	-0.653716	1	0	-0.180713	1
451	gene451	gene451|WP_012002506.1|phosphopantetheine_...	protein_coding	TEL01S_RS02250	WP_012002506.1	phosphopantetheine adenylyltransferase	K00954	KO:K00954	1025	0.999025	E2.7.7.3A, coaD, kdtB	pantetheine-phosphate adenylyltransferase [EC:2.7.7.3]	ko00770:Pantothenate and CoA biosynthesis|ko01100:Metabolic pathways	RN: R03035|COG: COG0669|GO: 0004595	M00120:Coenzyme A biosynthesis, pantothenate	NA	NA	0	-0.233731	1	0	0.118854	1
452	gene452	gene452|WP_012002507.1|elongation_factor_Ts	protein_coding	TEL01S_RS02255	WP_012002507.1	elongation factor Ts	K02357	KO:K02357	1052	1	tsf, TSFM	elongation factor Ts	NA	COG: COG0264|GO: 0003746	NA	H00891:Combined oxidative phosphorylation deficiency (COXPD)	EF-Ts%3B functions during elongation stage of protein translation%3B forms a dimer%3B associates with EF-Tu-GDP complex and promotes exchange of GDP to GTP resulting in regeneration of the active form of EF-Tu	0	-0.453443	1	0	0.137318	1
453	gene453	gene453|WP_038051225.1|PLP-dependent_trans...	protein_coding	TEL01S_RS02260	WP_038051225.1	PLP-dependent transferase	K01758	KO:K01758	1	1	CTH	cystathionine gamma-lyase [EC:4.4.1.1]	ko00260:Glycine, serine and threonine metabolism|ko00270:Cysteine and methionine metabolism|ko00450:Selenocompound metabolism|ko01100:Metabolic pathways|ko01130:Biosynthesis of antibiotics|ko01230:Biosynthesis of amino acids	RN: R00782 R01001 R02408 R04770 R04930 R09366|COG: COG0626|GO: 0004123	M00338:Cysteine biosynthesis, homocysteine + serine	H00182:Cystathioninuria	NA	0	0.0121507	1	0	0.0697117	1
454	gene454	gene454|WP_012002509.1|hypothetical_protein	protein_coding	TEL01S_RS02265	WP_012002509.1	hypothetical protein	K09785	KO:K09785	1	1	K09785	uncharacterized protein	NA	COG: COG2380	NA	NA	NA	0	-0.176625	1	0	-0.146035	1
455	gene455	gene455|WP_012002510.1|phosphodiesterase	protein_coding	TEL01S_RS02270	WP_012002510.1	phosphodiesterase	K07095	KO:K07095	118	1	K07095	uncharacterized protein	NA	COG: COG0622	NA	NA	NA	0	-0.0532298	1	0	-0.281516	1
456	gene456	gene456|WP_028843415.1|ABC_transporter_per...	protein_coding	TEL01S_RS02275	WP_028843415.1	ABC transporter permease	K01992	KO:K01992	1	1	ABC-2.P	ABC-2 type transport system permease protein	NA	COG: COG0842 COG1277 COG1668 COG1682 COG3694|TC: 3.A.1	M00254:ABC-2 type transport system	NA	NA	0	-0.0207958	1	0	-0.514151	1
457	gene457	gene457|WP_012002512.1|dTMP_kinase	protein_coding	TEL01S_RS02280	WP_012002512.1	dTMP kinase	K00943	KO:K00943	967	1	tmk, DTYMK	dTMP kinase [EC:2.7.4.9]	ko00240:Pyrimidine metabolism|ko01100:Metabolic pathways	RN: R02094 R02098|COG: COG0125|GO: 0004798	M00053:Pyrimidine deoxyribonuleotide biosynthesis, CDP/CTP	NA	NA	0	-0.00439422	1	0	-0.644796	1
458	gene458	gene458|WP_012002513.1|acylphosphatase	protein_coding	TEL01S_RS02285	WP_012002513.1	acylphosphatase	K01512	KO:K01512	151	0.909639	acyP	acylphosphatase [EC:3.6.1.7]	ko00620:Pyruvate metabolism|ko00627:Aminobenzoate degradation|ko01120:Microbial metabolism in diverse environments	RN: R00317 R01421 R01515|COG: COG1254|GO: 0003998	NA	NA	catalyzes the hydrolysis of acylphosphate	0	0.196618	1	0	-0.450985	1
459	gene459	gene459|WP_012002514.1|IMP_dehydrogenase	protein_coding	TEL01S_RS02290	WP_012002514.1	IMP dehydrogenase	K00088	KO:K00088	588	1	IMPDH, guaB	IMP dehydrogenase [EC:1.1.1.205]	ko00230:Purine metabolism|ko00983:Drug metabolism - other enzymes|ko01100:Metabolic pathways|ko01110:Biosynthesis of secondary metabolites	RN: R01130 R08240|COG: COG0516 COG0517|GO: 0003938	M00050:Guanine ribonucleotide biosynthesis IMP	H00527:Retinitis pigmentosa (RP)|H00837:Leber congenital amaurosis (LCR)	NA	0	-0.495821	1	0	-0.413293	1
460	gene460	gene460|WP_012002515.1|glycine--tRNA_ligas...	protein_coding	TEL01S_RS02295	WP_012002515.1	glycine--tRNA ligase subunit beta	K01879	KO:K01879	2	1	glyS	glycyl-tRNA synthetase beta chain [EC:6.1.1.14]	ko00970:Aminoacyl-tRNA biosynthesis	RN: R03654|COG: COG0751|GO: 0004820	M00360:Aminoacyl-tRNA biosynthesis, prokaryotes	NA	NA	0	0.118227	1	0	0.0262492	1
461	gene461	gene461|WP_012002516.1|glycine--tRNA_ligas...	protein_coding	TEL01S_RS02300	WP_012002516.1	glycine--tRNA ligase subunit alpha	K01878	KO:K01878	1	1	glyQ	glycyl-tRNA synthetase alpha chain [EC:6.1.1.14]	ko00970:Aminoacyl-tRNA biosynthesis	RN: R03654|COG: COG0752|GO: 0004820	M00360:Aminoacyl-tRNA biosynthesis, prokaryotes	NA	NA	0	0.252568	1	0	-0.0389501	1
462	gene462	gene462|WP_012002517.1|aldehyde_ferredoxin...	protein_coding	TEL01S_RS02305	WP_012002517.1	aldehyde ferredoxin oxidoreductase	K03738	KO:K03738	19	1	aor	aldehyde:ferredoxin oxidoreductase [EC:1.2.7.5]	ko00030:Pentose phosphate pathway|ko01100:Metabolic pathways|ko01120:Microbial metabolism in diverse environments|ko01200:Carbon metabolism	RN: R08571|COG: COG2414|GO: 0016625	M00309:Non-phosphorylative Entner-Doudoroff pathway, gluconate/galactonate	NA	NA	0	0.280812	1	0	-0.392553	1
463	gene463	gene463|NA|tRNA-Thr	tRNA	TEL01S_RS02310	NA	tRNA-Thr	NA	NA	NA	NA	NA	NA	NA	NA	NA	NA	NA	0	-0.234454	1	0	-1.20288	0.79425
464	gene464	gene464|NA|tRNA-Tyr	tRNA	TEL01S_RS02315	NA	tRNA-Tyr	NA	NA	NA	NA	NA	NA	NA	NA	NA	NA	NA	0	-0.927807	1	0	-1.20916	0.128169
465	gene465	gene465|WP_012002518.1|50S_ribosomal_prote...	protein_coding	TEL01S_RS10875	WP_012002518.1	50S ribosomal protein L33	K02913	KO:K02913	27	1	RP-L33, MRPL33, rpmG	large subunit ribosomal protein L33	ko03010:Ribosome	COG: COG0267|GO: 0005762 0022625	M00178:Ribosome, bacteria	NA	NA	0	-0.314613	1	0	-0.922554	1
466	gene466	gene466|NA|tRNA-Trp	tRNA	TEL01S_RS02320	NA	tRNA-Trp	NA	NA	NA	NA	NA	NA	NA	NA	NA	NA	NA	0	-0.986249	1	0	-1.45905	0.0388587
467	gene467	gene467|WP_081430057.1|preprotein_transloc...	protein_coding	TEL01S_RS02325	WP_081430057.1	preprotein translocase subunit SecE	K03073	KO:K03073	3	1	secE	preprotein translocase subunit SecE	ko02024:Quorum sensing|ko03060:Protein export|ko03070:Bacterial secretion system	COG: COG0690|TC: 3.A.5.1 3.A.5.2	M00335:Sec (secretion) system	NA	NA	0	-0.321027	1	0	-0.807425	1
468	gene468	gene468|WP_012002520.1|transcription_termi...	protein_coding	TEL01S_RS02330	WP_012002520.1	transcription termination/antitermination factor NusG	K02601	KO:K02601	1	1	nusG	transcriptional antiterminator NusG	NA	COG: COG0250|GO: 0003715 0006353	NA	NA	NA	0	-0.570832	1	0	-0.408693	1
469	gene469	gene469|WP_012002521.1|50S_ribosomal_prote...	protein_coding	TEL01S_RS02335	WP_012002521.1	50S ribosomal protein L11	K02867	KO:K02867	1166	1	RP-L11, MRPL11, rplK	large subunit ribosomal protein L11	ko03010:Ribosome	COG: COG0080|GO: 0005762 0022625	M00178:Ribosome, bacteria|M00179:Ribosome, archaea	NA	NA	0	-0.530997	1	0	-0.114329	1
470	gene470	gene470|WP_012002522.1|50S_ribosomal_prote...	protein_coding	TEL01S_RS02340	WP_012002522.1	50S ribosomal protein L1	K02863	KO:K02863	1129	1	RP-L1, MRPL1, rplA	large subunit ribosomal protein L1	ko03010:Ribosome	COG: COG0081|GO: 0005762 0022625	M00178:Ribosome, bacteria|M00179:Ribosome, archaea	NA	NA	0	-0.67971	1	0	-0.0512888	1
471	gene471	gene471|WP_028843414.1|50S_ribosomal_prote...	protein_coding	TEL01S_RS02345	WP_028843414.1	50S ribosomal protein L10	K02864	KO:K02864	667	0.998503	RP-L10, MRPL10, rplJ	large subunit ribosomal protein L10	ko03010:Ribosome	COG: COG0244|GO: 0005762 0022625	M00178:Ribosome, bacteria|M00179:Ribosome, archaea	NA	NA	-1	-1.33591	0.00280046	0	-0.227213	1
472	gene472	gene472|WP_012002524.1|50S_ribosomal_prote...	protein_coding	TEL01S_RS02350	WP_012002524.1	50S ribosomal protein L7/L12	K02935	KO:K02935	955	1	RP-L7, MRPL12, rplL	large subunit ribosomal protein L7/L12	ko03010:Ribosome	COG: COG0222|GO: 0005762 0022625	M00178:Ribosome, bacteria	NA	NA	0	-0.857706	1	0	0.219319	1
473	gene473	gene473|WP_012002525.1|DNA-directed_RNA_po...	protein_coding	TEL01S_RS02355	WP_012002525.1	DNA-directed RNA polymerase subunit beta	K03043	KO:K03043	1031	0.998064	rpoB	DNA-directed RNA polymerase subunit beta [EC:2.7.7.6]	ko00230:Purine metabolism|ko00240:Pyrimidine metabolism|ko01100:Metabolic pathways|ko03020:RNA polymerase	RN: R00435 R00441 R00442 R00443|COG: COG0085|GO: 0003899	M00183:RNA polymerase, bacteria	NA	NA	0	-0.444518	1	0	0.100307	1
474	gene474	gene474|WP_012002526.1|DNA-directed_RNA_po...	protein_coding	TEL01S_RS02360	WP_012002526.1	DNA-directed RNA polymerase subunit beta'	K03046	KO:K03046	968	0.997938	rpoC	DNA-directed RNA polymerase subunit beta' [EC:2.7.7.6]	ko00230:Purine metabolism|ko00240:Pyrimidine metabolism|ko01100:Metabolic pathways|ko03020:RNA polymerase	RN: R00435 R00441 R00442 R00443|COG: COG0086|GO: 0003899	M00183:RNA polymerase, bacteria	NA	NA	0	-0.0963668	1	0	0.261919	1
475	gene475	gene475|WP_028843413.1|RNA_methyltransferase	protein_coding	TEL01S_RS02365	WP_028843413.1	RNA methyltransferase	K07444	KO:K07444	1	1	ypsC	putative N6-adenine-specific DNA methylase [EC:2.1.1.-]	NA	COG: COG0116	NA	NA	NA	0	0.474602	1	0	-0.152591	1
476	gene476	gene476|WP_012002528.1|TldD/PmbA_family_pr...	protein_coding	TEL01S_RS02370	WP_012002528.1	TldD/PmbA family protein	K03568	KO:K03568	11	1	tldD	TldD protein	NA	COG: COG0312	NA	NA	NA	0	0.815628	1	0	-0.314977	1
477	gene477	gene477|WP_012002529.1|TldD/PmbA_family_pr...	protein_coding	TEL01S_RS02375	WP_012002529.1	TldD/PmbA family protein	K03592	KO:K03592	1	1	pmbA	PmbA protein	NA	COG: COG0312	NA	NA	NA	0	0.714281	1	0	-0.205842	1
478	gene478	gene478|WP_012002530.1|ABC_transporter_sub...	protein_coding	TEL01S_RS02380	WP_012002530.1	ABC transporter substrate-binding protein	K02030	KO:K02030	1	1	ABC.PA.S	polar amino acid transport system substrate-binding protein	NA	COG: COG0834|TC: 3.A.1.3	M00236:Putative polar amino acid transport system	NA	NA	0	0.690956	1	0	0.808012	1
479	gene479	gene479|WP_049753387.1|amino_acid_ABC_tran...	protein_coding	TEL01S_RS02385	WP_049753387.1	amino acid ABC transporter permease	K02029_&_K09971_&_K09970_&_K10009_&_K10002_&_K10003_&_K02030_&_K10007_&_K10040_&_K10006_&_K10037_&_K16962_&_K09999_&_NoK_&_K10016_&_K10019_&_K10023_&_K02028_&_K10024_&_K10015_&_K16959_&_K17074_&_K16958_&_K10020_&_K17073_&_K17062_&_K09998_&_K02424_&_K17076	KO:K02029_&_KO:K09971_&_KO:K09970_&_KO:K10009_&_KO:K10002_&_KO:K10003_&_KO:K02030_&_KO:K10007_&_KO:K10040_&_KO:K10006_&_KO:K10037_&_KO:K16962_&_KO:K09999_&_KO:K10016_&_KO:K10019_&_KO:K10023_&_KO:K02028_&_KO:K10024_&_KO:K10015_&_KO:K16959_&_KO:K17074_&_KO:K16958_&_KO:K10020_&_KO:K17073_&_KO:K17062_&_KO:K09998_&_KO:K02424_&_KO:K17076	2294_&_274_&_260_&_198_&_141_&_137_&_117_&_106_&_99_&_91_&_89_&_66_&_64_&_64_&_61_&_60_&_57_&_51_&_46_&_43_&_40_&_38_&_32_&_27_&_19_&_15_&_10_&_5_&_1	0.51655032650304_&_0.0616978158072506_&_0.0585453726638145_&_0.0445845530285972_&_0.0317496059446071_&_0.0308489079036253_&_0.0263454176987165_&_0.0238684980860167_&_0.0222922765142986_&_0.0204908804323351_&_0.0200405314118442_&_0.0148615176761991_&_0.0144111686557082_&_0.0137356451249719_&_0.0135104706147264_&_0.0128349470839901_&_0.0114839000225175_&_0.0103580274712903_&_0.00968250394055393_&_0…	ABC.PA.P_&_aapM, bztC_&_aapQ, bztB_&_ABC.CYST.P_&_gltK, aatM_&_gltJ, aatQ_&_ABC.PA.S_&_gluD_&_ABC.GLN1.P_&_gluC_&_glnP_&_yxeN_&_artQ_&_hisQ_&_occM, nocM_&_aotM_&_ABC.PA.A_&_aotQ_&_hisM_&_tcyM_&_lysX2_&_tcyL_&_occQ, nocQ_&_lysX1_&_bgtB_&_artM_&_fliY_&_K17076, lysY	polar amino acid transport system permease protein_&_general L-amino acid transport system permease protein_&_general L-amino acid transport system permease protein_&_cystine transport system permease protein_&_glutamate/aspartate transport system permease protein_&_glutamate/aspartate transport system permease protein_&_polar amino acid transport system substrate-binding protein_&_glutamate tran…	ko02010:ABC transporters_&_ko02010:ABC transporters_&_ko02010:ABC transporters_&_ko02010:ABC transporters|ko02020:Two-component system_&_ko02010:ABC transporters|ko02020:Two-component system_&_ko02010:ABC transporters_&_ko02010:ABC transporters_&_ko02010:ABC transporters_&_ko02010:ABC transporters_&_ko02010:ABC transporters_&_ko02010:ABC transporters_&_ko02010:ABC transporters_&_ko02010:ABC trans…	COG: COG0765|TC: 3.A.1.3_&_COG: COG0765|TC: 3.A.1.3.7 3.A.1.3.8 3.A.1.3.18_&_COG: COG4597|TC: 3.A.1.3.7 3.A.1.3.8 3.A.1.3.18_&_COG: COG0765|TC: 3.A.1.3.10 3.A.1.3.14_&_COG: COG0765|TC: 3.A.1.3.4 3.A.1.3.19_&_COG: COG0765|TC: 3.A.1.3.4 3.A.1.3.19_&_COG: COG0834|TC: 3.A.1.3_&_COG: COG0765|TC: 3.A.1.3.9_&_COG: COG0765|TC: 3.A.1.3_&_COG: COG0765|TC: 3.A.1.3.9_&_COG: COG0765|TC: 3.A.1.3.2_&_COG: COG07…	M00236:Putative polar amino acid transport system_&_M00232:General L-amino acid transport system_&_M00232:General L-amino acid transport system_&_M00234:Cystine transport system_&_M00230:Glutamate/aspartate transport system_&_M00230:Glutamate/aspartate transport system_&_M00236:Putative polar amino acid transport system_&_M00233:Glutamate transport system_&_M00228:Putative glutamine transport sys…	NA	NA	0	0.300121	1	0	0.745856	1
480	gene480	gene480|WP_028843412.1|amino_acid_ABC_tran...	protein_coding	TEL01S_RS02390	WP_028843412.1	amino acid ABC transporter ATP-binding protein	K01990_&_NoK_&_K02003_&_K06147_&_K02031_&_K02013_&_K01996_&_K01995_&_K02032_&_K02049_&_K02028_&_K10112_&_K02056_&_K02036_&_K02065_&_K10441_&_K02010_&_K09812_&_K09810_&_K11085_&_K16787_&_K02017_&_K16786_&_K06861_&_K02052_&_K02071_&_K15738_&_K09817_&_K11072_&_K02041_&_K10823_&_K05847_&_K02000_&_K02006_&_K15583_&_K10111_&_K09013_&_K02045_&_K15555_&_K11963_&_K11962_&_K15578_&_K09972_&_K06158_&_K18889…	KO:K01990_&_KO:K02003_&_KO:K06147_&_KO:K02031_&_KO:K02013_&_KO:K01996_&_KO:K01995_&_KO:K02032_&_KO:K02049_&_KO:K02028_&_KO:K10112_&_KO:K02056_&_KO:K02036_&_KO:K02065_&_KO:K10441_&_KO:K02010_&_KO:K09812_&_KO:K09810_&_KO:K11085_&_KO:K16787_&_KO:K02017_&_KO:K16786_&_KO:K06861_&_KO:K02052_&_KO:K02071_&_KO:K15738_&_KO:K09817_&_KO:K11072_&_KO:K02041_&_KO:K10823_&_KO:K05847_&_KO:K02000_&_KO:K02006_&_KO:…	6197_&_5579_&_3840_&_3346_&_3029_&_2541_&_2244_&_2223_&_2213_&_1859_&_1506_&_1402_&_1303_&_1210_&_1059_&_1012_&_938_&_807_&_792_&_788_&_756_&_745_&_743_&_731_&_703_&_667_&_652_&_620_&_558_&_533_&_532_&_520_&_498_&_480_&_446_&_394_&_390_&_378_&_373_&_350_&_347_&_325_&_309_&_302_&_298_&_278_&_268_&_253_&_248_&_238_&_237_&_230_&_228_&_227_&_226_&_217_&_216_&_209_&_202_&_201_&_199_&_192_&_190_&_189_&…	0.100098531715906_&_0.0620265227995929_&_0.0540470690852703_&_0.0489266504062414_&_0.0410441131337932_&_0.0362467492610121_&_0.0359075417144519_&_0.0357460143113279_&_0.0300279442407404_&_0.0243260269104654_&_0.0226461419179764_&_0.0210470206270494_&_0.0195448157779967_&_0.0171057519908252_&_0.0163465731961427_&_0.0151512704130256_&_0.013035261432102_&_0.012792970327416_&_0.0127283593661665_&_0.0…	ABC-2.A_&_ABC.CD.A_&_ABCB-BAC_&_ABC.PE.A_&_ABC.FEV.A_&_livF_&_livG_&_ABC.PE.A1_&_ABC.SN.A_&_ABC.PA.A_&_msmX, msmK, malK, sugC, ggtA, msiK_&_ABC.SS.A_&_pstB_&_mlaF, linL, mkl_&_rbsA_&_afuC, fbpC_&_ftsE_&_lolD_&_msbA_&_ecfA2_&_modC_&_ecfA1_&_lptB_&_ABC.SP.A_&_metN_&_uup_&_znuC_&_potA_&_phnC_&_oppF_&_opuA_&_proV_&_cbiO_&_oppD_&_malK, mtlK, thuK_&_sufC_&_cysA_&_ssuB_&_urtE_&_urtD_&_nrtC, nasD_&_aapP,…	ABC-2 type transport system ATP-binding protein_&_putative ABC transport system ATP-binding protein_&_ATP-binding cassette, subfamily B, bacterial_&_peptide/nickel transport system ATP-binding protein_&_iron complex transport system ATP-binding protein [EC:3.6.3.34]_&_branched-chain amino acid transport system ATP-binding protein_&_branched-chain amino acid transport system ATP-binding protein_&_…	ko02024:Quorum sensing_&_ko02010:ABC transporters_&_ko02010:ABC transporters|ko02024:Quorum sensing_&_ko02010:ABC transporters|ko02024:Quorum sensing_&_ko02024:Quorum sensing_&_ko02010:ABC transporters_&_ko02010:ABC transporters_&_ko02010:ABC transporters_&_ko02010:ABC transporters_&_ko02010:ABC transporters_&_ko02010:ABC transporters_&_ko02010:ABC transporters_&_ko02010:ABC transporters_&_ko0201…	COG: COG1131 COG1134|TC: 3.A.1_&_COG: COG1136 COG4181|TC: 3.A.1_&_COG: COG1132 COG2274 COG5265|TC: 3.A.1.21 3.A.1.106 3.A.1.109_&_COG: COG0444 COG1123|TC: 3.A.1.5_&_COG: COG1120|GO: 0015623|TC: 3.A.1.14_&_COG: COG0410|TC: 3.A.1.4_&_COG: COG0411|TC: 3.A.1.4_&_COG: COG1123 COG1124|TC: 3.A.1.5_&_COG: COG1116|TC: 3.A.1.16 3.A.1.17_&_COG: COG1126|GO: 0015426|TC: 3.A.1.3_&_COG: COG3839|TC: 3.A.1.1_&_CO…	M00254:ABC-2 type transport system_&_M00258:Putative ABC transport system_&_M00239:Peptides/nickel transport system_&_M00240:Iron complex transport system_&_M00237:Branched-chain amino acid transport system_&_M00237:Branched-chain amino acid transport system_&_M00239:Peptides/nickel transport system_&_M00188:NitT/TauT family transport system_&_M00236:Putative polar amino acid transport system_&_M…	H00810:Progressive myoclonic epilepsy (PME/ EPM)|H01601:Anaplastic large-cell lymphoma|H01892:Peripheral T cell lymphoma (PTCL)|H01994:Lafora disease_&_H00208:Hyperbilirubinemia|H02056:Dubin-Johnson syndrome	similar to ATP-binding component of ABC transporters	0	0.0937026	1	0	0.502124	1
481	gene481	gene481|WP_081430058.1|ABC_transporter_ATP...	protein_coding	TEL01S_RS02395	WP_081430058.1	ABC transporter ATP-binding protein	K01990_&_NoK_&_K02003_&_K02031_&_K01996_&_K01995_&_K02013_&_K02028_&_K02032_&_K06147_&_K02056_&_K10441_&_K06861_&_K02065_&_K02010_&_K10112_&_K02049_&_K02071_&_K09810_&_K09812_&_K02052_&_K16787_&_K02017_&_K11072_&_K16786_&_K09817_&_K05847_&_K02045_&_K02041_&_K15583_&_K02036_&_K15738_&_K11085_&_K02006_&_K11963_&_K09691_&_K09972_&_K02000_&_K11962_&_K10111_&_K10823_&_K02193_&_K10545_&_K13926_&_K11076…	KO:K01990_&_KO:K02003_&_KO:K02031_&_KO:K01996_&_KO:K01995_&_KO:K02013_&_KO:K02028_&_KO:K02032_&_KO:K06147_&_KO:K02056_&_KO:K10441_&_KO:K06861_&_KO:K02065_&_KO:K02010_&_KO:K10112_&_KO:K02049_&_KO:K02071_&_KO:K09810_&_KO:K09812_&_KO:K02052_&_KO:K16787_&_KO:K02017_&_KO:K11072_&_KO:K16786_&_KO:K09817_&_KO:K05847_&_KO:K02045_&_KO:K02041_&_KO:K15583_&_KO:K02036_&_KO:K15738_&_KO:K11085_&_KO:K02006_&_KO:…	6600_&_3120_&_2911_&_1943_&_1758_&_1615_&_1606_&_1416_&_1416_&_1267_&_1151_&_883_&_728_&_720_&_710_&_649_&_627_&_612_&_610_&_609_&_561_&_529_&_494_&_492_&_471_&_439_&_405_&_370_&_366_&_364_&_360_&_341_&_334_&_332_&_319_&_310_&_302_&_290_&_281_&_262_&_240_&_224_&_223_&_209_&_197_&_197_&_191_&_188_&_185_&_178_&_169_&_167_&_165_&_159_&_153_&_148_&_142_&_142_&_135_&_120_&_115_&_114_&_111_&_109_&_106_…	0.153292300545813_&_0.0676111949831611_&_0.0451283242364418_&_0.0408314945999303_&_0.0375101614214377_&_0.037301126466148_&_0.03288816629892_&_0.03288816629892_&_0.0294274764835675_&_0.0267332481709441_&_0.0205086517245384_&_0.0169086052723261_&_0.0167227964231797_&_0.0164905353617466_&_0.015073742887005_&_0.0145627685518523_&_0.0142143769597027_&_0.0141679247474161_&_0.0141446986412728_&_0.01302…	ABC-2.A_&_ABC.CD.A_&_ABC.PE.A_&_livF_&_livG_&_ABC.FEV.A_&_ABC.PA.A_&_ABC.PE.A1_&_ABCB-BAC_&_ABC.SS.A_&_rbsA_&_lptB_&_mlaF, linL, mkl_&_afuC, fbpC_&_msmX, msmK, malK, sugC, ggtA, msiK_&_ABC.SN.A_&_metN_&_lolD_&_ftsE_&_ABC.SP.A_&_ecfA2_&_modC_&_potA_&_ecfA1_&_znuC_&_opuA_&_cysA_&_phnC_&_oppD_&_pstB_&_uup_&_msbA_&_cbiO_&_urtE_&_ABC-2.LPSE.A_&_aapP, bztD_&_proV_&_urtD_&_malK, mtlK, thuK_&_oppF_&_ccmA…	ABC-2 type transport system ATP-binding protein_&_putative ABC transport system ATP-binding protein_&_peptide/nickel transport system ATP-binding protein_&_branched-chain amino acid transport system ATP-binding protein_&_branched-chain amino acid transport system ATP-binding protein_&_iron complex transport system ATP-binding protein [EC:3.6.3.34]_&_polar amino acid transport system ATP-binding p…	ko02024:Quorum sensing_&_ko02010:ABC transporters|ko02024:Quorum sensing_&_ko02010:ABC transporters|ko02024:Quorum sensing_&_ko02010:ABC transporters_&_ko02024:Quorum sensing_&_ko02010:ABC transporters_&_ko02010:ABC transporters_&_ko02010:ABC transporters_&_ko02010:ABC transporters_&_ko02010:ABC transporters_&_ko02010:ABC transporters_&_ko02010:ABC transporters_&_ko02010:ABC transporters_&_ko0202…	COG: COG1131 COG1134|TC: 3.A.1_&_COG: COG1136 COG4181|TC: 3.A.1_&_COG: COG0444 COG1123|TC: 3.A.1.5_&_COG: COG0410|TC: 3.A.1.4_&_COG: COG0411|TC: 3.A.1.4_&_COG: COG1120|GO: 0015623|TC: 3.A.1.14_&_COG: COG1126|GO: 0015426|TC: 3.A.1.3_&_COG: COG1123 COG1124|TC: 3.A.1.5_&_COG: COG1132 COG2274 COG5265|TC: 3.A.1.21 3.A.1.106 3.A.1.109_&_COG: COG1129 COG3845|GO: 0015407|TC: 3.A.1.2_&_COG: COG1129|GO: 00…	M00254:ABC-2 type transport system_&_M00258:Putative ABC transport system_&_M00239:Peptides/nickel transport system_&_M00237:Branched-chain amino acid transport system_&_M00237:Branched-chain amino acid transport system_&_M00240:Iron complex transport system_&_M00236:Putative polar amino acid transport system_&_M00239:Peptides/nickel transport system_&_M00221:Putative simple sugar transport syste…	NA	NA	0	-0.197255	1	0	0.195372	1
482	gene482	gene482|WP_012002534.1|DNA_polymerase_III_...	protein_coding	TEL01S_RS02400	WP_012002534.1	DNA polymerase III subunit beta	K02338	KO:K02338	1	1	dnaN	DNA polymerase III subunit beta [EC:2.7.7.7]	ko00230:Purine metabolism|ko00240:Pyrimidine metabolism|ko01100:Metabolic pathways|ko03030:DNA replication|ko03430:Mismatch repair|ko03440:Homologous recombination	RN: R00375 R00376 R00377 R00378|COG: COG0592|GO: 0003887	M00260:DNA polymerase III complex, bacteria	NA	NA	0	0.417518	1	0	-0.12541	1
483	gene483	gene483|WP_012002535.1|hypothetical_protein	protein_coding	TEL01S_RS02405	WP_012002535.1	hypothetical protein	NoK	NA	13	NA	NA	NA	NA	NA	NA	NA	NA	0	-0.104926	1	0	0.17232	1
484	gene484	gene484|WP_012002536.1|lysine_2%2C3-aminom...	protein_coding	TEL01S_RS02410	WP_012002536.1	lysine 2%2C3-aminomutase	K01843	KO:K01843	16	1	kamA	lysine 2,3-aminomutase [EC:5.4.3.2]	ko00310:Lysine degradation	RN: R00461|COG: COG1509|GO: 0050066	NA	NA	NA	0	-0.0250226	1	0	0.345937	1
485	gene485	gene485|WP_012002537.1|restriction_endonuc...	protein_coding	TEL01S_RS02415	WP_012002537.1	restriction endonuclease	K07448_&_NoK_&_K07449	KO:K07448_&_KO:K07449	3_&_3_&_2	0.6_&_0.4	mrr_&_K07449	restriction system protein_&_similar to archaeal holliday junction resolvase and Mrr protein	NA	COG: COG1715_&_COG: COG1787	NA	NA	NA	0	-0.134974	1	0	0.995589	1
486	gene486	gene486|WP_012002538.1|hypothetical_protein	protein_coding	TEL01S_RS02420	WP_012002538.1	hypothetical protein	NoK	NA	1	NA	NA	NA	NA	NA	NA	NA	NA	0	0.130811	1	0	0.581306	1
487	gene487	gene487|WP_049753340.1|LytR_family_transcr...	protein_coding	TEL01S_RS02425	WP_049753340.1	LytR family transcriptional regulator	NoK	NA	365	NA	NA	NA	NA	NA	NA	NA	NA	0	0.138424	1	0	-0.0347832	1
488	gene488	gene488|WP_012002540.1|deoxyribonuclease_V	protein_coding	TEL01S_RS02430	WP_012002540.1	deoxyribonuclease V	K05982	KO:K05982	331	0.996988	E3.1.21.7, nfi	deoxyribonuclease V [EC:3.1.21.7]	NA	COG: COG1515	NA	NA	NA	0	-0.206369	1	0	-0.0367731	1
489	gene489	gene489|WP_012002541.1|alcohol_dehydrogenase	protein_coding	TEL01S_RS02435	WP_012002541.1	alcohol dehydrogenase	NoK_&_K04072_&_K08325_&_K13954_&_K00001_&_K19955_&_K00048_&_K19954_&_K00043_&_K19714_&_K00086_&_K00100_&_K18120_&_K00217_&_K13921_&_K04022_&_K17067_&_K11440_&_K11173_&_K18602_&_K00093_&_K12901	KO:K04072_&_KO:K08325_&_KO:K13954_&_KO:K00001_&_KO:K19955_&_KO:K00048_&_KO:K19954_&_KO:K00043_&_KO:K19714_&_KO:K00086_&_KO:K00100_&_KO:K18120_&_KO:K00217_&_KO:K13921_&_KO:K04022_&_KO:K17067_&_KO:K11440_&_KO:K11173_&_KO:K18602_&_KO:K00093_&_KO:K12901	936_&_223_&_198_&_175_&_106_&_97_&_68_&_62_&_58_&_28_&_26_&_25_&_22_&_20_&_18_&_17_&_17_&_7_&_5_&_4_&_2_&_1	0.189143341815098_&_0.16793893129771_&_0.148430873621713_&_0.0899067005937235_&_0.082273112807464_&_0.0576759966072943_&_0.0525869380831213_&_0.0491942324003393_&_0.0237489397794741_&_0.0220525869380831_&_0.0212044105173876_&_0.0186598812553011_&_0.0169635284139101_&_0.0152671755725191_&_0.0144189991518236_&_0.0144189991518236_&_0.00593723494486853_&_0.00424088210347752_&_0.00339270568278202_&_0.…	adhE_&_yqhD_&_yiaY_&_E1.1.1.1, adh_&_adh2_&_fucO_&_adh1_&_gbd_&_kdnB_&_dhaT_&_bdhAB_&_4hbD, abfH_&_E1.3.1.32_&_pduQ_&_eutG_&_mdo_&_gbsB_&_ADHFE1_&_K18602_&_mdh_&_fomC	acetaldehyde dehydrogenase / alcohol dehydrogenase [EC:1.2.1.10 1.1.1.1]_&_NADP-dependent alcohol dehydrogenase [EC:1.1.-.-]_&_alcohol dehydrogenase [EC:1.1.1.1]_&_alcohol dehydrogenase [EC:1.1.1.1]_&_alcohol dehydrogenase [EC:1.1.1.-]_&_lactaldehyde reductase [EC:1.1.1.77]_&_alcohol dehydrogenase [EC:1.1.1.-]_&_4-hydroxybutyrate dehydrogenase [EC:1.1.1.61]_&_3-deoxy-alpha-D-manno-octulosonate 8-…	ko00010:Glycolysis / Gluconeogenesis|ko00071:Fatty acid degradation|ko00350:Tyrosine metabolism|ko00620:Pyruvate metabolism|ko00625:Chloroalkane and chloroalkene degradation|ko00626:Naphthalene degradation|ko00650:Butanoate metabolism|ko01100:Metabolic pathways|ko01110:Biosynthesis of secondary metabolites|ko01120:Microbial metabolism in diverse environments|ko01130:Biosynthesis of antibiotics|ko…	RN: R00228 R00623 R00754 R01172 R04880 R05233 R05234 R06917 R06927|COG: COG1012|GO: 0008774 0004022_&_RN: R02528|COG: COG1979|GO: 1990002_&_RN: R00623 R00754 R04880 R05233 R05234 R06917 R06927|COG: COG1454|GO: 0004022_&_RN: R00623 R00754 R02124 R04805 R04880 R05233 R05234 R06917 R06927 R07105 R08281 R08306 R08310|COG: COG0604 COG1062 COG1064 COG1454|GO: 0004022 0004023 0004024 0004025_&_COG: COG1…	M00555:Betaine biosynthesis, choline	NA	NA	0	0.282978	1	0	-0.313097	1
490	gene490	gene490|WP_081430098.1|class_I_SAM-depende...	protein_coding	TEL01S_RS02440	WP_081430098.1	class I SAM-dependent rRNA methyltransferase	K06969	KO:K06969	1	1	rlmI	23S rRNA (cytosine1962-C5)-methyltransferase [EC:2.1.1.191]	NA	COG: COG1092|GO: 0009383	NA	NA	NA	0	0.00510262	1	0	-0.187389	1
491	gene491	gene491|WP_012002543.1|pyridoxal_phosphate...	protein_coding	TEL01S_RS02445	WP_012002543.1	pyridoxal phosphate-dependent aminotransferase	K00812	KO:K00812	4	1	aspB	aspartate aminotransferase [EC:2.6.1.1]	ko00220:Arginine biosynthesis|ko00250:Alanine, aspartate and glutamate metabolism|ko00270:Cysteine and methionine metabolism|ko00330:Arginine and proline metabolism|ko00350:Tyrosine metabolism|ko00360:Phenylalanine metabolism|ko00400:Phenylalanine, tyrosine and tryptophan biosynthesis|ko00401:Novobiocin biosynthesis|ko00950:Isoquinoline alkaloid biosynthesis|ko00960:Tropane, piperidine and pyridi…	RN: R00355 R00694 R00734 R00896 R02433 R02619 R05052|COG: COG0436|GO: 0004069	NA	NA	catalyzes the formation of oxalozcetate and L-glutamate from L-aspartate and 2-oxoglutarate	0	-0.00500125	1	0	-0.274601	1
492	gene492	gene492|WP_012002544.1|murein_biosynthesis...	protein_coding	TEL01S_RS02450	WP_012002544.1	murein biosynthesis integral membrane protein MurJ	K03980	KO:K03980	1	1	murJ, mviN	putative peptidoglycan lipid II flippase	NA	COG: COG0728|TC: 2.A.66.4	NA	NA	NA	0	-0.458082	1	0	-0.0319837	1
493	gene493	gene493|WP_012002545.1|AmmeMemoRadiSam_sys...	protein_coding	TEL01S_RS02455	WP_012002545.1	AmmeMemoRadiSam system protein B	K06990	KO:K06990	1	1	MEMO1	MEMO1 family protein	NA	COG: COG1355	NA	NA	NA	0	0.233341	1	0	0.198711	1
494	gene494	gene494|WP_012002546.1|type_II_and_III_sec...	protein_coding	TEL01S_RS10660	WP_012002546.1	type II and III secretion system protein	K02453_&_K02666_&_K02280_&_K02507_&_NoK_&_K12282_&_K02283_&_K03219	KO:K02453_&_KO:K02666_&_KO:K02280_&_KO:K02507_&_KO:K12282_&_KO:K02283_&_KO:K03219	280_&_259_&_244_&_53_&_18_&_10_&_1_&_1	0.330188679245283_&_0.305424528301887_&_0.287735849056604_&_0.0625_&_0.0117924528301887_&_0.00117924528301887_&_0.00117924528301887	gspD_&_pilQ_&_cpaC, rcpA_&_hofQ_&_mshL_&_cpaF, tadA_&_yscC, sctC, ssaC	general secretion pathway protein D_&_type IV pilus assembly protein PilQ_&_pilus assembly protein CpaC_&_protein transport protein HofQ_&_MSHA biogenesis protein MshL_&_pilus assembly protein CpaF_&_type III secretion protein C	ko03070:Bacterial secretion system|ko05111:Biofilm formation - Vibrio cholerae_&_ko03070:Bacterial secretion system	COG: COG1450|TC: 3.A.15_&_COG: COG1450|TC: 3.A.15.2_&_COG: COG4964_&_COG: COG1450_&_COG: COG1450_&_COG: COG0630_&_COG: COG1450|TC: 3.A.6.1 1.B.22.3	M00331:Type II general secretion pathway_&_M00332:Type III secretion system|M00542:EHEC/EPEC pathogenicity signature, T3SS and effectors	NA	NA	0	0.140781	1	0	0.347443	1
495	gene495	gene495|WP_028843409.1|hypothetical_protein	protein_coding	TEL01S_RS02465	WP_028843409.1	hypothetical protein	NoK	NA	1	NA	NA	NA	NA	NA	NA	NA	NA	0	-0.113259	1	0	0.0206144	1
496	gene496	gene496|WP_012002548.1|hypothetical_protein	protein_coding	TEL01S_RS02470	WP_012002548.1	hypothetical protein	NoK	NA	1	NA	NA	NA	NA	NA	NA	NA	NA	0	-0.182796	1	0	0.0702166	1
497	gene497	gene497|WP_028843408.1|hypothetical_protein	protein_coding	TEL01S_RS02475	WP_028843408.1	hypothetical protein	NoK	NA	1	NA	NA	NA	NA	NA	NA	NA	NA	0	0.0554454	1	0	0.200502	1
498	gene498	gene498|WP_012002550.1|hypothetical_protein	protein_coding	TEL01S_RS02480	WP_012002550.1	hypothetical protein	NoK	NA	4	NA	NA	NA	NA	NA	NA	NA	NA	0	0.174547	1	0	0.0804921	1
499	gene499	gene499|WP_012002551.1|hypothetical_protein	protein_coding	TEL01S_RS02485	WP_012002551.1	hypothetical protein	NoK	NA	1	NA	NA	NA	NA	NA	NA	NA	NA	0	0.247349	1	0	0.233599	1
500	gene500	gene500|WP_012002552.1|type_II_secretion_s...	protein_coding	TEL01S_RS02490	WP_012002552.1	type II secretion system F family protein	K02653	KO:K02653	1	1	pilC	type IV pilus assembly protein PilC	NA	COG: COG1459|TC: 3.A.15.2	NA	NA	NA	0	0.153896	1	0	0.189903	1
501	gene501	gene501|WP_012002553.1|RNA-binding_protein	protein_coding	TEL01S_RS02495	WP_012002553.1	RNA-binding protein	NoK	NA	37	NA	NA	NA	NA	NA	NA	NA	NA	0	-0.0260961	1	0	-0.851093	1
502	gene502	gene502|WP_012002554.1|biotin--[acetyl-CoA...	protein_coding	TEL01S_RS02500	WP_012002554.1	biotin--[acetyl-CoA-carboxylase] ligase	K03524	KO:K03524	531	0.996248	birA	BirA family transcriptional regulator, biotin operon repressor / biotin---[acetyl-CoA-carboxylase] ligase [EC:6.3.4.15]	ko00780:Biotin metabolism|ko01100:Metabolic pathways	RN: R01074 R05145|COG: COG1654 COG0340|GO: 0004077	NA	NA	NA	0	-0.383225	1	0	0.0511889	1
503	gene503	gene503|WP_012002555.1|hypothetical_protein	protein_coding	TEL01S_RS02505	WP_012002555.1	hypothetical protein	NoK	NA	9	NA	NA	NA	NA	NA	NA	NA	NA	0	0.029726	1	0	0.102428	1
504	gene504	gene504|WP_028843407.1|glycosyltransferase...	protein_coding	TEL01S_RS02510	WP_028843407.1	glycosyltransferase family 4 protein	NoK_&_K00754_&_K15521_&_K13668_&_K16148_&_K12583_&_K19002_&_K14335_&_K16150_&_K08256_&_K02844_&_K12995_&_K13677_&_K16703_&_K13058_&_K16149_&_K06338_&_K12989_&_K19422_&_K03280_&_K00713_&_K00712_&_K19424_&_K00696_&_K01912_&_K09809_&_K00743_&_K00786_&_K03525_&_K06147_&_K07011_&_K12994_&_K13550_&_K13659_&_K16697_&_K17248_&_K20573_&_K20578_&_K20589_&_K21011_&_K21586	KO:K00754_&_KO:K15521_&_KO:K13668_&_KO:K16148_&_KO:K12583_&_KO:K19002_&_KO:K14335_&_KO:K16150_&_KO:K08256_&_KO:K02844_&_KO:K12995_&_KO:K13677_&_KO:K16703_&_KO:K13058_&_KO:K16149_&_KO:K06338_&_KO:K12989_&_KO:K19422_&_KO:K03280_&_KO:K00713_&_KO:K00712_&_KO:K19424_&_KO:K00696_&_KO:K01912_&_KO:K09809_&_KO:K00743_&_KO:K00786_&_KO:K03525_&_KO:K06147_&_KO:K07011_&_KO:K12994_&_KO:K13550_&_KO:K13659_&_KO:…	2297_&_145_&_99_&_82_&_70_&_68_&_60_&_41_&_28_&_23_&_16_&_16_&_16_&_15_&_12_&_10_&_9_&_8_&_7_&_6_&_5_&_4_&_4_&_2_&_2_&_2_&_1_&_1_&_1_&_1_&_1_&_1_&_1_&_1_&_1_&_1_&_1_&_1_&_1_&_1_&_1	0.189542483660131_&_0.129411764705882_&_0.10718954248366_&_0.0915032679738562_&_0.0888888888888889_&_0.0784313725490196_&_0.0535947712418301_&_0.0366013071895425_&_0.0300653594771242_&_0.0209150326797386_&_0.0209150326797386_&_0.0209150326797386_&_0.0196078431372549_&_0.0156862745098039_&_0.0130718954248366_&_0.0117647058823529_&_0.0104575163398693_&_0.00915032679738562_&_0.00784313725490196_&_0.…	bshA_&_mshA_&_pimB_&_glgM_&_mgtA_&_mgs, bgsB_&_pimC_&_K16150_&_pimA_&_waaG, rfaG_&_wbdC, wbpZ_&_dgs, bgsA_&_wcaL, amsK_&_mfpsA_&_K16149_&_cotSA_&_lpcC_&_epsD_&_waaK, rfaK_&_waaD_&_tagE_&_epsF_&_E2.4.1.14_&_paaK_&_tagF_&_GGTA1_&_E2.4.-.-_&_coaX_&_ABCB-BAC_&_K07011_&_wbdB, wbpY_&_btrM, neoD, kanF_&_gumK_&_tuaC_&_pglJ_&_kanE, kanM2_&_tobM2_&_genM2, gtmE, gntD_&_pelF_&_wclR	L-malate glycosyltransferase [EC:2.4.1.-]_&_D-inositol-3-phosphate glycosyltransferase [EC:2.4.1.250]_&_phosphatidyl-myo-inositol dimannoside synthase [EC:2.4.1.346]_&_alpha-maltose-1-phosphate synthase [EC:2.4.1.342]_&_phosphatidylinositol alpha 1,6-mannosyltransferase [EC:2.4.1.-]_&_1,2-diacylglycerol 3-alpha-glucosyltransferase [EC:2.4.1.337]_&_alpha-1,6-mannosyltransferase [EC:2.4.1.-]_&_glyc…	ko00571:Lipoarabinomannan (LAM) biosynthesis|ko01100:Metabolic pathways_&_ko00500:Starch and sucrose metabolism|ko01100:Metabolic pathways_&_ko00561:Glycerolipid metabolism|ko01100:Metabolic pathways_&_ko00571:Lipoarabinomannan (LAM) biosynthesis|ko01100:Metabolic pathways_&_ko00500:Starch and sucrose metabolism|ko01100:Metabolic pathways_&_ko00571:Lipoarabinomannan (LAM) biosynthesis|ko01100:Met…	COG: COG0438|CAZy: GT4_&_COG: COG0438_&_RN: R11703 R11704 R12040 R12041|COG: COG0438|GO: 0043750|CAZy: GT4_&_RN: R02421 R11530|COG: COG0438|CAZy: GT4_&_COG: COG0438|CAZy: GT4_&_RN: R10850|COG: COG0438|CAZy: GT4_&_RN: R11994 R11995|COG: COG0438|CAZy: GT4_&_RN: R00292|COG: COG0438|GO: 0004373|CAZy: GT4_&_RN: R11702 R12038|COG: COG0438|GO: 0043750|CAZy: GT4_&_COG: COG0438|CAZy: GT4_&_COG: COG0438|CA…	M00080:Lipopolysaccharide biosynthesis, inner core	NA	NA	0	0.0751503	1	0	0.137004	1
505	gene505	gene505|WP_028843406.1|RND_transporter	protein_coding	TEL01S_RS02515	WP_028843406.1	RND transporter	K07003	KO:K07003	1	1	K07003	uncharacterized protein	NA	COG: COG1033	NA	NA	NA	0	-0.170458	1	0	-0.117092	1
506	gene506	gene506|WP_012002558.1|hypothetical_protein	protein_coding	TEL01S_RS02520	WP_012002558.1	hypothetical protein	NoK	NA	1	NA	NA	NA	NA	NA	NA	NA	NA	0	0.0919159	1	0	-0.849249	1
507	gene507	gene507|WP_028843405.1|hypothetical_protein	protein_coding	TEL01S_RS02525	WP_028843405.1	hypothetical protein	NoK	NA	1	NA	NA	NA	NA	NA	NA	NA	NA	0	-0.208321	1	0	-0.294801	1
508	gene508	gene508|WP_012002560.1|S41_family_peptidase	protein_coding	TEL01S_RS02530	WP_012002560.1	S41 family peptidase	K03797	KO:K03797	1	1	E3.4.21.102, prc, ctpA	carboxyl-terminal processing protease [EC:3.4.21.102]	NA	COG: COG0793	NA	NA	NA	0	4.96537e-05	1	0	-0.238135	1
509	gene509	gene509|WP_028843404.1|tRNA_(adenine-N1)-m...	protein_coding	TEL01S_RS02535	WP_028843404.1	tRNA (adenine-N1)-methyltransferase	K07442	KO:K07442	1	1	TRM61, GCD14	tRNA (adenine57-N1/adenine58-N1)-methyltransferase catalytic subunit [EC:2.1.1.219 2.1.1.220]	NA	COG: COG2519|GO: 0016429	NA	NA	NA	0	-0.339462	1	0	0.122064	1
510	gene510	gene510|WP_012002562.1|hypothetical_protein	protein_coding	TEL01S_RS02540	WP_012002562.1	hypothetical protein	NoK	NA	3	NA	NA	NA	NA	NA	NA	NA	NA	0	-0.560499	1	0	0.0918999	1
511	gene511	gene511|WP_028843403.1|DUF4941_domain-cont...	protein_coding	TEL01S_RS02545	WP_028843403.1	DUF4941 domain-containing protein	NoK	NA	3	NA	NA	NA	NA	NA	NA	NA	NA	0	-0.454683	1	0	0.14204	1
512	gene512	gene512|WP_028843402.1|ATPase_AAA	protein_coding	TEL01S_RS02550	WP_028843402.1	ATPase AAA	K00876	KO:K00876	8	1	udk, UCK	uridine kinase [EC:2.7.1.48]	ko00240:Pyrimidine metabolism|ko00983:Drug metabolism - other enzymes|ko01100:Metabolic pathways	RN: R00513 R00516 R00517 R00962 R00964 R00967 R00968 R00970 R01548 R01549 R01880 R02091 R02096 R02097 R02327 R02332 R02371 R02372 R08232|COG: COG0572|GO: 0004849	NA	NA	NA	0	-0.190893	1	0	-0.210464	1
513	gene513	gene513|NA|tRNA-Gln	tRNA	TEL01S_RS02555	NA	tRNA-Gln	NA	NA	NA	NA	NA	NA	NA	NA	NA	NA	NA	0	-0.366426	1	0	-0.529662	1
514	gene514	gene514|WP_028843401.1|hypothetical_protein	protein_coding	TEL01S_RS02560	WP_028843401.1	hypothetical protein	NoK	NA	11	NA	NA	NA	NA	NA	NA	NA	NA	0	-0.042629	1	0	-0.0258892	1
515	gene515	gene515|WP_012002566.1|lysine--tRNA_ligase	protein_coding	TEL01S_RS02565	WP_012002566.1	lysine--tRNA ligase	K04567	KO:K04567	9	1	KARS, lysS	lysyl-tRNA synthetase, class II [EC:6.1.1.6]	ko00970:Aminoacyl-tRNA biosynthesis	RN: R03658|COG: COG1190|GO: 0004824	M00359:Aminoacyl-tRNA biosynthesis, eukaryotes|M00360:Aminoacyl-tRNA biosynthesis, prokaryotes	H00264:Charcot-Marie-Tooth disease (CMT)	NA	0	0.0128605	1	0	-0.103109	1
516	gene516	gene516|WP_012002567.1|transcription_elong...	protein_coding	TEL01S_RS02570	WP_012002567.1	transcription elongation factor GreA	K03624	KO:K03624	1007	0.797308	greA	transcription elongation factor GreA	NA	COG: COG0782	NA	NA	NA	0	0.261558	1	0	-0.183294	1
517	gene517	gene517|WP_012002568.1|transcriptional_reg...	protein_coding	TEL01S_RS02575	WP_012002568.1	transcriptional regulator NrdR	K07738	KO:K07738	817	1	nrdR	transcriptional repressor NrdR	NA	COG: COG1327	NA	NA	NA	0	-0.271507	1	0	-0.0883983	1
518	gene518	gene518|WP_028843400.1|DNA-binding_protein...	protein_coding	TEL01S_RS02580	WP_028843400.1	DNA-binding protein WhiA	K09762	KO:K09762	1	1	K09762	uncharacterized protein	NA	COG: COG1481	NA	NA	NA	0	-0.122419	1	0	-0.0670087	1
519	gene519	gene519|WP_028843399.1|hypothetical_protein	protein_coding	TEL01S_RS02585	WP_028843399.1	hypothetical protein	NoK	NA	418	NA	NA	NA	NA	NA	NA	NA	NA	0	0.0609397	1	0	0.359441	1
520	gene520	gene520|WP_028843398.1|RNase_adapter_RapZ	protein_coding	TEL01S_RS02590	WP_028843398.1	RNase adapter RapZ	K06958	KO:K06958	1	1	rapZ	RNase adapter protein RapZ	NA	COG: COG1660	NA	NA	NA	0	0.131167	1	0	0.245551	1
521	gene521	gene521|WP_051366155.1|glutamate_racemase	protein_coding	TEL01S_RS10665	WP_051366155.1	glutamate racemase	K01776	KO:K01776	1	1	murI	glutamate racemase [EC:5.1.1.3]	ko00471:D-Glutamine and D-glutamate metabolism|ko01100:Metabolic pathways	RN: R00260|COG: COG0796|GO: 0008881	NA	NA	NA	0	0.167035	1	0	-0.00462507	1
522	gene522	gene522|WP_012002573.1|hypothetical_protein	protein_coding	TEL01S_RS02600	WP_012002573.1	hypothetical protein	NoK	NA	1	NA	NA	NA	NA	NA	NA	NA	NA	0	0.39866	1	0	-0.0858796	1
523	gene523	gene523|WP_012002574.1|hypothetical_protein	protein_coding	TEL01S_RS02605	WP_012002574.1	hypothetical protein	NoK	NA	1	NA	NA	NA	NA	NA	NA	NA	NA	0	0.934498	1	0	-0.174772	1
524	gene524	gene524|NA|histidine_ammonia-lyase	pseudogene	TEL01S_RS02610	NA	histidine ammonia-lyase	K01745	KO:K01745	1	1	hutH, HAL	histidine ammonia-lyase [EC:4.3.1.3]	ko00340:Histidine metabolism|ko01100:Metabolic pathways	RN: R01168|COG: COG2986|GO: 0004397	M00045:Histidine degradation, histidine	H00171:Histidinemia	frameshifted	0	0.309154	1	0	0.22098	1
525	gene525	gene525|WP_081430059.1|hypothetical_protein	protein_coding	TEL01S_RS02615	WP_081430059.1	hypothetical protein	NoK	NA	50	NA	NA	NA	NA	NA	NA	NA	NA	0	-0.527721	1	0	1.21726	0.0384955
526	gene526	gene526|WP_012002577.1|radical_SAM_protein	protein_coding	TEL01S_RS02620	WP_012002577.1	radical SAM protein	NoK_&_K22227_&_K22226_&_K06871	KO:K22227_&_KO:K22226_&_KO:K06871	249_&_27_&_15_&_1	0.627906976744186_&_0.348837209302326_&_0.0232558139534884	ahbD_&_ahbC_&_K06871	heme synthase_&_Fe-coproporphyrin III synthase_&_uncharacterized protein	ko00860:Porphyrin and chlorophyll metabolism|ko01110:Biosynthesis of secondary metabolites_&_ko00860:Porphyrin and chlorophyll metabolism|ko01110:Biosynthesis of secondary metabolites	RN: R12002|COG: COG0535_&_RN: R12001|COG: COG0535_&_COG: COG0641	M00847:Heme biosynthesis, archaea, siroheme	NA	NA	0	0.819099	1	0	-0.0997464	1
527	gene527	gene527|WP_012002578.1|TetR/AcrR_family_tr...	protein_coding	TEL01S_RS02625	WP_012002578.1	TetR/AcrR family transcriptional regulator	NoK_&_K09017_&_K13770_&_K21453	KO:K09017_&_KO:K13770_&_KO:K21453	73_&_5_&_3_&_1	0.555555555555556_&_0.333333333333333_&_0.111111111111111	rutR_&_ysiA, fadR_&_icaR	TetR/AcrR family transcriptional regulator_&_TetR/AcrR family transcriptional regulator, fatty acid metabolism regulator protein_&_TetR/AcrR family transcriptional regulator, biofilm operon repressor	NA	COG: COG1309_&_COG: COG1309_&_COG: COG1309	NA	NA	NA	0	0.771806	1	0	0.0159204	1
528	gene528	gene528|NA|tRNA-Ala	tRNA	TEL01S_RS02630	NA	tRNA-Ala	NA	NA	NA	NA	NA	NA	NA	NA	NA	NA	NA	0	-0.359594	1	0	0.156063	1
529	gene529	gene529|WP_012002579.1|replicative_DNA_hel...	protein_coding	TEL01S_RS02635	WP_012002579.1	replicative DNA helicase	K02314	KO:K02314	7	1	dnaB	replicative DNA helicase [EC:3.6.4.12]	ko03030:DNA replication|ko04112:Cell cycle - Caulobacter	COG: COG0305|GO: 0003678	NA	NA	NA	0	-0.279721	1	0	0.1041	1
530	gene530	gene530|WP_012002580.1|2-C-methyl-D-erythr...	protein_coding	TEL01S_RS02640	WP_012002580.1	2-C-methyl-D-erythritol 2%2C4-cyclodiphosphate synthase	K01770	KO:K01770	651	0.739773	ispF	2-C-methyl-D-erythritol 2,4-cyclodiphosphate synthase [EC:4.6.1.12]	ko00900:Terpenoid backbone biosynthesis|ko01100:Metabolic pathways|ko01110:Biosynthesis of secondary metabolites|ko01130:Biosynthesis of antibiotics	RN: R05637|COG: COG0245|GO: 0008685	M00096:C5 isoprenoid biosynthesis, non-mevalonate pathway	NA	NA	0	-0.724861	1	0	0.0831065	1
531	gene531	gene531|WP_012002581.1|hypothetical_protein	protein_coding	TEL01S_RS02645	WP_012002581.1	hypothetical protein	NoK	NA	4	NA	NA	NA	NA	NA	NA	NA	NA	0	-0.305676	1	0	-0.166029	1
532	gene532	gene532|WP_012002582.1|Cof-type_HAD-IIB_fa...	protein_coding	TEL01S_RS02650	WP_012002582.1	Cof-type HAD-IIB family hydrolase	NoK_&_K21064_&_K11938_&_K07757	KO:K21064_&_KO:K11938_&_KO:K07757	486_&_14_&_11_&_1	0.538461538461538_&_0.423076923076923_&_0.0384615384615385	ycsE, yitU, ywtE_&_cof_&_ybiV	5-amino-6-(5-phospho-D-ribitylamino)uracil phosphatase [EC:3.1.3.104]_&_HMP-PP phosphatase [EC:3.6.1.-]_&_sugar-phosphatase [EC:3.1.3.23]	ko00740:Riboflavin metabolism|ko01100:Metabolic pathways|ko01110:Biosynthesis of secondary metabolites	RN: R07280|COG: COG0561|GO: 0043726_&_COG: COG0561_&_RN: R00804|COG: COG0561|GO: 0050308	M00125:Riboflavin biosynthesis, GTP	NA	NA	0	-0.231849	1	0	-0.469763	1
533	gene533	gene533|WP_012002583.1|phospholipase	protein_coding	TEL01S_RS02655	WP_012002583.1	phospholipase	NoK	NA	50	NA	NA	NA	NA	NA	NA	NA	NA	0	-0.380927	1	0	-0.585056	1
534	gene534	gene534|WP_012002584.1|MBL_fold_hydrolase	protein_coding	TEL01S_RS02660	WP_012002584.1	MBL fold hydrolase	K01069	KO:K01069	7	1	gloB, HAGH	hydroxyacylglutathione hydrolase [EC:3.1.2.6]	ko00620:Pyruvate metabolism	RN: R01736|COG: COG0491|GO: 0004416	NA	NA	NA	0	0.576305	1	0	-0.040827	1
535	gene535	gene535|WP_028843395.1|DUF3242_domain-cont...	protein_coding	TEL01S_RS02665	WP_028843395.1	DUF3242 domain-containing protein	NoK	NA	2	NA	NA	NA	NA	NA	NA	NA	NA	0	-0.0318257	1	0	0.0336505	1
536	gene536	gene536|WP_028843394.1|glycerophosphodiest...	protein_coding	TEL01S_RS02670	WP_028843394.1	glycerophosphodiester phosphodiesterase	K01126	KO:K01126	604	0.99179	E3.1.4.46, glpQ, ugpQ	glycerophosphoryl diester phosphodiesterase [EC:3.1.4.46]	ko00564:Glycerophospholipid metabolism	RN: R01030 R01470|COG: COG0584|GO: 0008889	NA	NA	NA	0	0.00191318	1	0	0.0766947	1
537	gene537	gene537|WP_028843393.1|UDP-N-acetylenolpyr...	protein_coding	TEL01S_RS02675	WP_028843393.1	UDP-N-acetylenolpyruvoylglucosamine reductase	K00075	KO:K00075	1	1	murB	UDP-N-acetylmuramate dehydrogenase [EC:1.3.1.98]	ko00520:Amino sugar and nucleotide sugar metabolism|ko00550:Peptidoglycan biosynthesis|ko01100:Metabolic pathways	RN: R03191 R03192|COG: COG0812|GO: 0008762	NA	NA	NA	0	0.043972	1	0	0.254904	1
538	gene538	gene538|WP_081430060.1|hypothetical_protein	protein_coding	TEL01S_RS02680	WP_081430060.1	hypothetical protein	K01271	KO:K01271	2	1	pepQ	Xaa-Pro dipeptidase [EC:3.4.13.9]	NA	COG: COG0006|GO: 0016805	NA	NA	NA	0	0.0530214	1	0	0.322824	1
539	gene539	gene539|WP_012002589.1|hypothetical_protein	protein_coding	TEL01S_RS10670	WP_012002589.1	hypothetical protein	NoK	NA	1	NA	NA	NA	NA	NA	NA	NA	NA	0	0.197313	1	0	0.161991	1
540	gene540	gene540|WP_012002590.1|phosphoglucosamine_...	protein_coding	TEL01S_RS02690	WP_012002590.1	phosphoglucosamine mutase	K03431	KO:K03431	1	1	glmM	phosphoglucosamine mutase [EC:5.4.2.10]	ko00520:Amino sugar and nucleotide sugar metabolism|ko01100:Metabolic pathways|ko01130:Biosynthesis of antibiotics	RN: R02060|COG: COG1109|GO: 0008966	NA	NA	catalyzes the conversion of glucosamine-6-phosphate to glucosamine-1-phosphate	0	0.181866	1	0	0.0510065	1
541	gene541	gene541|WP_028843392.1|2-hydroxyglutaryl-C...	protein_coding	TEL01S_RS02695	WP_028843392.1	2-hydroxyglutaryl-CoA dehydratase	NoK_&_K04115_&_K04114	KO:K04115_&_KO:K04114	527_&_6_&_3	0.666666666666667_&_0.333333333333333	bcrD, badG_&_bcrA, badF	benzoyl-CoA reductase subunit D [EC:1.3.7.8]_&_benzoyl-CoA reductase subunit A [EC:1.3.7.8]	ko00362:Benzoate degradation|ko01100:Metabolic pathways|ko01120:Microbial metabolism in diverse environments|ko01220:Degradation of aromatic compounds_&_ko00362:Benzoate degradation|ko01100:Metabolic pathways|ko01120:Microbial metabolism in diverse environments|ko01220:Degradation of aromatic compounds	RN: R02451|GO: 0018522_&_RN: R02451|GO: 0018522	M00541:Benzoyl-CoA degradation, benzoyl-CoA	NA	NA	0	0.0809717	1	0	-0.279731	1
542	gene542	gene542|WP_012002592.1|DNA_polymerase_III_...	protein_coding	TEL01S_RS02700	WP_012002592.1	DNA polymerase III subunit delta	K02340	KO:K02340	1	1	holA	DNA polymerase III subunit delta [EC:2.7.7.7]	ko00230:Purine metabolism|ko00240:Pyrimidine metabolism|ko01100:Metabolic pathways|ko03030:DNA replication|ko03430:Mismatch repair|ko03440:Homologous recombination	RN: R00375 R00376 R00377 R00378|COG: COG1466|GO: 0003887	M00260:DNA polymerase III complex, bacteria	NA	NA	0	-0.0954763	1	0	-0.242137	1
543	gene543	gene543|WP_012002593.1|TIGR04013_family_B1...	protein_coding	TEL01S_RS02705	WP_012002593.1	TIGR04013 family B12-binding domain/radical SAM domain-containing protein	NoK_&_K06168_&_K04034_&_K18707_&_K15865	KO:K06168_&_KO:K04034_&_KO:K18707_&_KO:K15865	180_&_21_&_4_&_4_&_1	0.7_&_0.133333333333333_&_0.133333333333333_&_0.0333333333333333	miaB_&_bchE_&_mtaB_&_CDKAL1	tRNA-2-methylthio-N6-dimethylallyladenosine synthase [EC:2.8.4.3]_&_anaerobic magnesium-protoporphyrin IX monomethyl ester cyclase [EC:1.21.98.3]_&_threonylcarbamoyladenosine tRNA methylthiotransferase MtaB [EC:2.8.4.5]_&_threonylcarbamoyladenosine tRNA methylthiotransferase CDKAL1 [EC:2.8.4.5]	ko00860:Porphyrin and chlorophyll metabolism|ko01100:Metabolic pathways|ko01110:Biosynthesis of secondary metabolites	RN: R10645 R10646 R10647|COG: COG0621_&_RN: R06268 R06269 R06270|COG: COG1032_&_RN: R10649|COG: COG0621|GO: 0035598_&_RN: R10649|GO: 0035598	NA	H00409:Type II diabetes mellitus	NA	0	-0.298586	1	0	0.241945	1
544	gene544	gene544|WP_012002594.1|ATP-dependent_Clp_p...	protein_coding	TEL01S_RS02710	WP_012002594.1	ATP-dependent Clp protease ATP-binding subunit ClpX	K03544	KO:K03544	90	1	clpX, CLPX	ATP-dependent Clp protease ATP-binding subunit ClpX	ko04112:Cell cycle - Caulobacter	COG: COG1219	NA	NA	NA	0	-0.212804	1	0	-0.348883	1
545	gene545	gene545|WP_012002595.1|tRNA_(adenosine(37)...	protein_coding	TEL01S_RS02715	WP_012002595.1	tRNA (adenosine(37)-N6)-threonylcarbamoyltransferase complex transferase subunit TsaD	K01409	KO:K01409	1	1	KAE1, tsaD, QRI7	N6-L-threonylcarbamoyladenine synthase [EC:2.3.1.234]	NA	RN: R10648|COG: COG0533	NA	H01722:Galloway-Mowat syndrome	NA	0	-0.57462	1	0	0.249974	1
546	gene546	gene546|WP_038051216.1|DUF370_domain-conta...	protein_coding	TEL01S_RS02720	WP_038051216.1	DUF370 domain-containing protein	NoK	NA	3	NA	NA	NA	NA	NA	NA	NA	NA	0	0.530036	1	0	-0.213892	1
547	gene547	gene547|WP_051366158.1|flavin_reductase_fa...	protein_coding	TEL01S_RS02725	WP_051366158.1	flavin reductase family protein	NoK_&_K16048_&_K21185_&_K20146_&_K00484_&_K18915_&_K21727	KO:K16048_&_KO:K21185_&_KO:K20146_&_KO:K00484_&_KO:K18915_&_KO:K21727	172_&_15_&_3_&_2_&_1_&_1_&_1	0.652173913043478_&_0.130434782608696_&_0.0869565217391304_&_0.0434782608695652_&_0.0434782608695652_&_0.0434782608695652	hsaB_&_sgcE6, mdpE6, kedE6_&_ntaB, nmoB_&_hpaC_&_feR_&_npcB	3-hydroxy-9,10-secoandrosta-1,3,5(10)-triene-9,17-dione monooxygenase reductase component [EC:1.5.1.-]_&_flavin reductase_&_nitrilotriacetate monooxygenase reductase component [EC:1.5.1.42]_&_flavin reductase (NADH) [EC:1.5.1.36]_&_ferric-chelate reductase [NAD(P)H] [EC:1.16.1.10]_&_4-nitrophenol 2-monooxygenase / 4-nitrocatechol 4-monooxygenase, reductase component	ko00984:Steroid degradation|ko01100:Metabolic pathways_&_ko01059:Biosynthesis of enediyne antibiotics|ko01130:Biosynthesis of antibiotics_&_ko00740:Riboflavin metabolism|ko01100:Metabolic pathways_&_ko00350:Tyrosine metabolism|ko00740:Riboflavin metabolism|ko01100:Metabolic pathways|ko01120:Microbial metabolism in diverse environments|ko01220:Degradation of aromatic compounds_&_ko00627:Aminobenzo…	RN: R09819|COG: COG1853_&_RN: R11368 R11393|COG: COG1853_&_RN: R05705|COG: COG1853|GO: 0052874_&_RN: R02698 R03299 R05705 R09748 R09750|COG: COG1853|GO: 0036382_&_COG: COG1853_&_RN: R03023|COG: COG1853	M00827:C-1027 beta-amino acid moiety biosynthesis, tyrosine	NA	NA	0	0.503549	1	0	-0.262409	1
548	gene548	gene548|WP_012002598.1|ABC_transporter_ATP...	protein_coding	TEL01S_RS02730	WP_012002598.1	ABC transporter ATP-binding protein	K01990	KO:K01990	1	1	ABC-2.A	ABC-2 type transport system ATP-binding protein	NA	COG: COG1131 COG1134|TC: 3.A.1	M00254:ABC-2 type transport system	NA	NA	0	-0.603166	1	0	0.242463	1
549	gene549	gene549|WP_012002599.1|ABC_transporter_per...	protein_coding	TEL01S_RS02735	WP_012002599.1	ABC transporter permease	K01992	KO:K01992	1	1	ABC-2.P	ABC-2 type transport system permease protein	NA	COG: COG0842 COG1277 COG1668 COG1682 COG3694|TC: 3.A.1	M00254:ABC-2 type transport system	NA	NA	0	-0.999342	1	0	0.0600139	1
550	gene550	gene550|WP_012002600.1|ABC_transporter_per...	protein_coding	TEL01S_RS02740	WP_012002600.1	ABC transporter permease	K01992	KO:K01992	1	1	ABC-2.P	ABC-2 type transport system permease protein	NA	COG: COG0842 COG1277 COG1668 COG1682 COG3694|TC: 3.A.1	M00254:ABC-2 type transport system	NA	NA	0	-0.95456	1	0	0.0138986	1
551	gene551	gene551|WP_012002601.1|hypothetical_protein	protein_coding	TEL01S_RS10880	WP_012002601.1	hypothetical protein	NoK	NA	46	NA	NA	NA	NA	NA	NA	NA	NA	0	-0.474106	1	0	-0.733237	1
552	gene552	gene552|WP_028843390.1|hypothetical_protein	protein_coding	TEL01S_RS02745	WP_028843390.1	hypothetical protein	NA	NA	NA	NA	NA	NA	NA	NA	NA	NA	NA	-1	-2.26119	6.99591e-08	0	0.978667	1
553	gene553	gene553|NA|tRNA-Asp	tRNA	TEL01S_RS02750	NA	tRNA-Asp	NA	NA	NA	NA	NA	NA	NA	NA	NA	NA	NA	0	-1.19066	1	0	0.418634	1
554	gene554	gene554|WP_012002602.1|hypothetical_protein	protein_coding	TEL01S_RS02755	WP_012002602.1	hypothetical protein	NoK	NA	1	NA	NA	NA	NA	NA	NA	NA	NA	0	-0.477194	1	0	0.776928	1
555	gene555	gene555|WP_028843389.1|hypothetical_protein	protein_coding	TEL01S_RS02760	WP_028843389.1	hypothetical protein	NoK	NA	1	NA	NA	NA	NA	NA	NA	NA	NA	0	-0.762866	1	0	1.16333	0.277319
556	gene556	gene556|WP_012002604.1|D-cysteine_desulfhy...	protein_coding	TEL01S_RS02765	WP_012002604.1	D-cysteine desulfhydrase family protein	K05396	KO:K05396	1	1	dcyD	D-cysteine desulfhydrase [EC:4.4.1.15]	ko00270:Cysteine and methionine metabolism	RN: R01874|COG: COG2515|GO: 0019148	NA	NA	NA	0	0.479645	1	0	-0.00799599	1
557	gene557	gene557|WP_028843388.1|alanyl-tRNA_editing...	protein_coding	TEL01S_RS02770	WP_028843388.1	alanyl-tRNA editing protein	K01872	KO:K01872	1	1	AARS, alaS	alanyl-tRNA synthetase [EC:6.1.1.7]	ko00970:Aminoacyl-tRNA biosynthesis	RN: R03038|COG: COG0013|GO: 0004813	M00359:Aminoacyl-tRNA biosynthesis, eukaryotes|M00360:Aminoacyl-tRNA biosynthesis, prokaryotes	H00264:Charcot-Marie-Tooth disease (CMT)|H00606:Early infantile epileptic encephalopathy|H00891:Combined oxidative phosphorylation deficiency (COXPD)	NA	0	0.460501	1	0	-0.182234	1
558	gene558	gene558|WP_012002606.1|DUF401_domain-conta...	protein_coding	TEL01S_RS02775	WP_012002606.1	DUF401 domain-containing protein	K09133	KO:K09133	1	1	K09133	uncharacterized protein	ko01100:Metabolic pathways	COG: COG1906	NA	NA	NA	0	-0.520787	1	0	-0.613512	1
559	gene559	gene559|WP_012002607.1|DUF47_domain-contai...	protein_coding	TEL01S_RS02780	WP_012002607.1	DUF47 domain-containing protein	K07220	KO:K07220	15	1	K07220	uncharacterized protein	NA	COG: COG1392	NA	NA	NA	0	-0.577477	1	0	-0.440179	1
560	gene560	gene560|WP_012002608.1|inorganic_phosphate...	protein_coding	TEL01S_RS02785	WP_012002608.1	inorganic phosphate transporter	K03306	KO:K03306	1	1	TC.PIT	inorganic phosphate transporter, PiT family	NA	COG: COG0306|GO: 0005315|TC: 2.A.20	NA	NA	NA	0	-0.586437	1	0	-0.329019	1
561	gene561	gene561|WP_012002609.1|hypothetical_protein	protein_coding	TEL01S_RS02790	WP_012002609.1	hypothetical protein	NoK	NA	1	NA	NA	NA	NA	NA	NA	NA	NA	0	-0.465875	1	0	-0.419705	1
562	gene562	gene562|WP_012002610.1|ferrous_iron_transp...	protein_coding	TEL01S_RS02795	WP_012002610.1	ferrous iron transport protein B	K04759	KO:K04759	6	1	feoB	ferrous iron transport protein B	NA	COG: COG0370|TC: 9.A.8.1	NA	NA	NA	0	-0.081534	1	0	-0.462519	1
563	gene563	gene563|WP_012002611.1|ferrous_iron_transp...	protein_coding	TEL01S_RS02800	WP_012002611.1	ferrous iron transport protein A	K04758	KO:K04758	10	1	feoA	ferrous iron transport protein A	NA	COG: COG1918	NA	NA	NA	0	0.125593	1	0	-0.447873	1
564	gene564	gene564|WP_012002612.1|excinuclease_ABC_su...	protein_coding	TEL01S_RS02805	WP_012002612.1	excinuclease ABC subunit C	K03703	KO:K03703	1	1	uvrC	excinuclease ABC subunit C	ko03420:Nucleotide excision repair	COG: COG0322	NA	NA	NA	0	0.656741	1	0	0.57131	1
565	gene565	gene565|WP_012002613.1|hypothetical_protein	protein_coding	TEL01S_RS02810	WP_012002613.1	hypothetical protein	NoK	NA	2	NA	NA	NA	NA	NA	NA	NA	NA	0	0.230182	1	0	0.138543	1
566	gene566	gene566|WP_012002614.1|nucleotidyltransferase	protein_coding	TEL01S_RS02815	WP_012002614.1	nucleotidyltransferase	NoK	NA	142	NA	NA	NA	NA	NA	NA	NA	NA	0	-0.100721	1	0	0.729811	1
567	gene567	gene567|WP_012002615.1|thioredoxin_peroxidase	protein_coding	TEL01S_RS02820	WP_012002615.1	thioredoxin peroxidase	NoK_&_K03386_&_K03564	KO:K03386_&_KO:K03564	139_&_18_&_9	0.666666666666667_&_0.333333333333333	PRDX2_4, ahpC_&_BCP, PRXQ, DOT5	peroxiredoxin (alkyl hydroperoxide reductase subunit C) [EC:1.11.1.15]_&_peroxiredoxin Q/BCP [EC:1.11.1.15]	ko04214:Apoptosis - fly	COG: COG0450|GO: 0051920_&_COG: COG1225|GO: 0051920	NA	NA	NA	0	0.866218	1	0	0.63723	1
568	gene568	gene568|WP_012002616.1|2-oxoacid_ferredoxi...	protein_coding	TEL01S_RS02825	WP_012002616.1	2-oxoacid ferredoxin oxidoreductase subunit beta	K00175	KO:K00175	1	1	korB, oorB, oforB	2-oxoglutarate/2-oxoacid ferredoxin oxidoreductase subunit beta [EC:1.2.7.3 1.2.7.11]	ko00010:Glycolysis / Gluconeogenesis|ko00020:Citrate cycle (TCA cycle)|ko00620:Pyruvate metabolism|ko00650:Butanoate metabolism|ko00720:Carbon fixation pathways in prokaryotes|ko01100:Metabolic pathways|ko01110:Biosynthesis of secondary metabolites|ko01120:Microbial metabolism in diverse environments|ko01130:Biosynthesis of antibiotics|ko01200:Carbon metabolism	RN: R01196 R01197|COG: COG1013|GO: 0047553	M00009:Citrate cycle (TCA cycle, Krebs cycle)|M00011:Citrate cycle, second carbon oxidation, 2-oxoglutarate	NA	catalyzes the coenzyme A-dependent decarboxylation of 2-oxoacids%2C such as pyruvate and 2-oxoglutarate	0	0.860085	1	0	0.697253	1
569	gene569	gene569|WP_028843387.1|2-oxoacid:acceptor_...	protein_coding	TEL01S_RS02830	WP_028843387.1	2-oxoacid:acceptor oxidoreductase subunit alpha	K00174	KO:K00174	7	1	korA, oorA, oforA	2-oxoglutarate/2-oxoacid ferredoxin oxidoreductase subunit alpha [EC:1.2.7.3 1.2.7.11]	ko00010:Glycolysis / Gluconeogenesis|ko00020:Citrate cycle (TCA cycle)|ko00620:Pyruvate metabolism|ko00650:Butanoate metabolism|ko00720:Carbon fixation pathways in prokaryotes|ko01100:Metabolic pathways|ko01110:Biosynthesis of secondary metabolites|ko01120:Microbial metabolism in diverse environments|ko01130:Biosynthesis of antibiotics|ko01200:Carbon metabolism	RN: R01196 R01197|COG: COG0674 COG1014|GO: 0047553	M00009:Citrate cycle (TCA cycle, Krebs cycle)|M00011:Citrate cycle, second carbon oxidation, 2-oxoglutarate	NA	NA	0	0.659267	1	0	0.618623	1
570	gene570	gene570|WP_028843386.1|hypothetical_protein	protein_coding	TEL01S_RS02835	WP_028843386.1	hypothetical protein	K02478	KO:K02478	1	1	K02478	two-component system, LytTR family, sensor kinase [EC:2.7.13.3]	NA	COG: COG3275|GO: 0000155	NA	NA	NA	0	0.268091	1	0	0.494497	1
571	gene571	gene571|WP_012002619.1|DNA-binding_respons...	protein_coding	TEL01S_RS02840	WP_012002619.1	DNA-binding response regulator	K02477	KO:K02477	515	0.731534	K02477	two-component system, LytTR family, response regulator	NA	COG: COG3279|GO: 0000156	NA	NA	NA	0	-0.0173475	1	0	0.869846	1
572	gene572	gene572|WP_028843385.1|carbon_starvation_p...	protein_coding	TEL01S_RS02845	WP_028843385.1	carbon starvation protein A	K06200	KO:K06200	4	1	cstA	carbon starvation protein	NA	COG: COG1966	NA	NA	NA	0	0.777706	1	0	0.0025506	1
573	gene573	gene573|WP_012002621.1|30S_ribosomal_prote...	protein_coding	TEL01S_RS02850	WP_012002621.1	30S ribosomal protein S12	K02950	KO:K02950	1100	1	RP-S12, MRPS12, rpsL	small subunit ribosomal protein S12	ko03010:Ribosome	COG: COG0048|GO: 0005763 0022627	M00178:Ribosome, bacteria|M00179:Ribosome, archaea	NA	NA	0	-0.617585	1	0	-0.459302	1
574	gene574	gene574|WP_012002622.1|30S_ribosomal_prote...	protein_coding	TEL01S_RS02855	WP_012002622.1	30S ribosomal protein S7	K02992	KO:K02992	1089	1	RP-S7, MRPS7, rpsG	small subunit ribosomal protein S7	ko03010:Ribosome	COG: COG0049|GO: 0005763 0022627	M00178:Ribosome, bacteria|M00179:Ribosome, archaea	NA	NA	0	-0.741495	1	0	-0.313645	1
575	gene575	gene575|WP_012002623.1|elongation_factor_G	protein_coding	TEL01S_RS02860	WP_012002623.1	elongation factor G	K02355	KO:K02355	1264	1	fusA, GFM, EFG	elongation factor G	NA	COG: COG0480|GO: 0003746	NA	H00891:Combined oxidative phosphorylation deficiency (COXPD)	NA	0	-1.06422	1	0	-0.184883	1
576	gene576	gene576|WP_012002624.1|elongation_factor_Tu	protein_coding	TEL01S_RS02865	WP_012002624.1	elongation factor Tu	K02358	KO:K02358	1275	1	tuf, TUFM	elongation factor Tu	NA	COG: COG0050|GO: 0003746	NA	H00891:Combined oxidative phosphorylation deficiency (COXPD)	NA	0	-0.574641	1	0	-0.579982	1
577	gene577	gene577|WP_012002625.1|30S_ribosomal_prote...	protein_coding	TEL01S_RS02870	WP_012002625.1	30S ribosomal protein S10	K02946	KO:K02946	1141	1	RP-S10, MRPS10, rpsJ	small subunit ribosomal protein S10	ko03010:Ribosome	COG: COG0051|GO: 0005763 0022627	M00178:Ribosome, bacteria|M00179:Ribosome, archaea	NA	NA	0	-0.84297	1	0	-0.400101	1
578	gene578	gene578|WP_012002626.1|50S_ribosomal_prote...	protein_coding	TEL01S_RS02875	WP_012002626.1	50S ribosomal protein L3	K02906	KO:K02906	1060	1	RP-L3, MRPL3, rplC	large subunit ribosomal protein L3	ko03010:Ribosome	COG: COG0087|GO: 0005762 0022625	M00178:Ribosome, bacteria|M00179:Ribosome, archaea	H00891:Combined oxidative phosphorylation deficiency (COXPD)	NA	0	-0.914825	1	0	-0.393945	1
579	gene579	gene579|WP_012002627.1|50S_ribosomal_prote...	protein_coding	TEL01S_RS02880	WP_012002627.1	50S ribosomal protein L4	K02926	KO:K02926	1037	1	RP-L4, MRPL4, rplD	large subunit ribosomal protein L4	ko03010:Ribosome	COG: COG0088|GO: 0005762 0022625	M00178:Ribosome, bacteria	NA	NA	0	-0.927621	1	0	-0.370001	1
580	gene580	gene580|WP_012002628.1|50S_ribosomal_prote...	protein_coding	TEL01S_RS02885	WP_012002628.1	50S ribosomal protein L23	K02892	KO:K02892	574	1	RP-L23, MRPL23, rplW	large subunit ribosomal protein L23	ko03010:Ribosome	COG: COG0089|GO: 0005762 0022625	M00178:Ribosome, bacteria|M00179:Ribosome, archaea	NA	NA	0	-0.78063	1	0	-0.224614	1
581	gene581	gene581|WP_012002629.1|50S_ribosomal_prote...	protein_coding	TEL01S_RS02890	WP_012002629.1	50S ribosomal protein L2	K02886	KO:K02886	1	1	RP-L2, MRPL2, rplB	large subunit ribosomal protein L2	ko03010:Ribosome	COG: COG0090|GO: 0005762 0022625	M00178:Ribosome, bacteria|M00179:Ribosome, archaea	NA	NA	0	-0.972773	1	0	-0.206938	1
582	gene582	gene582|WP_012002630.1|30S_ribosomal_prote...	protein_coding	TEL01S_RS02895	WP_012002630.1	30S ribosomal protein S19	K02965	KO:K02965	1090	1	RP-S19, rpsS	small subunit ribosomal protein S19	ko03010:Ribosome	COG: COG0185|GO: 0022627	M00178:Ribosome, bacteria|M00179:Ribosome, archaea	NA	NA	0	-0.867534	1	0	-0.226312	1
583	gene583	gene583|WP_028843384.1|50S_ribosomal_prote...	protein_coding	TEL01S_RS02900	WP_028843384.1	50S ribosomal protein L22	K02890	KO:K02890	1036	1	RP-L22, MRPL22, rplV	large subunit ribosomal protein L22	ko03010:Ribosome	COG: COG0091|GO: 0005762 0022625	M00178:Ribosome, bacteria|M00179:Ribosome, archaea	NA	NA	0	-1.0535	1	0	-0.143749	1
584	gene584	gene584|WP_012002632.1|30S_ribosomal_prote...	protein_coding	TEL01S_RS02905	WP_012002632.1	30S ribosomal protein S3	K02982	KO:K02982	1125	1	RP-S3, rpsC	small subunit ribosomal protein S3	ko03010:Ribosome	COG: COG0092|GO: 0022627	M00178:Ribosome, bacteria|M00179:Ribosome, archaea	NA	NA	0	-0.913894	1	0	-0.0287598	1
585	gene585	gene585|WP_012002633.1|50S_ribosomal_prote...	protein_coding	TEL01S_RS02910	WP_012002633.1	50S ribosomal protein L16	K02878	KO:K02878	1061	1	RP-L16, MRPL16, rplP	large subunit ribosomal protein L16	ko03010:Ribosome	COG: COG0197|GO: 0005762 0022625	M00178:Ribosome, bacteria	NA	NA	0	-0.986708	1	0	-0.0458427	1
586	gene586	gene586|WP_012002634.1|50S_ribosomal_prote...	protein_coding	TEL01S_RS02915	WP_012002634.1	50S ribosomal protein L29	K02904	KO:K02904	1	1	RP-L29, rpmC	large subunit ribosomal protein L29	ko03010:Ribosome	COG: COG0255|GO: 0022625	M00178:Ribosome, bacteria|M00179:Ribosome, archaea	NA	NA	0	-0.85691	1	0	0.0861792	1
587	gene587	gene587|WP_012002635.1|30S_ribosomal_prote...	protein_coding	TEL01S_RS02920	WP_012002635.1	30S ribosomal protein S17	K02961	KO:K02961	1049	1	RP-S17, MRPS17, rpsQ	small subunit ribosomal protein S17	ko03010:Ribosome	COG: COG0186|GO: 0005763 0022627	M00178:Ribosome, bacteria|M00179:Ribosome, archaea	NA	NA	0	-1.01771	1	0	-0.00691601	1
588	gene588	gene588|WP_012002636.1|50S_ribosomal_prote...	protein_coding	TEL01S_RS02925	WP_012002636.1	50S ribosomal protein L14	K02874	KO:K02874	1173	1	RP-L14, MRPL14, rplN	large subunit ribosomal protein L14	ko03010:Ribosome	COG: COG0093|GO: 0005762 0022625	M00178:Ribosome, bacteria|M00179:Ribosome, archaea	NA	NA	0	-1.19092	0.99989	0	-0.189992	1
589	gene589	gene589|WP_012002637.1|50S_ribosomal_prote...	protein_coding	TEL01S_RS02930	WP_012002637.1	50S ribosomal protein L24	K02895	KO:K02895	1012	1	RP-L24, MRPL24, rplX	large subunit ribosomal protein L24	ko03010:Ribosome	COG: COG0198|GO: 0005762 0022625	M00178:Ribosome, bacteria|M00179:Ribosome, archaea	NA	NA	0	-0.963078	1	0	-0.124898	1
590	gene590	gene590|WP_028843383.1|50S_ribosomal_prote...	protein_coding	TEL01S_RS02935	WP_028843383.1	50S ribosomal protein L5	K02931	KO:K02931	1161	1	RP-L5, MRPL5, rplE	large subunit ribosomal protein L5	ko03010:Ribosome	COG: COG0094|GO: 0005762 0022625	M00178:Ribosome, bacteria|M00179:Ribosome, archaea	NA	NA	0	-1.18035	0.694554	0	-0.0769957	1
591	gene591	gene591|WP_012002639.1|30S_ribosomal_prote...	protein_coding	TEL01S_RS02940	WP_012002639.1	30S ribosomal protein S14 type Z	K02954	KO:K02954	502	1	RP-S14, MRPS14, rpsN	small subunit ribosomal protein S14	ko03010:Ribosome	COG: COG0199|GO: 0005763 0022627	M00178:Ribosome, bacteria|M00179:Ribosome, archaea	NA	NA	0	-1.14417	1	0	-0.259779	1
592	gene592	gene592|WP_012002640.1|30S_ribosomal_prote...	protein_coding	TEL01S_RS02945	WP_012002640.1	30S ribosomal protein S8	K02994	KO:K02994	1121	1	RP-S8, rpsH	small subunit ribosomal protein S8	ko03010:Ribosome	COG: COG0096|GO: 0022627	M00178:Ribosome, bacteria|M00179:Ribosome, archaea	NA	NA	0	-0.950587	1	0	-0.192611	1
593	gene593	gene593|WP_028843382.1|50S_ribosomal_prote...	protein_coding	TEL01S_RS02950	WP_028843382.1	50S ribosomal protein L6	K02933	KO:K02933	1066	1	RP-L6, MRPL6, rplF	large subunit ribosomal protein L6	ko03010:Ribosome	COG: COG0097|GO: 0005762 0022625	M00178:Ribosome, bacteria|M00179:Ribosome, archaea	NA	NA	0	-1.00733	1	0	0.023833	1
594	gene594	gene594|WP_012002642.1|50S_ribosomal_prote...	protein_coding	TEL01S_RS02955	WP_012002642.1	50S ribosomal protein L18	K02881	KO:K02881	1052	1	RP-L18, MRPL18, rplR	large subunit ribosomal protein L18	ko03010:Ribosome	COG: COG0256|GO: 0005762 0022625	M00178:Ribosome, bacteria|M00179:Ribosome, archaea	NA	NA	0	-0.793871	1	0	0.0712423	1
595	gene595	gene595|WP_012002643.1|30S_ribosomal_prote...	protein_coding	TEL01S_RS02960	WP_012002643.1	30S ribosomal protein S5	K02988	KO:K02988	1054	1	RP-S5, MRPS5, rpsE	small subunit ribosomal protein S5	ko03010:Ribosome	COG: COG0098|GO: 0005763 0022627	M00178:Ribosome, bacteria|M00179:Ribosome, archaea	NA	NA	0	-0.802988	1	0	0.0258751	1
596	gene596	gene596|WP_012002644.1|50S_ribosomal_prote...	protein_coding	TEL01S_RS02965	WP_012002644.1	50S ribosomal protein L30	K02907	KO:K02907	228	1	RP-L30, MRPL30, rpmD	large subunit ribosomal protein L30	ko03010:Ribosome	COG: COG1841|GO: 0005762 0022625	M00178:Ribosome, bacteria|M00179:Ribosome, archaea	NA	NA	0	-0.811	1	0	0.02455	1
597	gene597	gene597|WP_012002645.1|50S_ribosomal_prote...	protein_coding	TEL01S_RS02970	WP_012002645.1	50S ribosomal protein L15	K02876	KO:K02876	1054	1	RP-L15, MRPL15, rplO	large subunit ribosomal protein L15	ko03010:Ribosome	COG: COG0200|GO: 0005762 0022625	M00178:Ribosome, bacteria|M00179:Ribosome, archaea	NA	NA	0	-0.827883	1	0	-0.0892352	1
598	gene598	gene598|WP_012002646.1|preprotein_transloc...	protein_coding	TEL01S_RS02975	WP_012002646.1	preprotein translocase subunit SecY	K03076	KO:K03076	4	1	secY	preprotein translocase subunit SecY	ko02024:Quorum sensing|ko03060:Protein export|ko03070:Bacterial secretion system	COG: COG0201|TC: 3.A.5	M00335:Sec (secretion) system	NA	NA	0	-0.718415	1	0	0.164035	1
599	gene599	gene599|WP_012002647.1|adenylate_kinase	protein_coding	TEL01S_RS02980	WP_012002647.1	adenylate kinase	K00939	KO:K00939	1174	0.999149	adk, AK	adenylate kinase [EC:2.7.4.3]	ko00230:Purine metabolism|ko00730:Thiamine metabolism|ko01100:Metabolic pathways|ko01110:Biosynthesis of secondary metabolites|ko01130:Biosynthesis of antibiotics	RN: R00127 R01547 R11319|COG: COG0563|GO: 0004017	M00049:Adenine ribonucleotide biosynthesis, IMP	H00092:T-B-Severe combined immunodeficiencies (SCIDs)|H00674:Anemia due to disorders of nucleotide metabolism|H01128:Reticular dysgenesis	NA	0	-0.696525	1	0	0.0487019	1
600	gene600	gene600|WP_012002648.1|type_I_methionyl_am...	protein_coding	TEL01S_RS02985	WP_012002648.1	type I methionyl aminopeptidase	K01265	KO:K01265	1	1	map	methionyl aminopeptidase [EC:3.4.11.18]	NA	COG: COG0024	NA	NA	NA	0	-0.677357	1	0	0.101522	1
601	gene601	gene601|WP_012002649.1|translation_initiat...	protein_coding	TEL01S_RS02990	WP_012002649.1	translation initiation factor IF-1	K02518	KO:K02518	1127	1	infA	translation initiation factor IF-1	NA	COG: COG0361|GO: 0003743	NA	NA	NA	0	-0.609527	1	0	0.19115	1
602	gene602	gene602|WP_012002650.1|50S_ribosomal_prote...	protein_coding	TEL01S_RS10885	WP_012002650.1	50S ribosomal protein L36	K02919	KO:K02919	37	1	RP-L36, MRPL36, rpmJ	large subunit ribosomal protein L36	ko03010:Ribosome	COG: COG0257|GO: 0005762 0022625	M00178:Ribosome, bacteria	NA	NA	0	-0.471199	1	0	0.046357	1
603	gene603	gene603|WP_012002651.1|30S_ribosomal_prote...	protein_coding	TEL01S_RS02995	WP_012002651.1	30S ribosomal protein S13	K02952	KO:K02952	1091	1	RP-S13, rpsM	small subunit ribosomal protein S13	ko03010:Ribosome	COG: COG0099|GO: 0022627	M00178:Ribosome, bacteria|M00179:Ribosome, archaea	NA	NA	0	-0.358085	1	0	0.103365	1
604	gene604	gene604|WP_012002652.1|30S_ribosomal_prote...	protein_coding	TEL01S_RS03000	WP_012002652.1	30S ribosomal protein S11	K02948	KO:K02948	1155	1	RP-S11, MRPS11, rpsK	small subunit ribosomal protein S11	ko03010:Ribosome	COG: COG0100|GO: 0005763 0022627	M00178:Ribosome, bacteria|M00179:Ribosome, archaea	NA	NA	0	-0.375203	1	0	0.04353	1
605	gene605	gene605|WP_012002653.1|30S_ribosomal_prote...	protein_coding	TEL01S_RS03005	WP_012002653.1	30S ribosomal protein S4	K02986	KO:K02986	1108	1	RP-S4, rpsD	small subunit ribosomal protein S4	ko03010:Ribosome	COG: COG0522|GO: 0022627	M00178:Ribosome, bacteria|M00179:Ribosome, archaea	NA	NA	0	-0.490184	1	0	0.0664021	1
606	gene606	gene606|WP_012002654.1|DNA-directed_RNA_po...	protein_coding	TEL01S_RS03010	WP_012002654.1	DNA-directed RNA polymerase subunit alpha	K03040	KO:K03040	1	1	rpoA	DNA-directed RNA polymerase subunit alpha [EC:2.7.7.6]	ko00230:Purine metabolism|ko00240:Pyrimidine metabolism|ko01100:Metabolic pathways|ko03020:RNA polymerase	RN: R00435 R00441 R00442 R00443|COG: COG0202|GO: 0003899	M00183:RNA polymerase, bacteria	NA	NA	0	-0.52192	1	0	0.236886	1
607	gene607	gene607|WP_012002655.1|50S_ribosomal_prote...	protein_coding	TEL01S_RS03015	WP_012002655.1	50S ribosomal protein L17	K02879	KO:K02879	672	1	RP-L17, MRPL17, rplQ	large subunit ribosomal protein L17	ko03010:Ribosome	COG: COG0203|GO: 0005762 0022625	M00178:Ribosome, bacteria	NA	NA	0	-0.433221	1	0	0.194397	1
608	gene608	gene608|WP_012002656.1|transcription_termi...	protein_coding	TEL01S_RS03020	WP_012002656.1	transcription termination factor Rho	K03628	KO:K03628	9	1	rho	transcription termination factor Rho	ko03018:RNA degradation	COG: COG1158	NA	NA	NA	0	-0.642574	1	0	0.590205	1
609	gene609	gene609|WP_012002657.1|ROK_family_protein	protein_coding	TEL01S_RS03025	WP_012002657.1	ROK family protein	K00845	KO:K00845	1	1	glk	glucokinase [EC:2.7.1.2]	ko00010:Glycolysis / Gluconeogenesis|ko00052:Galactose metabolism|ko00500:Starch and sucrose metabolism|ko00520:Amino sugar and nucleotide sugar metabolism|ko00521:Streptomycin biosynthesis|ko00524:Neomycin, kanamycin and gentamicin biosynthesis|ko01100:Metabolic pathways|ko01110:Biosynthesis of secondary metabolites|ko01120:Microbial metabolism in diverse environments|ko01130:Biosynthesis of ant…	RN: R00299 R01600 R01786|COG: COG0837|GO: 0004340	M00001:Glycolysis (Embden-Meyerhof pathway), glucose	NA	NA	0	-0.808019	1	0	0.3311	1
610	gene610	gene610|WP_012002658.1|metallophosphoesterase	protein_coding	TEL01S_RS03030	WP_012002658.1	metallophosphoesterase	K07095	KO:K07095	88	1	K07095	uncharacterized protein	NA	COG: COG0622	NA	NA	NA	0	-0.871796	1	0	0.0645963	1
611	gene611	gene611|WP_081430061.1|ExsB_family_protein	protein_coding	TEL01S_RS03035	WP_081430061.1	ExsB family protein	K06864	KO:K06864	1	1	larE	pyridinium-3,5-biscarboxylic acid mononucleotide sulfurtransferase [EC:4.4.1.37]	NA	COG: COG1606	NA	NA	NA	0	-0.866517	1	0	0.195437	1
612	gene612	gene612|WP_028843380.1|transcription-repai...	protein_coding	TEL01S_RS03040	WP_028843380.1	transcription-repair coupling factor	K03723	KO:K03723	15	1	mfd	transcription-repair coupling factor (superfamily II helicase) [EC:3.6.4.-]	ko03420:Nucleotide excision repair	COG: COG1197	NA	NA	NA	0	-0.617391	1	0	0.837837	1
613	gene613	gene613|WP_012002661.1|hypothetical_protein	protein_coding	TEL01S_RS03045	WP_012002661.1	hypothetical protein	NoK	NA	1	NA	NA	NA	NA	NA	NA	NA	NA	0	-0.0317006	1	0	0.622419	1
614	gene614	gene614|WP_028843379.1|hypothetical_protein	protein_coding	TEL01S_RS03050	WP_028843379.1	hypothetical protein	NoK	NA	15	NA	NA	NA	NA	NA	NA	NA	NA	0	0.346624	1	0	0.476661	1
615	gene615	gene615|WP_012002663.1|hypothetical_protein	protein_coding	TEL01S_RS03055	WP_012002663.1	hypothetical protein	NoK	NA	1	NA	NA	NA	NA	NA	NA	NA	NA	0	-0.165865	1	0	0.143643	1
616	gene616	gene616|WP_028843378.1|FliA/WhiG_family_RN...	protein_coding	TEL01S_RS03060	WP_028843378.1	FliA/WhiG family RNA polymerase sigma factor	K02405_&_K03086_&_K03090_&_K03091_&_K03087_&_NoK_&_K03089	KO:K02405_&_KO:K03086_&_KO:K03090_&_KO:K03091_&_KO:K03087_&_KO:K03089	532_&_233_&_143_&_79_&_17_&_3_&_1	0.529353233830846_&_0.2318407960199_&_0.14228855721393_&_0.0786069651741294_&_0.0169154228855721_&_0.00099502487562189	fliA_&_rpoD_&_sigB_&_sigH_&_rpoS_&_rpoH	RNA polymerase sigma factor for flagellar operon FliA_&_RNA polymerase primary sigma factor_&_RNA polymerase sigma-B factor_&_RNA polymerase sporulation-specific sigma factor_&_RNA polymerase nonessential primary-like sigma factor_&_RNA polymerase sigma-32 factor	ko02020:Two-component system|ko02025:Biofilm formation - Pseudomonas aeruginosa|ko02026:Biofilm formation - Escherichia coli|ko02040:Flagellar assembly|ko05111:Biofilm formation - Vibrio cholerae_&_ko02026:Biofilm formation - Escherichia coli|ko05111:Biofilm formation - Vibrio cholerae	COG: COG1191|GO: 0016987_&_COG: COG0568|GO: 0016987_&_COG: COG1191|GO: 0016987_&_GO: 0016987_&_COG: COG0568|GO: 0016987_&_COG: COG0568|GO: 0016987	NA	NA	NA	0	0.216681	1	0	0.403994	1
617	gene617	gene617|WP_028843377.1|chemotaxis_protein_...	protein_coding	TEL01S_RS03065	WP_028843377.1	chemotaxis protein CheD	K03411	KO:K03411	456	0.993464	cheD	chemotaxis protein CheD [EC:3.5.1.44]	ko02030:Bacterial chemotaxis	COG: COG1871|GO: 0050568	NA	NA	catalyzes the conversion of glutamine residues to glutamate on methyl-accepting chemotaxis receptors	0	0.43938	1	0	0.31154	1
618	gene618	gene618|WP_012002666.1|chemotaxis_protein_...	protein_coding	TEL01S_RS03070	WP_012002666.1	chemotaxis protein CheC	K03410	KO:K03410	147	0.812155	cheC	chemotaxis protein CheC	ko02030:Bacterial chemotaxis	COG: COG1776	NA	NA	NA	0	0.379689	1	0	0.267035	1
619	gene619	gene619|WP_051366160.1|pilus_assembly_prot...	protein_coding	TEL01S_RS03075	WP_051366160.1	pilus assembly protein PilZ	NoK	NA	6	NA	NA	NA	NA	NA	NA	NA	NA	0	0.157148	1	0	0.215186	1
620	gene620	gene620|WP_012002668.1|MinD/ParA_family_pr...	protein_coding	TEL01S_RS03080	WP_012002668.1	MinD/ParA family protein	K04562	KO:K04562	1	1	flhG, fleN	flagellar biosynthesis protein FlhG	NA	COG: COG0455	NA	NA	NA	0	0.203603	1	0	0.229943	1
621	gene621	gene621|WP_012002669.1|flagellar_biosynthe...	protein_coding	TEL01S_RS03085	WP_012002669.1	flagellar biosynthesis protein FlhF	K02404	KO:K02404	1	1	flhF	flagellar biosynthesis protein FlhF	NA	COG: COG1419	NA	NA	NA	0	0.142334	1	0	0.445004	1
622	gene622	gene622|WP_028843375.1|flagellar_biosynthe...	protein_coding	TEL01S_RS03090	WP_028843375.1	flagellar biosynthesis protein FlhA	K02400	KO:K02400	7	1	flhA	flagellar biosynthesis protein FlhA	ko02040:Flagellar assembly	COG: COG1298|TC: 3.A.6.2 3.A.6.3	NA	NA	NA	0	0.186591	1	0	0.272254	1
623	gene623	gene623|WP_028843374.1|flagellar_biosynthe...	protein_coding	TEL01S_RS03095	WP_028843374.1	flagellar biosynthesis protein FlhB	K02401	KO:K02401	1	1	flhB	flagellar biosynthetic protein FlhB	ko02040:Flagellar assembly	COG: COG1377|TC: 3.A.6.2	NA	NA	NA	0	0.23723	1	0	0.64176	1
624	gene624	gene624|WP_028843373.1|flagellar_biosynthe...	protein_coding	TEL01S_RS03100	WP_028843373.1	flagellar biosynthetic protein FliR	K02421	KO:K02421	1	1	fliR	flagellar biosynthetic protein FliR	ko02040:Flagellar assembly	COG: COG1684|TC: 3.A.6.2	NA	NA	NA	0	-0.296016	1	0	0.396692	1
625	gene625	gene625|WP_012002673.1|flagellar_biosynthe...	protein_coding	TEL01S_RS03105	WP_012002673.1	flagellar biosynthetic protein FliQ	K02420	KO:K02420	42	1	fliQ	flagellar biosynthetic protein FliQ	ko02040:Flagellar assembly	COG: COG1987|TC: 3.A.6.2	NA	NA	NA	0	-0.0545931	1	0	0.26155	1
626	gene626	gene626|WP_028843372.1|flagellar_biosynthe...	protein_coding	TEL01S_RS03110	WP_028843372.1	flagellar biosynthetic protein FliP	K02419	KO:K02419	608	0.820513	fliP	flagellar biosynthetic protein FliP	ko02040:Flagellar assembly	COG: COG1338|TC: 3.A.6.2	NA	NA	NA	0	-0.0889953	1	0	0.430244	1
627	gene627	gene627|WP_051366162.1|flagellar_biosynthe...	protein_coding	TEL01S_RS03115	WP_051366162.1	flagellar biosynthesis protein FliZ	K02418	KO:K02418	2	1	fliOZ, fliO	flagellar protein FliO/FliZ	ko02040:Flagellar assembly	COG: COG3190|TC: 3.A.6.2	NA	NA	NA	0	0.0760137	1	0	0.469608	1
628	gene628	gene628|WP_028843370.1|response_regulator	protein_coding	TEL01S_RS03120	WP_028843370.1	response regulator	NoK_&_K03413_&_K03412_&_K07667_&_K02658_&_K22010_&_K02483_&_K02477_&_K07657_&_K07658_&_K07720_&_K07689_&_K07684_&_K07670_&_K07713_&_K07714_&_K07699_&_K07668_&_K08083_&_K07660_&_K07669_&_K07693_&_K11618_&_K13599_&_K11443_&_K02490_&_K07315_&_K07775_&_K07814_&_K11329_&_K20977_&_K02481_&_K18144_&_K07712_&_K07692_&_K11692_&_K07705_&_K02488_&_K13589_&_K07659_&_K02479_&_K07685_&_K10126_&_K02667_&_K07690…	KO:K03413_&_KO:K03412_&_KO:K07667_&_KO:K02658_&_KO:K22010_&_KO:K02483_&_KO:K02477_&_KO:K07657_&_KO:K07658_&_KO:K07720_&_KO:K07689_&_KO:K07684_&_KO:K07670_&_KO:K07713_&_KO:K07714_&_KO:K07699_&_KO:K07668_&_KO:K08083_&_KO:K07660_&_KO:K07669_&_KO:K07693_&_KO:K11618_&_KO:K13599_&_KO:K11443_&_KO:K02490_&_KO:K07315_&_KO:K07775_&_KO:K07814_&_KO:K11329_&_KO:K20977_&_KO:K02481_&_KO:K18144_&_KO:K07712_&_KO:…	5261_&_1095_&_658_&_251_&_203_&_187_&_185_&_171_&_161_&_142_&_126_&_120_&_107_&_98_&_89_&_87_&_77_&_71_&_70_&_62_&_59_&_59_&_57_&_55_&_54_&_51_&_51_&_50_&_49_&_49_&_42_&_41_&_40_&_38_&_30_&_30_&_29_&_28_&_28_&_26_&_25_&_25_&_24_&_23_&_23_&_22_&_21_&_21_&_18_&_18_&_17_&_17_&_15_&_15_&_14_&_13_&_13_&_12_&_12_&_11_&_11_&_11_&_10_&_10_&_10_&_7_&_7_&_7_&_7_&_7_&_6_&_6_&_5_&_4_&_4_&_4_&_4_&_4_&_4_&_4_&…	0.203796761585706_&_0.122464172715429_&_0.046715056765308_&_0.0377815000930579_&_0.0348036478689745_&_0.0344314163409641_&_0.0318257956448911_&_0.029964638004839_&_0.02642843848874_&_0.0234505862646566_&_0.0223338916806253_&_0.0199143867485576_&_0.0182393448725107_&_0.0165643029964638_&_0.0161920714684534_&_0.0143309138284013_&_0.01321421924437_&_0.0130281034803648_&_0.0115391773683231_&_0.010980…	cheY_&_cheB_&_kdpE_&_pilH_&_pdtaR_&_K02483_&_K02477_&_phoB_&_phoB1, phoP_&_yesN_&_uvrY, gacA, varA_&_narL_&_mtrA_&_zraR, hydG_&_atoC_&_spo0A_&_vicR_&_algR_&_phoP_&_mprA_&_desR_&_liaR_&_ntrX_&_divK_&_spo0F_&_rsbU_P_&_resD_&_K07814_&_rpaB_&_hsbR_&_K02481_&_adeR_&_glnG, ntrC_&_degU_&_K11692, dctR_&_lytT, lytR_&_pleD_&_cpdR_&_ompR_&_K02479_&_narP_&_dctD_&_pilR, pehR_&_evgA, bvgA_&_rssB, hnr_&_cpaE, t…	two-component system, chemotaxis family, chemotaxis protein CheY_&_two-component system, chemotaxis family, protein-glutamate methylesterase/glutaminase [EC:3.1.1.61 3.5.1.44]_&_two-component system, OmpR family, KDP operon response regulator KdpE_&_twitching motility two-component system response regulator PilH_&_two-component system, response regulator PdtaR_&_two-component system, OmpR family,…	ko02020:Two-component system|ko02030:Bacterial chemotaxis_&_ko02020:Two-component system|ko02030:Bacterial chemotaxis_&_ko02020:Two-component system|ko02024:Quorum sensing_&_ko02020:Two-component system|ko02025:Biofilm formation - Pseudomonas aeruginosa_&_ko02020:Two-component system_&_ko02020:Two-component system_&_ko02020:Two-component system_&_ko02020:Two-component system|ko02025:Biofilm forma…	COG: COG0784_&_COG: COG2201|GO: 0008984 0050568_&_COG: COG0745|GO: 0000156_&_COG: COG0784|GO: 0000156_&_COG: COG3707|GO: 0000156_&_COG: COG0745|GO: 0000156_&_COG: COG3279|GO: 0000156_&_COG: COG0745|GO: 0000156_&_COG: COG0745|GO: 0000156_&_COG: COG4753|GO: 0000156_&_COG: COG2197|GO: 0000156_&_COG: COG2197|GO: 0000156_&_COG: COG0745|GO: 0000156_&_COG: COG2204|GO: 0000156_&_COG: COG2204|GO: 0000156_…	M00506:CheA-CheYBV (chemotaxis) two-component regulatory system_&_M00506:CheA-CheYBV (chemotaxis) two-component regulatory system_&_M00454:KdpD-KdpE (potassium transport) two-component regulatory system_&_M00507:ChpA-ChpB/PilGH (chemosensory) two-component regulatory system_&_M00839:PdtaS-PdtaR two-component regulatory system_&_M00434:PhoR-PhoB (phosphate starvation response) two-component regula…	NA	NA	0	0.252815	1	0	0.318538	1
629	gene629	gene629|WP_012002677.1|chemotaxis_protein_...	protein_coding	TEL01S_RS03125	WP_012002677.1	chemotaxis protein CheW	K03408	KO:K03408	5	1	cheW	purine-binding chemotaxis protein CheW	ko02020:Two-component system|ko02030:Bacterial chemotaxis	COG: COG0835	NA	NA	NA	0	0.312575	1	0	0.455571	1
630	gene630	gene630|WP_028843369.1|chemotaxis_protein_...	protein_coding	TEL01S_RS03130	WP_028843369.1	chemotaxis protein CheA	K03407	KO:K03407	10	1	cheA	two-component system, chemotaxis family, sensor kinase CheA [EC:2.7.13.3]	ko02020:Two-component system|ko02030:Bacterial chemotaxis	COG: COG0643|GO: 0000155	M00506:CheA-CheYBV (chemotaxis) two-component regulatory system	NA	NA	0	0.74758	1	0	0.909775	1
631	gene631	gene631|WP_028843368.1|competence/damage-i...	protein_coding	TEL01S_RS03135	WP_028843368.1	competence/damage-inducible protein A	K03742	KO:K03742	1	1	pncC	nicotinamide-nucleotide amidase [EC:3.5.1.42]	ko00760:Nicotinate and nicotinamide metabolism	RN: R02322|COG: COG1058 COG1546|GO: 0019159	NA	NA	NA	0	-0.0101203	1	0	0.543157	1
632	gene632	gene632|WP_051366257.1|hypothetical_protein	protein_coding	TEL01S_RS03140	WP_051366257.1	hypothetical protein	K07793	KO:K07793	640	1	tctA	putative tricarboxylic transport membrane protein	ko02020:Two-component system	COG: COG3333|TC: 2.A.80.1	NA	NA	NA	0	-0.183535	1	0	-0.18465	1
633	gene633	gene633|WP_028843367.1|tripartite_tricarbo...	protein_coding	TEL01S_RS03145	WP_028843367.1	tripartite tricarboxylate transporter TctB family protein	NoK	NA	1	NA	NA	NA	NA	NA	NA	NA	NA	0	-0.348595	1	0	-0.107618	1
634	gene634	gene634|WP_012002682.1|tripartite_tricarbo...	protein_coding	TEL01S_RS03150	WP_012002682.1	tripartite tricarboxylate transporter substrate binding protein	K07795	KO:K07795	280	1	tctC	putative tricarboxylic transport membrane protein	ko02020:Two-component system	COG: COG3181|TC: 2.A.80.1	NA	NA	NA	0	-0.000720556	1	0	-0.150024	1
635	gene635	gene635|WP_028843366.1|2-dehydro-3-deoxy-p...	protein_coding	TEL01S_RS03155	WP_028843366.1	2-dehydro-3-deoxy-phosphogluconate aldolase	K01625	KO:K01625	831	0.826044	eda	2-dehydro-3-deoxyphosphogluconate aldolase / (4S)-4-hydroxy-2-oxoglutarate aldolase [EC:4.1.2.14 4.1.3.42]	ko00030:Pentose phosphate pathway|ko00630:Glyoxylate and dicarboxylate metabolism|ko01100:Metabolic pathways|ko01120:Microbial metabolism in diverse environments|ko01200:Carbon metabolism	RN: R00470 R05605|COG: COG0800|GO: 0008675	M00008:Entner-Doudoroff pathway, glucose-6P	NA	NA	0	0.0486483	1	0	-0.0800234	1
636	gene636	gene636|WP_028843365.1|UDP-N-acetylmuramoy...	protein_coding	TEL01S_RS03160	WP_028843365.1	UDP-N-acetylmuramoyl-L-alanine--D-glutamate ligase	K01925	KO:K01925	1	1	murD	UDP-N-acetylmuramoylalanine--D-glutamate ligase [EC:6.3.2.9]	ko00471:D-Glutamine and D-glutamate metabolism|ko00550:Peptidoglycan biosynthesis|ko01100:Metabolic pathways	RN: R02783|COG: COG0771|GO: 0008764	NA	NA	NA	0	-0.109562	1	0	-0.145754	1
637	gene637	gene637|WP_028843364.1|cell_cycle_protein	protein_coding	TEL01S_RS03165	WP_028843364.1	cell cycle protein	K03588_&_K05837_&_NoK	KO:K03588_&_KO:K05837	276_&_150_&_19	0.647887323943662_&_0.352112676056338	ftsW, spoVE_&_rodA, mrdB	cell division protein FtsW_&_rod shape determining protein RodA	ko04112:Cell cycle - Caulobacter	COG: COG0772|TC: 2.A.103.1_&_COG: COG0772	NA	NA	NA	0	-0.310161	1	0	0.586257	1
638	gene638	gene638|WP_028843363.1|undecaprenyldiphosp...	protein_coding	TEL01S_RS03170	WP_028843363.1	undecaprenyldiphospho-muramoylpentapeptide beta-N- acetylglucosaminyltransferase	K02563	KO:K02563	1	1	murG	UDP-N-acetylglucosamine--N-acetylmuramyl-(pentapeptide) pyrophosphoryl-undecaprenol N-acetylglucosamine transferase [EC:2.4.1.227]	ko00550:Peptidoglycan biosynthesis|ko01100:Metabolic pathways|ko01502:Vancomycin resistance|ko04112:Cell cycle - Caulobacter	RN: R05032 R05662|COG: COG0707|GO: 0050511|CAZy: GT28	NA	NA	NA	0	0.0368841	1	0	0.854775	1
639	gene639	gene639|WP_028843362.1|UDP-N-acetylmuramat...	protein_coding	TEL01S_RS03175	WP_028843362.1	UDP-N-acetylmuramate--L-alanine ligase	K01924	KO:K01924	1	1	murC	UDP-N-acetylmuramate--alanine ligase [EC:6.3.2.8]	ko00471:D-Glutamine and D-glutamate metabolism|ko00550:Peptidoglycan biosynthesis|ko01100:Metabolic pathways	RN: R03193|COG: COG0773|GO: 0008763	NA	NA	NA	0	-0.112509	1	0	0.895253	1
640	gene640	gene640|WP_028843361.1|ABC_transporter_per...	protein_coding	TEL01S_RS03180	WP_028843361.1	ABC transporter permease	K02034	KO:K02034	3	1	ABC.PE.P1	peptide/nickel transport system permease protein	ko02024:Quorum sensing	COG: COG1173|TC: 3.A.1.5	M00239:Peptides/nickel transport system	NA	NA	0	0.0343584	1	0	-0.13249	1
641	gene641	gene641|WP_012002689.1|ABC_transporter_per...	protein_coding	TEL01S_RS03185	WP_012002689.1	ABC transporter permease	K02033	KO:K02033	1	1	ABC.PE.P	peptide/nickel transport system permease protein	ko02024:Quorum sensing	COG: COG0601|TC: 3.A.1.5	M00239:Peptides/nickel transport system	NA	NA	0	-0.0100012	1	0	-0.277567	1
642	gene642	gene642|WP_028843360.1|peptide_ABC_transpo...	protein_coding	TEL01S_RS03190	WP_028843360.1	peptide ABC transporter substrate-binding protein	K02035	KO:K02035	4	1	ABC.PE.S	peptide/nickel transport system substrate-binding protein	ko02024:Quorum sensing	COG: COG0747|TC: 3.A.1.5	M00239:Peptides/nickel transport system	NA	NA	0	0.815553	1	0	-0.410587	1
643	gene643	gene643|WP_012002691.1|ABC_transporter_ATP...	protein_coding	TEL01S_RS03195	WP_012002691.1	ABC transporter ATP-binding protein	K02032	KO:K02032	1	1	ABC.PE.A1	peptide/nickel transport system ATP-binding protein	ko02024:Quorum sensing	COG: COG1123 COG1124|TC: 3.A.1.5	M00239:Peptides/nickel transport system	NA	NA	0	0.0950271	1	0	0.0659466	1
644	gene644	gene644|WP_028843359.1|ABC_transporter_ATP...	protein_coding	TEL01S_RS03200	WP_028843359.1	ABC transporter ATP-binding protein	K02031	KO:K02031	2	1	ABC.PE.A	peptide/nickel transport system ATP-binding protein	ko02024:Quorum sensing	COG: COG0444 COG1123|TC: 3.A.1.5	M00239:Peptides/nickel transport system	NA	NA	0	0.27698	1	0	0.153044	1
645	gene645	gene645|WP_028843358.1|hypothetical_protein	protein_coding	TEL01S_RS03205	WP_028843358.1	hypothetical protein	NoK	NA	1	NA	NA	NA	NA	NA	NA	NA	NA	0	-0.0321732	1	0	0.0476526	1
646	gene646	gene646|WP_028843357.1|ABC_transporter_ATP...	protein_coding	TEL01S_RS03210	WP_028843357.1	ABC transporter ATP-binding protein	K02032	KO:K02032	4	1	ABC.PE.A1	peptide/nickel transport system ATP-binding protein	ko02024:Quorum sensing	COG: COG1123 COG1124|TC: 3.A.1.5	M00239:Peptides/nickel transport system	NA	NA	0	0.31688	1	0	0.0113333	1
647	gene647	gene647|WP_081430062.1|ABC_transporter_ATP...	protein_coding	TEL01S_RS03215	WP_081430062.1	ABC transporter ATP-binding protein	K02031	KO:K02031	1	1	ABC.PE.A	peptide/nickel transport system ATP-binding protein	ko02024:Quorum sensing	COG: COG0444 COG1123|TC: 3.A.1.5	M00239:Peptides/nickel transport system	NA	NA	0	0.460675	1	0	0.148996	1
648	gene648	gene648|WP_012002696.1|ABC_transporter_per...	protein_coding	TEL01S_RS03220	WP_012002696.1	ABC transporter permease	K02034	KO:K02034	1	1	ABC.PE.P1	peptide/nickel transport system permease protein	ko02024:Quorum sensing	COG: COG1173|TC: 3.A.1.5	M00239:Peptides/nickel transport system	NA	NA	0	0.466896	1	0	0.0831048	1
649	gene649	gene649|WP_012002697.1|ABC_transporter_per...	protein_coding	TEL01S_RS03225	WP_012002697.1	ABC transporter permease	K02033	KO:K02033	2	1	ABC.PE.P	peptide/nickel transport system permease protein	ko02024:Quorum sensing	COG: COG0601|TC: 3.A.1.5	M00239:Peptides/nickel transport system	NA	NA	0	0.732272	1	0	0.210168	1
650	gene650	gene650|WP_028843356.1|methyl-accepting_ch...	protein_coding	TEL01S_RS03230	WP_028843356.1	methyl-accepting chemotaxis protein	K03406	KO:K03406	1	1	mcp	methyl-accepting chemotaxis protein	ko02020:Two-component system|ko02030:Bacterial chemotaxis	COG: COG0840	NA	NA	NA	0	0.7428	1	0	-0.0290565	1
651	gene651	gene651|WP_012002699.1|amidophosphoribosyl...	protein_coding	TEL01S_RS03235	WP_012002699.1	amidophosphoribosyltransferase	K02242	KO:K02242	13	1	comFC	competence protein ComFC	NA	COG: COG1040	M00429:Competence-related DNA transformation transporter	NA	NA	0	0.120096	1	0	-0.0909478	1
652	gene652	gene652|WP_081430099.1|IMP_cyclohydrolase	protein_coding	TEL01S_RS03240	WP_081430099.1	IMP cyclohydrolase	K00602	KO:K00602	983	1	purH	phosphoribosylaminoimidazolecarboxamide formyltransferase / IMP cyclohydrolase [EC:2.1.2.3 3.5.4.10]	ko00230:Purine metabolism|ko00670:One carbon pool by folate|ko01100:Metabolic pathways|ko01110:Biosynthesis of secondary metabolites|ko01130:Biosynthesis of antibiotics|ko01523:Antifolate resistance	RN: R01127 R04560|COG: COG0138|GO: 0004643 0003937	M00048:Inosine monophosphate biosynthesis, PRPP + glutamine	H00966:AICA-ribosiduria	NA	0	0.64155	1	0	-0.141623	1
653	gene653	gene653|WP_012002701.1|ABC_transporter_per...	protein_coding	TEL01S_RS03245	WP_012002701.1	ABC transporter permease	K02824	KO:K02824	1	1	pyrP, uraA	uracil permease	NA	COG: COG2233|TC: 2.A.40.1.1 2.A.40.1.2	NA	NA	NA	-1	-1.5928	5.01977e-05	0	0.265754	1
654	gene654	gene654|WP_012002702.1|OsmC_family_peroxir...	protein_coding	TEL01S_RS03250	WP_012002702.1	OsmC family peroxiredoxin	NoK_&_K07397_&_K00627	KO:K07397_&_KO:K00627	149_&_2_&_1	0.666666666666667_&_0.333333333333333	yhfA_&_DLAT, aceF, pdhC	putative redox protein_&_pyruvate dehydrogenase E2 component (dihydrolipoamide acetyltransferase) [EC:2.3.1.12]	ko00010:Glycolysis / Gluconeogenesis|ko00020:Citrate cycle (TCA cycle)|ko00620:Pyruvate metabolism|ko01100:Metabolic pathways|ko01110:Biosynthesis of secondary metabolites|ko01120:Microbial metabolism in diverse environments|ko01130:Biosynthesis of antibiotics|ko01200:Carbon metabolism	COG: COG1765_&_RN: R00209 R02569|COG: COG0508|GO: 0004742	M00307:Pyruvate oxidation, pyruvate	H00072:Pyruvate dehydrogenase complex deficiency|H01999:Pyruvate dehydrogenase E2 deficiency	NA	0	-0.139154	1	0	0.00556235	1
655	gene655	gene655|WP_028843355.1|flavodoxin-dependen...	protein_coding	TEL01S_RS03255	WP_028843355.1	flavodoxin-dependent (E)-4-hydroxy-3-methylbut-2-enyl-diphosphate synthase	K03526	KO:K03526	1	1	gcpE, ispG	(E)-4-hydroxy-3-methylbut-2-enyl-diphosphate synthase [EC:1.17.7.1 1.17.7.3]	ko00900:Terpenoid backbone biosynthesis|ko01100:Metabolic pathways|ko01110:Biosynthesis of secondary metabolites|ko01130:Biosynthesis of antibiotics	RN: R08689 R10859|COG: COG0821|GO: 0046429	M00096:C5 isoprenoid biosynthesis, non-mevalonate pathway	NA	NA	0	-0.453246	1	0	0.0428453	1
656	gene656	gene656|WP_012002704.1|PDZ_domain-containi...	protein_coding	TEL01S_RS03260	WP_012002704.1	PDZ domain-containing protein	K11749	KO:K11749	1	1	rseP	regulator of sigma E protease [EC:3.4.24.-]	ko02024:Quorum sensing|ko04112:Cell cycle - Caulobacter	COG: COG0750	NA	NA	NA	0	-0.495869	1	0	0.167974	1
657	gene657	gene657|WP_028843354.1|1-deoxy-D-xylulose-...	protein_coding	TEL01S_RS03265	WP_028843354.1	1-deoxy-D-xylulose-5-phosphate reductoisomerase	K00099	KO:K00099	1	1	dxr	1-deoxy-D-xylulose-5-phosphate reductoisomerase [EC:1.1.1.267]	ko00900:Terpenoid backbone biosynthesis|ko01100:Metabolic pathways|ko01110:Biosynthesis of secondary metabolites|ko01130:Biosynthesis of antibiotics	RN: R05688|COG: COG0743|GO: 0030604	M00096:C5 isoprenoid biosynthesis, non-mevalonate pathway	NA	NA	0	-0.306181	1	0	0.0718054	1
658	gene658	gene658|WP_028843353.1|thiamine_diphosphok...	protein_coding	TEL01S_RS03270	WP_028843353.1	thiamine diphosphokinase	K00949	KO:K00949	133	1	thiN, TPK1, THI80	thiamine pyrophosphokinase [EC:2.7.6.2]	ko00730:Thiamine metabolism|ko01100:Metabolic pathways	RN: R00619|COG: COG1564|GO: 0004788	NA	H01567:Thiamine pyrophosphokinase deficiency	NA	0	-0.32409	1	0	0.0238451	1
659	gene659	gene659|WP_028843352.1|HTH_domain-containi...	protein_coding	TEL01S_RS03275	WP_028843352.1	HTH domain-containing protein	K03092	KO:K03092	1	1	rpoN	RNA polymerase sigma-54 factor	ko02020:Two-component system|ko05111:Biofilm formation - Vibrio cholerae	COG: COG1508|GO: 0016987	NA	NA	NA	0	-0.194288	1	0	0.32682	1
660	gene660	gene660|WP_028843351.1|S-adenosylmethionin...	protein_coding	TEL01S_RS03280	WP_028843351.1	S-adenosylmethionine:tRNA ribosyltransferase-isomerase	K07568	KO:K07568	1	1	queA	S-adenosylmethionine:tRNA ribosyltransferase-isomerase [EC:2.4.99.17]	NA	COG: COG0809	NA	NA	NA	0	-0.194386	1	0	0.145676	1
661	gene661	gene661|WP_028843350.1|hypothetical_protein	protein_coding	TEL01S_RS03285	WP_028843350.1	hypothetical protein	NoK	NA	6	NA	NA	NA	NA	NA	NA	NA	NA	0	-0.457696	1	0	-0.251143	1
662	gene662	gene662|WP_028843349.1|hypothetical_protein	protein_coding	TEL01S_RS03290	WP_028843349.1	hypothetical protein	NoK	NA	17	NA	NA	NA	NA	NA	NA	NA	NA	0	-0.354612	1	0	0.216751	1
663	gene663	gene663|WP_028843348.1|hypothetical_protein	protein_coding	TEL01S_RS03295	WP_028843348.1	hypothetical protein	NoK	NA	1	NA	NA	NA	NA	NA	NA	NA	NA	0	-0.217875	1	0	0.419863	1
664	gene664	gene664|WP_028843347.1|RluA_family_pseudou...	protein_coding	TEL01S_RS03300	WP_028843347.1	RluA family pseudouridine synthase	K06179	KO:K06179	1	1	rluC	23S rRNA pseudouridine955/2504/2580 synthase [EC:5.4.99.24]	NA	COG: COG0564|GO: 0009982	NA	NA	NA	0	-0.308742	1	0	0.716022	1
665	gene665	gene665|WP_012002713.1|SsrA-binding_protein	protein_coding	TEL01S_RS03305	WP_012002713.1	SsrA-binding protein	K03664	KO:K03664	987	1	smpB	SsrA-binding protein	NA	COG: COG0691	NA	NA	NA	0	0.277812	1	0	0.197822	1
666	gene666	gene666|WP_012002714.1|hypothetical_protein	protein_coding	TEL01S_RS03310	WP_012002714.1	hypothetical protein	K07460	KO:K07460	130	1	yraN	putative endonuclease	NA	COG: COG0792	NA	NA	NA	0	0.0147644	1	0	0.561762	1
667	gene667	gene667|WP_012002715.1|Asp-tRNA(Asn)/Glu-t...	protein_coding	TEL01S_RS03315	WP_012002715.1	Asp-tRNA(Asn)/Glu-tRNA(Gln) amidotransferase GatCAB subunit C	K02435	KO:K02435	10	1	gatC, GATC	aspartyl-tRNA(Asn)/glutamyl-tRNA(Gln) amidotransferase subunit C [EC:6.3.5.6 6.3.5.7]	ko00970:Aminoacyl-tRNA biosynthesis|ko01100:Metabolic pathways	RN: R03905 R04212|COG: COG0721|GO: 0050566 0050567	NA	NA	NA	0	0.486576	1	0	0.330352	1
668	gene668	gene668|WP_028843346.1|carbon_storage_regu...	protein_coding	TEL01S_RS03320	WP_028843346.1	carbon storage regulator	K03563	KO:K03563	300	0.996678	csrA	carbon storage regulator	ko02020:Two-component system|ko02025:Biofilm formation - Pseudomonas aeruginosa|ko02026:Biofilm formation - Escherichia coli|ko05111:Biofilm formation - Vibrio cholerae	COG: COG1551	NA	NA	NA	0	0.257419	1	0	0.673044	1
669	gene669	gene669|WP_012002717.1|flagellar_assembly_...	protein_coding	TEL01S_RS03325	WP_012002717.1	flagellar assembly protein FliW	K13626	KO:K13626	144	1	fliW	flagellar assembly factor FliW	NA	COG: COG1699	NA	NA	NA	0	0.135287	1	0	0.61438	1
670	gene670	gene670|WP_012002718.1|flagellar_hook-asso...	protein_coding	TEL01S_RS03330	WP_012002718.1	flagellar hook-associated protein 3	K02397	KO:K02397	1	1	flgL	flagellar hook-associated protein 3 FlgL	ko02040:Flagellar assembly	COG: COG1344	NA	NA	NA	0	0.274519	1	0	0.670048	1
671	gene671	gene671|WP_028843345.1|flagellar_hook-asso...	protein_coding	TEL01S_RS03335	WP_028843345.1	flagellar hook-associated protein FlgK	K02396	KO:K02396	4	1	flgK	flagellar hook-associated protein 1 FlgK	ko02040:Flagellar assembly	COG: COG1256	NA	NA	NA	0	0.125941	1	0	0.786048	1
672	gene672	gene672|WP_012002720.1|hypothetical_protein	protein_coding	TEL01S_RS03340	WP_012002720.1	hypothetical protein	NoK	NA	1	NA	NA	NA	NA	NA	NA	NA	NA	0	-0.228308	1	0	-0.0573075	1
673	gene673	gene673|WP_012002721.1|flagellar_biosynthe...	protein_coding	TEL01S_RS03345	WP_012002721.1	flagellar biosynthesis protein FlgM	K02398	KO:K02398	1	1	flgM	negative regulator of flagellin synthesis FlgM	ko02020:Two-component system|ko02025:Biofilm formation - Pseudomonas aeruginosa|ko02026:Biofilm formation - Escherichia coli|ko02040:Flagellar assembly	COG: COG2747	NA	NA	NA	0	0.703804	1	0	0.037063	1
674	gene674	gene674|WP_012002722.1|energy-coupling_fac...	protein_coding	TEL01S_RS03350	WP_012002722.1	energy-coupling factor transporter transmembrane protein EcfT	K16785	KO:K16785	82	0.987952	ecfT	energy-coupling factor transport system permease protein	ko02010:ABC transporters	COG: COG0619|TC: 3.A.1.25 3.A.1.28 3.A.1.29 3.A.1.30 3.A.1.31 3.A.1.32 3.A.1.33 3.A.1.35	M00582:Energy-coupling factor transport system	NA	NA	0	0.178921	1	0	-0.9247	1
675	gene675	gene675|WP_012002723.1|BMP_family_ABC_tran...	protein_coding	TEL01S_RS03355	WP_012002723.1	BMP family ABC transporter substrate-binding protein	K07335	KO:K07335	1	1	bmpA, bmpB, tmpC	basic membrane protein A and related proteins	NA	COG: COG1744	NA	NA	NA	0	1.14261	0.0664379	0	-0.225039	1
676	gene676	gene676|WP_012002724.1|ABC_transporter_ATP...	protein_coding	TEL01S_RS03360	WP_012002724.1	ABC transporter ATP-binding protein	K02056	KO:K02056	1	1	ABC.SS.A	simple sugar transport system ATP-binding protein [EC:3.6.3.17]	NA	COG: COG1129 COG3845|GO: 0015407|TC: 3.A.1.2	M00221:Putative simple sugar transport system	NA	NA	0	0.697205	1	0	-0.162902	1
677	gene677	gene677|WP_012002725.1|ABC_transporter_per...	protein_coding	TEL01S_RS03365	WP_012002725.1	ABC transporter permease	K02057	KO:K02057	1	1	ABC.SS.P	simple sugar transport system permease protein	NA	COG: COG1172 COG1079|TC: 3.A.1.2	M00221:Putative simple sugar transport system	NA	NA	0	0.305439	1	0	0.0452309	1
678	gene678	gene678|WP_012002726.1|ABC_transporter_per...	protein_coding	TEL01S_RS03370	WP_012002726.1	ABC transporter permease	K02057	KO:K02057	1	1	ABC.SS.P	simple sugar transport system permease protein	NA	COG: COG1172 COG1079|TC: 3.A.1.2	M00221:Putative simple sugar transport system	NA	NA	0	0.196567	1	0	0.0352454	1
679	gene679	gene679|WP_012002727.1|ADP-ribosylglycohyd...	protein_coding	TEL01S_RS03375	WP_012002727.1	ADP-ribosylglycohydrolase family protein	NoK	NA	91	NA	NA	NA	NA	NA	NA	NA	NA	0	0.102795	1	0	0.0206702	1
680	gene680	gene680|WP_012002728.1|acyl_carrier_protein	protein_coding	TEL01S_RS03380	WP_012002728.1	acyl carrier protein	K02078	KO:K02078	1	1	acpP	acyl carrier protein	ko00999:Biosynthesis of secondary metabolites - unclassified|ko01130:Biosynthesis of antibiotics	RN: R12049|COG: COG0236|GO: 0000036	M00848:Aurachin biosynthesis, anthranilate	NA	NA	0	-0.110724	1	0	-0.0316965	1
681	gene681	gene681|WP_028843343.1|hypothetical_protein	protein_coding	TEL01S_RS03385	WP_028843343.1	hypothetical protein	K01809	KO:K01809	1	1	manA, MPI	mannose-6-phosphate isomerase [EC:5.3.1.8]	ko00051:Fructose and mannose metabolism|ko00520:Amino sugar and nucleotide sugar metabolism|ko01100:Metabolic pathways|ko01110:Biosynthesis of secondary metabolites|ko01130:Biosynthesis of antibiotics	RN: R01819|COG: COG1482|GO: 0004476	M00114:Ascorbate biosynthesis, plants, glucose-6P	H00118:Congenital disorders of glycosylation (CDG) type I	NA	0	-0.00365103	1	0	0.675118	1
682	gene682	gene682|WP_012002730.1|DUF342_domain-conta...	protein_coding	TEL01S_RS03390	WP_012002730.1	DUF342 domain-containing protein	K09749	KO:K09749	1	1	K09749	uncharacterized protein	NA	COG: COG1315	NA	NA	NA	0	0.0279503	1	0	0.583458	1
683	gene683	gene683|WP_012002731.1|FADH(2)-oxidizing_m...	protein_coding	TEL01S_RS03395	WP_012002731.1	FADH(2)-oxidizing methylenetetrahydrofolate--tRNA-(uracil(54)-C(5))-methyltransferase TrmFO	K04094	KO:K04094	1	1	trmFO, gid	methylenetetrahydrofolate--tRNA-(uracil-5-)-methyltransferase [EC:2.1.1.74]	NA	COG: COG1206|GO: 0047151	NA	NA	NA	0	-0.146924	1	0	0.53132	1
684	gene684	gene684|WP_012002732.1|ATP-binding_protein	protein_coding	TEL01S_RS03400	WP_012002732.1	ATP-binding protein	K04757	KO:K04757	23	1	rsbW	serine/threonine-protein kinase RsbW [EC:2.7.11.1]	NA	COG: COG2172|GO: 0016989	NA	NA	NA	0	-0.191492	1	0	0.607303	1
685	gene685	gene685|WP_012002733.1|DUF4940_domain-cont...	protein_coding	TEL01S_RS03405	WP_012002733.1	DUF4940 domain-containing protein	NoK	NA	2	NA	NA	NA	NA	NA	NA	NA	NA	0	-0.0803243	1	0	0.610094	1
686	gene686	gene686|WP_012002734.1|hypothetical_protein	protein_coding	TEL01S_RS03410	WP_012002734.1	hypothetical protein	K09765	KO:K09765	268	0.996283	queH	epoxyqueuosine reductase [EC:1.17.99.6]	NA	COG: COG1636|GO: 0052693	NA	NA	NA	0	0.189863	1	0	0.533773	1
687	gene687	gene687|WP_028843342.1|D-tyrosyl-tRNA(Tyr)...	protein_coding	TEL01S_RS03415	WP_028843342.1	D-tyrosyl-tRNA(Tyr) deacylase	K07560	KO:K07560	770	1	dtd, DTD	D-aminoacyl-tRNA deacylase [EC:3.1.1.96]	NA	COG: COG1490|GO: 0051499	NA	NA	NA	0	0.232906	1	0	0.518558	1
688	gene688	gene688|WP_012002736.1|bifunctional_(p)ppG...	protein_coding	TEL01S_RS03420	WP_012002736.1	bifunctional (p)ppGpp synthetase/guanosine-3'%2C5'-bis(diphosphate) 3'-pyrophosphohydrolase	K00951	KO:K00951	23	1	relA	GTP pyrophosphokinase [EC:2.7.6.5]	ko00230:Purine metabolism	RN: R00429|COG: COG0317|GO: 0008728	NA	NA	NA	0	0.388991	1	0	0.600436	1
689	gene689	gene689|WP_028843341.1|tRNA_uridine-5-carb...	protein_coding	TEL01S_RS03425	WP_028843341.1	tRNA uridine-5-carboxymethylaminomethyl(34) synthesis enzyme MnmG	K03495	KO:K03495	318	1	gidA, mnmG, MTO1	tRNA uridine 5-carboxymethylaminomethyl modification enzyme	NA	RN: R08701|COG: COG0445	NA	H00891:Combined oxidative phosphorylation deficiency (COXPD)	NA	0	0.447703	1	0	1.0449	1
690	gene690	gene690|WP_012002738.1|5'-nucleotidase_SurE	protein_coding	TEL01S_RS03430	WP_012002738.1	5'-nucleotidase SurE	K03787	KO:K03787	1	1	surE	5'-nucleotidase [EC:3.1.3.5]	ko00230:Purine metabolism|ko00240:Pyrimidine metabolism|ko00760:Nicotinate and nicotinamide metabolism|ko01100:Metabolic pathways|ko01110:Biosynthesis of secondary metabolites	RN: R00183 R00511 R00963 R01126 R01227 R01569 R01664 R01968 R02088 R02102 R02323 R02719 R03346|COG: COG0496|GO: 0008253	NA	NA	NA	0	0.347405	1	0	-0.0788575	1
691	gene691	gene691|WP_012002739.1|peptide_deformylase	protein_coding	TEL01S_RS03435	WP_012002739.1	peptide deformylase	K01462	KO:K01462	1568	0.997455	PDF, def	peptide deformylase [EC:3.5.1.88]	NA	COG: COG0242|GO: 0042586	NA	NA	NA	0	0.0728601	1	0	0.186633	1
692	gene692	gene692|WP_012002740.1|methionyl-tRNA_form...	protein_coding	TEL01S_RS03440	WP_012002740.1	methionyl-tRNA formyltransferase	K00604	KO:K00604	1	1	MTFMT, fmt	methionyl-tRNA formyltransferase [EC:2.1.2.9]	ko00670:One carbon pool by folate|ko00970:Aminoacyl-tRNA biosynthesis	RN: R03940|COG: COG0223|GO: 0004479	NA	H00891:Combined oxidative phosphorylation deficiency (COXPD)	NA	0	-0.309156	1	0	0.0768148	1
693	gene693	gene693|NA|RNase_P_RNA_component_class_A	RNase_P_RNA	TEL01S_RS10800	NA	RNase P RNA component class A	NA	NA	NA	NA	NA	NA	NA	NA	NA	NA	NA	0	0.299259	1	0	1.40045	1
694	gene694	gene694|WP_012002741.1|tRNA_pseudouridine(...	protein_coding	TEL01S_RS03445	WP_012002741.1	tRNA pseudouridine(38-40) synthase TruA	K06173	KO:K06173	1	1	truA, PUS1	tRNA pseudouridine38-40 synthase [EC:5.4.99.12]	NA	COG: COG0101|GO: 0009982	NA	H00898:Myopathy with lactic acidosis and sideroblastic anaemia (MLASA)	NA	0	-0.775463	1	0	-0.213221	1
695	gene695	gene695|WP_012002742.1|hypothetical_protein	protein_coding	TEL01S_RS03450	WP_012002742.1	hypothetical protein	NoK	NA	3	NA	NA	NA	NA	NA	NA	NA	NA	0	-0.766761	1	0	0.0526517	1
696	gene696	gene696|WP_012002743.1|TlyA_family_rRNA_(c...	protein_coding	TEL01S_RS03455	WP_012002743.1	TlyA family rRNA (cytidine-2'-O)-methyltransferase	K06442	KO:K06442	1	1	tlyA	23S rRNA (cytidine1920-2'-O)/16S rRNA (cytidine1409-2'-O)-methyltransferase [EC:2.1.1.226 2.1.1.227]	NA	COG: COG1189	NA	NA	NA	0	-0.591993	1	0	0.0542322	1
697	gene697	gene697|WP_012002744.1|hypothetical_protein	protein_coding	TEL01S_RS03460	WP_012002744.1	hypothetical protein	NoK	NA	6	NA	NA	NA	NA	NA	NA	NA	NA	0	-0.372903	1	0	-0.00012022	1
698	gene698	gene698|WP_038051311.1|preprotein_transloc...	protein_coding	TEL01S_RS03465	WP_038051311.1	preprotein translocase subunit SecA	K03070	KO:K03070	857	1	secA	preprotein translocase subunit SecA	ko02024:Quorum sensing|ko03060:Protein export|ko03070:Bacterial secretion system	COG: COG0653|TC: 3.A.5.1 3.A.5.2 3.A.5.4 3.A.5.10	M00335:Sec (secretion) system	NA	NA	0	0.139242	1	0	0.0475381	1
699	gene699	gene699|WP_012002746.1|peptide_chain_relea...	protein_coding	TEL01S_RS03470	WP_012002746.1	peptide chain release factor 2	K02836	KO:K02836	2	1	prfB	peptide chain release factor 2	NA	COG: COG1186|GO: 0003747	NA	NA	NA	0	-0.562066	1	0	-0.137126	1
700	gene700	gene700|WP_012002747.1|Fis_family_transcri...	protein_coding	TEL01S_RS03475	WP_012002747.1	Fis family transcriptional regulator	NoK_&_K07714_&_K07713_&_K02667_&_K10126_&_K02481_&_K02584_&_K06714_&_K21405_&_K03721_&_K10941_&_K17061	KO:K07714_&_KO:K07713_&_KO:K02667_&_KO:K10126_&_KO:K02481_&_KO:K02584_&_KO:K06714_&_KO:K21405_&_KO:K03721_&_KO:K10941_&_KO:K17061	98_&_20_&_16_&_14_&_9_&_6_&_3_&_2_&_2_&_1_&_1_&_1	0.266666666666667_&_0.213333333333333_&_0.186666666666667_&_0.12_&_0.08_&_0.04_&_0.0266666666666667_&_0.0266666666666667_&_0.0133333333333333_&_0.0133333333333333_&_0.0133333333333333	atoC_&_zraR, hydG_&_pilR, pehR_&_dctD_&_K02481_&_nifA_&_rocR_&_acoR_&_tyrR_&_fleQ, flrA_&_aauR	two-component system, NtrC family, response regulator AtoC_&_two-component system, NtrC family, response regulator HydG_&_two-component system, NtrC family, response regulator PilR_&_two-component system, NtrC family, C4-dicarboxylate transport response regulator DctD_&_two-component system, NtrC family, response regulator_&_Nif-specific regulatory protein_&_arginine utilization regulatory protei…	ko02020:Two-component system_&_ko02020:Two-component system_&_ko02020:Two-component system_&_ko02020:Two-component system_&_ko02020:Two-component system_&_ko02020:Two-component system|ko02025:Biofilm formation - Pseudomonas aeruginosa|ko05111:Biofilm formation - Vibrio cholerae_&_ko02020:Two-component system	COG: COG2204|GO: 0000156_&_COG: COG2204|GO: 0000156_&_COG: COG2204|GO: 0000156_&_COG: COG2204|GO: 0000156_&_COG: COG2204|GO: 0000156_&_COG: COG3604_&_COG: COG3829_&_COG: COG3284_&_COG: COG3283_&_COG: COG2204_&_COG: COG2204|GO: 0000156	M00500:AtoS-AtoC (cPHB biosynthesis) two-component regulatory system_&_M00499:HydH-HydG (metal tolerance) two-component regulatory system_&_M00501:PilS-PilR (type 4 fimbriae synthesis) two-component regulatory system_&_M00504:DctB-DctD (C4-dicarboxylate transport) two-component regulatory system_&_M00653:AauS-AauR (acidic amino acids utilization) two-component regulatory system	NA	NA	0	0.265238	1	0	-0.129855	1
701	gene701	gene701|WP_012002748.1|phosphate_butyryltr...	protein_coding	TEL01S_RS03480	WP_012002748.1	phosphate butyryltransferase	K00634	KO:K00634	1	1	ptb	phosphate butyryltransferase [EC:2.3.1.19]	ko00650:Butanoate metabolism|ko01100:Metabolic pathways	RN: R01174|COG: COG0280|GO: 0050182	NA	NA	NA	0	0.231609	1	0	-0.49837	1
702	gene702	gene702|WP_012002749.1|peptidase_M55	protein_coding	TEL01S_RS03485	WP_012002749.1	peptidase M55	K16203	KO:K16203	1	1	dppA1	D-amino peptidase [EC:3.4.11.-]	NA	COG: COG2362|TC: 3.A.1.5.2	NA	NA	NA	0	0.0729356	1	0	-0.478695	1
703	gene703	gene703|WP_051366164.1|GGDEF_domain-contai...	protein_coding	TEL01S_RS10675	WP_051366164.1	GGDEF domain-containing protein	NoK_&_K13590_&_K02488_&_K13069_&_K21023_&_K18967_&_K21019_&_K21021_&_K18968_&_K14051_&_K21084_&_K21020_&_K21085_&_K11444_&_K13924_&_K21088_&_K03320_&_K21022_&_K07216_&_K07212_&_K07814_&_K20965_&_K02030_&_K20955_&_K20959_&_K07315_&_K03406_&_K20956_&_K20958_&_K20966_&_K21024_&_K03413_&_K03574_&_K10439_&_K10440_&_K12132_&_K13243_&_K18444_&_K19168_&_K20954_&_K20960_&_K20961_&_K20971_&_K21025	KO:K13590_&_KO:K02488_&_KO:K13069_&_KO:K21023_&_KO:K18967_&_KO:K21019_&_KO:K21021_&_KO:K18968_&_KO:K14051_&_KO:K21084_&_KO:K21020_&_KO:K21085_&_KO:K11444_&_KO:K13924_&_KO:K21088_&_KO:K03320_&_KO:K21022_&_KO:K07216_&_KO:K07212_&_KO:K07814_&_KO:K20965_&_KO:K02030_&_KO:K20955_&_KO:K20959_&_KO:K07315_&_KO:K03406_&_KO:K20956_&_KO:K20958_&_KO:K20966_&_KO:K21024_&_KO:K03413_&_KO:K03574_&_KO:K10439_&_KO:…	8643_&_228_&_151_&_115_&_90_&_59_&_59_&_53_&_40_&_27_&_27_&_26_&_25_&_21_&_18_&_18_&_16_&_15_&_8_&_6_&_6_&_5_&_4_&_4_&_4_&_3_&_2_&_2_&_2_&_2_&_2_&_1_&_1_&_1_&_1_&_1_&_1_&_1_&_1_&_1_&_1_&_1_&_1_&_1	0.216936251189343_&_0.143672692673644_&_0.10941960038059_&_0.0856327307326356_&_0.0561370123691722_&_0.0561370123691722_&_0.0504281636536632_&_0.0380589914367269_&_0.0256898192197907_&_0.0256898192197907_&_0.0247383444338725_&_0.0237868696479543_&_0.0199809705042816_&_0.0171265461465271_&_0.0171265461465271_&_0.0152235965746908_&_0.0142721217887726_&_0.00761179828734539_&_0.00570884871550904_&_0.…	dgcB_&_pleD_&_E2.7.7.65_&_mucR_&_dge1_&_sadC_&_tpbB_&_adrA_&_gmr_&_yegE_&_siaD_&_yedQ_&_wspR_&_cheBR_&_ydaM_&_amt, AMT, MEP_&_roeA_&_K07216_&_K07212_&_K07814_&_rocS_&_ABC.PA.S_&_cdgK_&_cdgM_&_rsbU_P_&_mcp_&_cdgA_&_cdgL_&_mbaA_&_bifA_&_cheY_&_mutT, NUDT15, MTH2_&_rbsB_&_rbsC_&_prkC, stkP_&_dos_&_rrp1_&_cptA_&_acgB_&_K20960_&_vpvC_&_ladS_&_fimX	diguanylate cyclase [EC:2.7.7.65]_&_two-component system, cell cycle response regulator [EC:2.7.7.65]_&_diguanylate cyclase [EC:2.7.7.65]_&_diguanylate cyclase [EC:2.7.7.65]_&_diguanylate cyclase [EC:2.7.7.65]_&_diguanylate cyclase [EC:2.7.7.65]_&_diguanylate cyclase [EC:2.7.7.65]_&_diguanylate cyclase [EC:2.7.7.65]_&_c-di-GMP phosphodiesterase Gmr [EC:3.1.4.52]_&_diguanylate cyclase [EC:2.7.7.65…	ko04112:Cell cycle - Caulobacter_&_ko02020:Two-component system|ko04112:Cell cycle - Caulobacter_&_ko02025:Biofilm formation - Pseudomonas aeruginosa_&_ko02025:Biofilm formation - Pseudomonas aeruginosa_&_ko02025:Biofilm formation - Pseudomonas aeruginosa_&_ko02026:Biofilm formation - Escherichia coli_&_ko02024:Quorum sensing|ko02026:Biofilm formation - Escherichia coli_&_ko02026:Biofilm formatio…	COG: COG2199|GO: 0052621_&_RN: R08057|COG: COG3706|GO: 0000156 0052621_&_RN: R08057|COG: COG2199|GO: 0052621_&_COG: COG2199 COG2200 COG3300|GO: 0052621_&_COG: COG2199|GO: 0052621|TC: 9.B.34.1.1_&_COG: COG2199|GO: 0052621_&_COG: COG2199|GO: 0052621_&_COG: COG2199|GO: 0052621|TC: 9.B.34.1.2_&_COG: COG2199 COG2200 COG2202|GO: 0071111_&_COG: COG2199 COG2200 COG2202 COG3447|GO: 0052621_&_COG: COG2199|…	M00511:PleC-PleD (cell fate control) two-component regulatory system_&_M00509:WspE-WspRF (chemosensory) two-component regulatory system_&_M00506:CheA-CheYBV (chemotaxis) two-component regulatory system_&_M00236:Putative polar amino acid transport system_&_M00506:CheA-CheYBV (chemotaxis) two-component regulatory system_&_M00212:Ribose transport system_&_M00212:Ribose transport system_&_M00662:Hk1-…	NA	NA	0	-0.194072	1	0	-0.460793	1
704	gene704	gene704|WP_012002751.1|radical_SAM_protein	protein_coding	TEL01S_RS03495	WP_012002751.1	radical SAM protein	K09711	KO:K09711	1	1	K09711	uncharacterized protein	NA	COG: COG1856	NA	NA	NA	0	-0.1572	1	0	-0.252097	1
705	gene705	gene705|WP_012002752.1|methylmalonyl-CoA_m...	protein_coding	TEL01S_RS03500	WP_012002752.1	methylmalonyl-CoA mutase	K01848	KO:K01848	238	0.995816	E5.4.99.2A, mcmA1	methylmalonyl-CoA mutase, N-terminal domain [EC:5.4.99.2]	ko00280:Valine, leucine and isoleucine degradation|ko00630:Glyoxylate and dicarboxylate metabolism|ko00640:Propanoate metabolism|ko00720:Carbon fixation pathways in prokaryotes|ko01100:Metabolic pathways|ko01120:Microbial metabolism in diverse environments|ko01200:Carbon metabolism	RN: R00833|COG: COG1884|GO: 0004494	M00375:Hydroxypropionate-hydroxybutylate cycle|M00376:3-Hydroxypropionate bi-cycle|M00741:Propanoyl-CoA metabolism, propanoyl-CoA	NA	NA	0	0.283556	1	0	-0.266003	1
706	gene706	gene706|WP_012002753.1|methylmalonyl-CoA_m...	protein_coding	TEL01S_RS03505	WP_012002753.1	methylmalonyl-CoA mutase	K01847_&_K01849_&_K11942_&_K14447_&_NoK_&_K20907_&_K07588	KO:K01847_&_KO:K01849_&_KO:K11942_&_KO:K14447_&_KO:K20907_&_KO:K07588	377_&_238_&_139_&_99_&_7_&_6_&_1	0.438372093023256_&_0.276744186046512_&_0.161627906976744_&_0.115116279069767_&_0.00697674418604651_&_0.00116279069767442	MUT_&_E5.4.99.2B, mcmA2_&_icmF_&_ecm_&_hcmB_&_argK	methylmalonyl-CoA mutase [EC:5.4.99.2]_&_methylmalonyl-CoA mutase, C-terminal domain [EC:5.4.99.2]_&_isobutyryl-CoA mutase [EC:5.4.99.13]_&_ethylmalonyl-CoA mutase [EC:5.4.99.63]_&_2-hydroxyisobutanoyl-CoA mutase small subunit [EC:5.4.99.64]_&_LAO/AO transport system kinase [EC:2.7.-.-]	ko00280:Valine, leucine and isoleucine degradation|ko00630:Glyoxylate and dicarboxylate metabolism|ko00640:Propanoate metabolism|ko00720:Carbon fixation pathways in prokaryotes|ko01100:Metabolic pathways|ko01120:Microbial metabolism in diverse environments|ko01200:Carbon metabolism_&_ko00280:Valine, leucine and isoleucine degradation|ko00630:Glyoxylate and dicarboxylate metabolism|ko00640:Propano…	RN: R00833|GO: 0004494_&_RN: R00833|COG: COG2185|GO: 0004494_&_COG: COG2185 COG1884 COG1703|GO: 0047727_&_RN: R09292|COG: COG1884 COG2185_&_COG: COG2185_&_COG: COG1703	M00373:Ethylmalonyl pathway|M00376:3-Hydroxypropionate bi-cycle|M00741:Propanoyl-CoA metabolism, propanoyl-CoA	H00174:Methylmalonic aciduria (MMA)|H01400:Secondary hyperammonemia_&_H00174:Methylmalonic aciduria (MMA)	NA	0	0.177745	1	0	-0.196714	1
707	gene707	gene707|WP_012002754.1|methylmalonyl_Co-A_...	protein_coding	TEL01S_RS10825	WP_012002754.1	methylmalonyl Co-A mutase-associated GTPase MeaB	K07588	KO:K07588	1	1	argK	LAO/AO transport system kinase [EC:2.7.-.-]	NA	COG: COG1703	NA	H00174:Methylmalonic aciduria (MMA)	NA	0	0.000231773	1	0	-0.152134	1
708	gene708	gene708|NA|tRNA-Pro	tRNA	TEL01S_RS03510	NA	tRNA-Pro	NA	NA	NA	NA	NA	NA	NA	NA	NA	NA	NA	0	-0.490733	1	0	-0.897504	1
709	gene709	gene709|WP_012002755.1|purine_phosphorylase	protein_coding	TEL01S_RS03515	WP_012002755.1	purine phosphorylase	K01243	KO:K01243	62	1	mtnN, mtn, pfs	adenosylhomocysteine nucleosidase [EC:3.2.2.9]	ko00270:Cysteine and methionine metabolism|ko01100:Metabolic pathways|ko01230:Biosynthesis of amino acids	RN: R00194 R01401|COG: COG0775|GO: 0008782	M00034:Methionine salvage pathway|M00609:Cysteine biosynthesis, methionine	NA	NA	0	-0.234204	1	0	0.269403	1
710	gene710	gene710|WP_028843339.1|DNA_ligase_(NAD(+))...	protein_coding	TEL01S_RS03520	WP_028843339.1	DNA ligase (NAD(+)) LigA	K01972	KO:K01972	225	1	E6.5.1.2, ligA, ligB	DNA ligase (NAD+) [EC:6.5.1.2]	ko03030:DNA replication|ko03410:Base excision repair|ko03420:Nucleotide excision repair|ko03430:Mismatch repair	RN: R00382|COG: COG0272|GO: 0003911	NA	NA	this protein catalyzes the formation of phosphodiester linkages between 5'-phosphoryl and 3'-hydroxyl groups in double-stranded DNA using NAD as a coenzyme and as the energy source for the reaction%3B essential for DNA replication and repair of damaged DNA%3B similar to ligase LigB	0	-0.26806	1	0	0.3572	1
711	gene711	gene711|WP_012002757.1|hypothetical_protein	protein_coding	TEL01S_RS03525	WP_012002757.1	hypothetical protein	NoK	NA	1	NA	NA	NA	NA	NA	NA	NA	NA	0	0.532398	1	0	0.0245498	1
712	gene712	gene712|WP_012002758.1|dipeptidase_PepV	protein_coding	TEL01S_RS03530	WP_012002758.1	dipeptidase PepV	K01439	KO:K01439	2	1	dapE	succinyl-diaminopimelate desuccinylase [EC:3.5.1.18]	ko00300:Lysine biosynthesis|ko01100:Metabolic pathways|ko01120:Microbial metabolism in diverse environments|ko01230:Biosynthesis of amino acids	RN: R02734|COG: COG0624|GO: 0009014	M00016:Lysine biosynthesis, succinyl-DAP pathway, aspartate	NA	NA	0	0.926597	1	0	-0.148026	1
713	gene713	gene713|WP_012002759.1|hypothetical_protein	protein_coding	TEL01S_RS03535	WP_012002759.1	hypothetical protein	NoK	NA	1	NA	NA	NA	NA	NA	NA	NA	NA	0	0.22103	1	0	-0.0246206	1
714	gene714	gene714|WP_012002760.1|bifunctional_metall...	protein_coding	TEL01S_RS03540	WP_012002760.1	bifunctional metallophosphatase/5'-nucleotidase	K11751_&_K01081_&_NoK_&_K01119_&_K06931	KO:K11751_&_KO:K01081_&_KO:K01119_&_KO:K06931	29_&_17_&_15_&_10_&_1	0.508771929824561_&_0.298245614035088_&_0.175438596491228_&_0.0175438596491228	ushA_&_E3.1.3.5_&_cpdB_&_K06931	5'-nucleotidase / UDP-sugar diphosphatase [EC:3.1.3.5 3.6.1.45]_&_5'-nucleotidase [EC:3.1.3.5]_&_2',3'-cyclic-nucleotide 2'-phosphodiesterase / 3'-nucleotidase [EC:3.1.4.16 3.1.3.6]_&_uncharacterized protein	ko00230:Purine metabolism|ko00240:Pyrimidine metabolism|ko00760:Nicotinate and nicotinamide metabolism|ko01100:Metabolic pathways|ko01110:Biosynthesis of secondary metabolites_&_ko00230:Purine metabolism|ko00240:Pyrimidine metabolism|ko00760:Nicotinate and nicotinamide metabolism|ko01100:Metabolic pathways|ko01110:Biosynthesis of secondary metabolites_&_ko00230:Purine metabolism|ko00240:Pyrimidin…	RN: R00183 R00511 R00963 R01126 R01227 R01569 R01664 R01968 R02088 R02102 R02323 R02719 R03346|COG: COG0737|GO: 0008253 0008768_&_RN: R00183 R00511 R00963 R01126 R01227 R01569 R01664 R01968 R02088 R02102 R02323 R02719 R03346|COG: COG0737|GO: 0008253_&_RN: R01562 R01877 R02148 R02370 R03537 R03538 R03929 R05135|COG: COG0737|GO: 0008663 0008254_&_COG: COG3849	NA	H00674:Anemia due to disorders of nucleotide metabolism	NA	0	0.340893	1	0	0.0597965	1
715	gene715	gene715|WP_028843338.1|ZIP_family_metal_tr...	protein_coding	TEL01S_RS03545	WP_028843338.1	ZIP family metal transporter	K07238	KO:K07238	484	0.997938	TC.ZIP, zupT, ZRT3, ZIP2	zinc transporter, ZIP family	NA	COG: COG0428|TC: 2.A.5.5	NA	NA	NA	0	-0.450492	1	0	0.589414	1
716	gene716	gene716|WP_012002762.1|iron-sulfur_cluster...	protein_coding	TEL01S_RS03550	WP_012002762.1	iron-sulfur cluster assembly scaffold protein	K04488	KO:K04488	20	1	iscU, nifU	nitrogen fixation protein NifU and related proteins	NA	COG: COG0822	NA	NA	NA	0	0.0313976	1	0	0.479427	1
717	gene717	gene717|WP_012002763.1|cysteine_desulfurase	protein_coding	TEL01S_RS03555	WP_012002763.1	cysteine desulfurase	K04487	KO:K04487	1	1	iscS, NFS1	cysteine desulfurase [EC:2.8.1.7]	ko00730:Thiamine metabolism|ko01100:Metabolic pathways|ko04122:Sulfur relay system	RN: R07460 R11528 R11529|COG: COG1104|GO: 0031071	NA	NA	NA	0	0.0278541	1	0	0.34215	1
718	gene718	gene718|WP_012002764.1|iron-sulfur_cluster...	protein_coding	TEL01S_RS03560	WP_012002764.1	iron-sulfur cluster assembly scaffold protein	K04488	KO:K04488	678	0.861499	iscU, nifU	nitrogen fixation protein NifU and related proteins	NA	COG: COG0822	NA	NA	NA	0	0.0762979	1	0	0.283953	1
719	gene719	gene719|WP_012002765.1|cysteine_desulfurase	protein_coding	TEL01S_RS03565	WP_012002765.1	cysteine desulfurase	K04487	KO:K04487	1	1	iscS, NFS1	cysteine desulfurase [EC:2.8.1.7]	ko00730:Thiamine metabolism|ko01100:Metabolic pathways|ko04122:Sulfur relay system	RN: R07460 R11528 R11529|COG: COG1104|GO: 0031071	NA	NA	NA	0	0.185448	1	0	0.0542256	1
720	gene720	gene720|WP_012002766.1|purine-nucleoside_p...	protein_coding	TEL01S_RS03570	WP_012002766.1	purine-nucleoside phosphorylase	K03783	KO:K03783	484	0.823129	punA, PNP	purine-nucleoside phosphorylase [EC:2.4.2.1]	ko00230:Purine metabolism|ko00240:Pyrimidine metabolism|ko00760:Nicotinate and nicotinamide metabolism|ko01100:Metabolic pathways|ko01110:Biosynthesis of secondary metabolites	RN: R01561 R01863 R01969 R02147 R02294 R02295 R02297 R02484 R02557 R02748 R08368 R10244|COG: COG0005|GO: 0004731	NA	H00093:Combined immunodeficiencies (CIDs)	NA	0	0.235529	1	0	-0.183776	1
721	gene721	gene721|WP_012002767.1|hypothetical_protein	protein_coding	TEL01S_RS03575	WP_012002767.1	hypothetical protein	K07033	KO:K07033	1	1	K07033	uncharacterized protein	NA	COG: COG0719	NA	NA	NA	0	0.111182	1	0	0.00424107	1
722	gene722	gene722|WP_028843336.1|ABC_transporter_ATP...	protein_coding	TEL01S_RS03580	WP_028843336.1	ABC transporter ATP-binding protein	K01990_&_K01996_&_NoK_&_K02013_&_K09013_&_K01995_&_K02003_&_K02028_&_K06861_&_K02032_&_K02065_&_K02031_&_K02010_&_K06147_&_K02056_&_K02036_&_K16787_&_K02045_&_K16786_&_K02052_&_K02071_&_K11072_&_K02049_&_K10112_&_K11963_&_K10441_&_K10111_&_K02006_&_K02017_&_K05847_&_K11085_&_K09817_&_K09972_&_K11076_&_K10823_&_K02062_&_K06857_&_K09810_&_K10545_&_K11962_&_K12372_&_K10008_&_K05816_&_K02068_&_K15578…	KO:K01990_&_KO:K01996_&_KO:K02013_&_KO:K09013_&_KO:K01995_&_KO:K02003_&_KO:K02028_&_KO:K06861_&_KO:K02032_&_KO:K02065_&_KO:K02031_&_KO:K02010_&_KO:K06147_&_KO:K02056_&_KO:K02036_&_KO:K16787_&_KO:K02045_&_KO:K16786_&_KO:K02052_&_KO:K02071_&_KO:K11072_&_KO:K02049_&_KO:K10112_&_KO:K11963_&_KO:K10441_&_KO:K10111_&_KO:K02006_&_KO:K02017_&_KO:K05847_&_KO:K11085_&_KO:K09817_&_KO:K09972_&_KO:K11076_&_KO:…	1974_&_1410_&_1193_&_1130_&_946_&_937_&_889_&_884_&_731_&_664_&_653_&_548_&_547_&_524_&_479_&_452_&_381_&_344_&_338_&_331_&_325_&_311_&_302_&_295_&_295_&_277_&_239_&_216_&_203_&_203_&_191_&_184_&_183_&_180_&_147_&_135_&_122_&_117_&_107_&_92_&_85_&_84_&_80_&_76_&_74_&_74_&_73_&_71_&_67_&_65_&_63_&_62_&_61_&_60_&_57_&_54_&_53_&_53_&_50_&_48_&_47_&_46_&_44_&_44_&_43_&_43_&_42_&_41_&_41_&_40_&_39_&_3…	0.0929203539823009_&_0.0663716814159292_&_0.0531914893617021_&_0.0445302202974958_&_0.0441065712671813_&_0.041847109772171_&_0.0416117491997741_&_0.0344097156844285_&_0.0312558840143099_&_0.0307380907550367_&_0.0257955187347016_&_0.0257484466202222_&_0.0246657879871964_&_0.0225475428356242_&_0.0212765957446809_&_0.0179344756166447_&_0.0161928073809076_&_0.0159103746940313_&_0.0155808698926756_&_0…	ABC-2.A_&_livF_&_ABC.FEV.A_&_sufC_&_livG_&_ABC.CD.A_&_ABC.PA.A_&_lptB_&_ABC.PE.A1_&_mlaF, linL, mkl_&_ABC.PE.A_&_afuC, fbpC_&_ABCB-BAC_&_ABC.SS.A_&_pstB_&_ecfA2_&_cysA_&_ecfA1_&_ABC.SP.A_&_metN_&_potA_&_ABC.SN.A_&_msmX, msmK, malK, sugC, ggtA, msiK_&_urtE_&_rbsA_&_malK, mtlK, thuK_&_cbiO_&_modC_&_opuA_&_msbA_&_znuC_&_aapP, bztD_&_potG_&_oppF_&_thiQ_&_tupC, vupC_&_lolD_&_xylG_&_urtD_&_dppF_&_gluA_…	ABC-2 type transport system ATP-binding protein_&_branched-chain amino acid transport system ATP-binding protein_&_iron complex transport system ATP-binding protein [EC:3.6.3.34]_&_Fe-S cluster assembly ATP-binding protein_&_branched-chain amino acid transport system ATP-binding protein_&_putative ABC transport system ATP-binding protein_&_polar amino acid transport system ATP-binding protein [EC…	ko02010:ABC transporters|ko02024:Quorum sensing_&_ko02010:ABC transporters_&_ko02010:ABC transporters|ko02024:Quorum sensing_&_ko02010:ABC transporters_&_ko02024:Quorum sensing_&_ko02010:ABC transporters_&_ko02024:Quorum sensing_&_ko02010:ABC transporters_&_ko02010:ABC transporters_&_ko02010:ABC transporters_&_ko00920:Sulfur metabolism|ko02010:ABC transporters_&_ko02010:ABC transporters_&_ko02024…	COG: COG1131 COG1134|TC: 3.A.1_&_COG: COG0410|TC: 3.A.1.4_&_COG: COG1120|GO: 0015623|TC: 3.A.1.14_&_COG: COG0396_&_COG: COG0411|TC: 3.A.1.4_&_COG: COG1136 COG4181|TC: 3.A.1_&_COG: COG1126|GO: 0015426|TC: 3.A.1.3_&_COG: COG1137|TC: 1.B.42.1_&_COG: COG1123 COG1124|TC: 3.A.1.5_&_COG: COG1127|TC: 3.A.1.27_&_COG: COG0444 COG1123|TC: 3.A.1.5_&_COG: COG3841|GO: 0015408|TC: 3.A.1.10_&_COG: COG1132 COG227…	M00254:ABC-2 type transport system_&_M00237:Branched-chain amino acid transport system_&_M00240:Iron complex transport system_&_M00237:Branched-chain amino acid transport system_&_M00258:Putative ABC transport system_&_M00236:Putative polar amino acid transport system_&_M00320:Lipopolysaccharide export system_&_M00239:Peptides/nickel transport system_&_M00210:Phospholipid transport system|M00669:…	NA	NA	0	0.0687227	1	0	-0.0645687	1
723	gene723	gene723|WP_012002769.1|dipeptide_epimerase	protein_coding	TEL01S_RS03585	WP_012002769.1	dipeptide epimerase	K19802_&_NoK_&_K02549_&_K01856_&_K18983_&_K20023_&_K21624_&_K01860_&_K08323_&_K01683_&_K18334_&_K01684_&_K01781_&_K20549	KO:K19802_&_KO:K02549_&_KO:K01856_&_KO:K18983_&_KO:K20023_&_KO:K21624_&_KO:K01860_&_KO:K08323_&_KO:K01683_&_KO:K18334_&_KO:K01684_&_KO:K01781_&_KO:K20549	404_&_215_&_120_&_104_&_45_&_14_&_11_&_10_&_8_&_5_&_4_&_3_&_2_&_1	0.552667578659371_&_0.164158686730506_&_0.142270861833105_&_0.0615595075239398_&_0.0191518467852257_&_0.0150478796169631_&_0.0136798905608755_&_0.0109439124487004_&_0.00683994528043776_&_0.00547195622435021_&_0.00410396716826265_&_0.0027359781121751_&_0.00136798905608755	ycjG, ykfB_&_menC_&_catB_&_gci_&_talrD-galrD_&_c3lhypd_&_E5.5.1.7_&_rspA, manD_&_araD_&_fucD_&_dgoD_&_mdlA_&_aci	L-Ala-D/L-Glu epimerase [EC:5.1.1.20]_&_O-succinylbenzoate synthase [EC:4.2.1.113]_&_muconate cycloisomerase [EC:5.5.1.1]_&_D-galactarolactone cycloisomerase [EC:5.5.1.27]_&_L-talarate/galactarate dehydratase [EC:4.2.1.156 4.2.1.42]_&_cis-L-3-hydroxyproline dehydratase [EC:4.2.1.171]_&_chloromuconate cycloisomerase [EC:5.5.1.7]_&_mannonate dehydratase [EC:4.2.1.8]_&_D-arabinonate dehydratase [EC:…	ko00130:Ubiquinone and other terpenoid-quinone biosynthesis|ko01100:Metabolic pathways|ko01110:Biosynthesis of secondary metabolites_&_ko00361:Chlorocyclohexane and chlorobenzene degradation|ko00362:Benzoate degradation|ko00364:Fluorobenzoate degradation|ko00623:Toluene degradation|ko01100:Metabolic pathways|ko01120:Microbial metabolism in diverse environments|ko01220:Degradation of aromatic comp…	RN: R10938|COG: COG4948_&_RN: R04031|COG: COG1441_&_RN: R05300 R05390 R06989 R08116 R09229|GO: 0018849_&_RN: R10847|COG: COG4948_&_RN: R05608|COG: COG4948|GO: 1990594 0008867_&_RN: R11625|COG: COG4948_&_RN: R04259 R05392 R06834 R06840 R08119 R09135 R09215 R09217 R09221|GO: 0018850_&_RN: R05606|COG: COG4948|GO: 0008927_&_COG: COG4948|GO: 0047675_&_RN: R03688|COG: COG4948|GO: 0050023_&_RN: R03033|C…	M00116:Menaquinone biosynthesis, chorismate	NA	NA	0	0.186261	1	0	-0.39975	1
724	gene724	gene724|WP_012002770.1|DUF1611_domain-cont...	protein_coding	TEL01S_RS03590	WP_012002770.1	DUF1611 domain-containing protein	NoK	NA	185	NA	NA	NA	NA	NA	NA	NA	NA	0	-0.114323	1	0	-0.199725	1
725	gene725	gene725|WP_012002771.1|hypothetical_protein	protein_coding	TEL01S_RS03595	WP_012002771.1	hypothetical protein	NoK	NA	1	NA	NA	NA	NA	NA	NA	NA	NA	0	1.26188	0.0617508	0	0.689722	1
726	gene726	gene726|WP_012002772.1|hypothetical_protein	protein_coding	TEL01S_RS03600	WP_012002772.1	hypothetical protein	K04061_&_K02401_&_K03229	KO:K04061_&_KO:K02401_&_KO:K03229	119_&_107_&_2	0.521929824561403_&_0.469298245614035_&_0.0087719298245614	flhB2_&_flhB_&_yscU, sctU, hrcU, ssaU	flagellar biosynthesis protein_&_flagellar biosynthetic protein FlhB_&_type III secretion protein U	ko02040:Flagellar assembly_&_ko03070:Bacterial secretion system	COG: COG2257_&_COG: COG1377|TC: 3.A.6.2_&_COG: COG1377|TC: 3.A.6.1 3.A.6.3	M00332:Type III secretion system|M00542:EHEC/EPEC pathogenicity signature, T3SS and effectors|M00660:Xanthomonas spp. pathogenicity signature, T3SS and effectors	NA	NA	0	1.05112	1	0	0.568605	1
727	gene727	gene727|WP_028843334.1|hypothetical_protein	protein_coding	TEL01S_RS03605	WP_028843334.1	hypothetical protein	NoK	NA	1	NA	NA	NA	NA	NA	NA	NA	NA	0	0.0462419	1	0	0.482758	1
728	gene728	gene728|WP_012002774.1|N-acetyltransferase	protein_coding	TEL01S_RS03610	WP_012002774.1	N-acetyltransferase	K03825	KO:K03825	81	0.952941	yhhY	putative acetyltransferase [EC:2.3.1.-]	NA	COG: COG0454	NA	NA	NA	0	0.17628	1	0	0.0884537	1
729	gene729	gene729|WP_028843333.1|DNA_mismatch_repair...	protein_coding	TEL01S_RS03615	WP_028843333.1	DNA mismatch repair endonuclease MutL	K03572	KO:K03572	1	1	mutL	DNA mismatch repair protein MutL	ko03430:Mismatch repair	COG: COG0323	NA	NA	NA	0	0.38951	1	0	0.0233563	1
730	gene730	gene730|WP_028843332.1|MFS_transporter	protein_coding	TEL01S_RS03620	WP_028843332.1	MFS transporter	NoK	NA	183	NA	NA	NA	NA	NA	NA	NA	NA	0	-0.12924	1	0	-0.865819	1
731	gene731	gene731|WP_012002777.1|glycosyltransferase	protein_coding	TEL01S_RS03625	WP_012002777.1	glycosyltransferase	K05946	KO:K05946	435	0.854617	tagA, tarA	N-acetylglucosaminyldiphosphoundecaprenol N-acetyl-beta-D-mannosaminyltransferase [EC:2.4.1.187]	ko05111:Biofilm formation - Vibrio cholerae	COG: COG1922|GO: 0047244|CAZy: GT26	NA	NA	NA	0	-0.23557	1	0	-0.255073	1
732	gene732	gene732|NA|tRNA-Leu	tRNA	TEL01S_RS03630	NA	tRNA-Leu	NA	NA	NA	NA	NA	NA	NA	NA	NA	NA	NA	0	-1.17118	1	0	-0.549693	1
733	gene733	gene733|WP_028843331.1|aspartate_kinase	protein_coding	TEL01S_RS03635	WP_028843331.1	aspartate kinase	K00928	KO:K00928	1	1	lysC	aspartate kinase [EC:2.7.2.4]	ko00260:Glycine, serine and threonine metabolism|ko00261:Monobactam biosynthesis|ko00270:Cysteine and methionine metabolism|ko00300:Lysine biosynthesis|ko01100:Metabolic pathways|ko01110:Biosynthesis of secondary metabolites|ko01120:Microbial metabolism in diverse environments|ko01130:Biosynthesis of antibiotics|ko01210:2-Oxocarboxylic acid metabolism|ko01230:Biosynthesis of amino acids	RN: R00480|COG: COG0527|GO: 0004072	M00016:Lysine biosynthesis, succinyl-DAP pathway, aspartate	NA	NA	0	-0.663999	1	0	0.128091	1
734	gene734	gene734|WP_012002779.1|dihydrodipicolinate...	protein_coding	TEL01S_RS03640	WP_012002779.1	dihydrodipicolinate reductase	K00215	KO:K00215	1010	1	dapB	4-hydroxy-tetrahydrodipicolinate reductase [EC:1.17.1.8]	ko00261:Monobactam biosynthesis|ko00300:Lysine biosynthesis|ko01100:Metabolic pathways|ko01110:Biosynthesis of secondary metabolites|ko01120:Microbial metabolism in diverse environments|ko01130:Biosynthesis of antibiotics|ko01230:Biosynthesis of amino acids	RN: R04198 R04199|COG: COG0289|GO: 0008839	M00016:Lysine biosynthesis, succinyl-DAP pathway, aspartate	NA	NA	0	-0.338775	1	0	0.2199	1
735	gene735	gene735|WP_012002780.1|4-hydroxy-tetrahydr...	protein_coding	TEL01S_RS03645	WP_012002780.1	4-hydroxy-tetrahydrodipicolinate synthase	K01714	KO:K01714	1	1	dapA	4-hydroxy-tetrahydrodipicolinate synthase [EC:4.3.3.7]	ko00261:Monobactam biosynthesis|ko00300:Lysine biosynthesis|ko01100:Metabolic pathways|ko01110:Biosynthesis of secondary metabolites|ko01120:Microbial metabolism in diverse environments|ko01130:Biosynthesis of antibiotics|ko01230:Biosynthesis of amino acids	RN: R10147|COG: COG0329|GO: 0008840	M00016:Lysine biosynthesis, succinyl-DAP pathway, aspartate	NA	NA	0	-0.534946	1	0	0.547226	1
736	gene736	gene736|WP_012002781.1|hypothetical_protein	protein_coding	TEL01S_RS03650	WP_012002781.1	hypothetical protein	NoK	NA	11	NA	NA	NA	NA	NA	NA	NA	NA	0	1.2541	0.0326834	0	0.448825	1
737	gene737	gene737|WP_012002782.1|GntR_family_transcr...	protein_coding	TEL01S_RS03655	WP_012002782.1	GntR family transcriptional regulator	K07979	KO:K07979	121	0.883212	ytrA	GntR family transcriptional regulator	NA	COG: COG1725	NA	NA	NA	0	1.11478	1	0	0.410395	1
738	gene738	gene738|WP_028843330.1|hypothetical_protein	protein_coding	TEL01S_RS03660	WP_028843330.1	hypothetical protein	NoK	NA	6	NA	NA	NA	NA	NA	NA	NA	NA	0	1.09278	1	0	0.213213	1
739	gene739	gene739|WP_028843329.1|ABC_transporter_ATP...	protein_coding	TEL01S_RS03665	WP_028843329.1	ABC transporter ATP-binding protein	K01990	KO:K01990	1	1	ABC-2.A	ABC-2 type transport system ATP-binding protein	NA	COG: COG1131 COG1134|TC: 3.A.1	M00254:ABC-2 type transport system	NA	NA	0	0.955798	1	0	0.282452	1
740	gene740	gene740|WP_028843328.1|NCS2_family_permease	protein_coding	TEL01S_RS03670	WP_028843328.1	NCS2 family permease	K06901	KO:K06901	5	1	pbuG	putative MFS transporter, AGZA family, xanthine/uracil permease	NA	COG: COG2252|TC: 2.A.1.40	NA	NA	NA	0	-0.766728	1	0	-0.994005	1
741	gene741	gene741|WP_012002786.1|alpha/beta_hydrolase	protein_coding	TEL01S_RS03675	WP_012002786.1	alpha/beta hydrolase	NoK_&_K01432_&_K15923_&_K01046	KO:K01432_&_KO:K15923_&_KO:K01046	243_&_2_&_2_&_1	0.4_&_0.4_&_0.2	AFMID_&_AXY8, FUC95A, afcA_&_lip, TGL2	arylformamidase [EC:3.5.1.9]_&_alpha-L-fucosidase 2 [EC:3.2.1.51]_&_triacylglycerol lipase [EC:3.1.1.3]	ko00380:Tryptophan metabolism|ko00630:Glyoxylate and dicarboxylate metabolism|ko01100:Metabolic pathways_&_ko00511:Other glycan degradation_&_ko00561:Glycerolipid metabolism|ko01100:Metabolic pathways	RN: R00988 R01959 R04911|GO: 0004061_&_GO: 0047513|CAZy: GH95_&_RN: R02250 R02687|COG: COG1075|GO: 0004806	M00038:Tryptophan metabolism, tryptophan	NA	NA	0	0.561044	1	0	-0.00603305	1
742	gene742	gene742|WP_012002787.1|hypothetical_protein	protein_coding	TEL01S_RS03680	WP_012002787.1	hypothetical protein	NoK	NA	3	NA	NA	NA	NA	NA	NA	NA	NA	0	0.292676	1	0	-0.884181	1
743	gene743	gene743|WP_028843327.1|amidohydrolase_fami...	protein_coding	TEL01S_RS03685	WP_028843327.1	amidohydrolase family protein	K00466	KO:K00466	1	1	iaaM	tryptophan 2-monooxygenase [EC:1.13.12.3]	ko00380:Tryptophan metabolism	RN: R00679|GO: 0050361	NA	NA	NA	0	-0.629487	1	0	-0.832591	1
744	gene744	gene744|NA|tRNA-Glu	tRNA	TEL01S_RS03690	NA	tRNA-Glu	NA	NA	NA	NA	NA	NA	NA	NA	NA	NA	NA	0	-1.17403	0.569723	-1	-1.76516	0.00038543
745	gene745	gene745|NA|tRNA-Pro	tRNA	TEL01S_RS03695	NA	tRNA-Pro	NA	NA	NA	NA	NA	NA	NA	NA	NA	NA	NA	0	-0.708227	1	0	-1.3461	0.96767
746	gene746	gene746|WP_028843326.1|bifunctional_oligor...	protein_coding	TEL01S_RS03700	WP_028843326.1	bifunctional oligoribonuclease/PAP phosphatase NrnA	K06881	KO:K06881	1	1	nrnA	bifunctional oligoribonuclease and PAP phosphatase NrnA [EC:3.1.3.7 3.1.13.3]	ko00920:Sulfur metabolism|ko01100:Metabolic pathways|ko01120:Microbial metabolism in diverse environments	RN: R00188 R00508|COG: COG0618|GO: 0008441 0008946	NA	NA	NA	0	0.259398	1	0	0.341965	1
747	gene747	gene747|WP_028843325.1|hypothetical_protein	protein_coding	TEL01S_RS03705	WP_028843325.1	hypothetical protein	NoK_&_K13590_&_K02488_&_K13069_&_K21023_&_K21019_&_K18967_&_K21021_&_K18968_&_K21084_&_K21020_&_K14051_&_K21085_&_K11444_&_K21088_&_K03320_&_K13924_&_K21022_&_K07216_&_K07814_&_K07212_&_K20965_&_K02030_&_K20955_&_K21024_&_K07315_&_K20959_&_K20966_&_K03406_&_K03090_&_K03413_&_K03574_&_K10439_&_K10440_&_K12132_&_K19168_&_K20954_&_K20956_&_K20958_&_K20960_&_K20971	KO:K13590_&_KO:K02488_&_KO:K13069_&_KO:K21023_&_KO:K21019_&_KO:K18967_&_KO:K21021_&_KO:K18968_&_KO:K21084_&_KO:K21020_&_KO:K14051_&_KO:K21085_&_KO:K11444_&_KO:K21088_&_KO:K03320_&_KO:K13924_&_KO:K21022_&_KO:K07216_&_KO:K07814_&_KO:K07212_&_KO:K20965_&_KO:K02030_&_KO:K20955_&_KO:K21024_&_KO:K07315_&_KO:K20959_&_KO:K20966_&_KO:K03406_&_KO:K03090_&_KO:K03413_&_KO:K03574_&_KO:K10439_&_KO:K10440_&_KO:…	8165_&_232_&_153_&_91_&_89_&_57_&_52_&_41_&_39_&_28_&_26_&_25_&_25_&_21_&_18_&_16_&_16_&_16_&_8_&_7_&_6_&_5_&_4_&_4_&_4_&_3_&_3_&_3_&_2_&_1_&_1_&_1_&_1_&_1_&_1_&_1_&_1_&_1_&_1_&_1_&_1	0.230616302186879_&_0.152087475149105_&_0.0904572564612326_&_0.0884691848906561_&_0.0566600397614314_&_0.0516898608349901_&_0.0407554671968191_&_0.0387673956262425_&_0.0278330019880716_&_0.025844930417495_&_0.0248508946322068_&_0.0248508946322068_&_0.0208747514910537_&_0.0178926441351889_&_0.0159045725646123_&_0.0159045725646123_&_0.0159045725646123_&_0.00795228628230616_&_0.00695825049701789_&_0…	dgcB_&_pleD_&_E2.7.7.65_&_mucR_&_sadC_&_dge1_&_tpbB_&_adrA_&_yegE_&_siaD_&_gmr_&_yedQ_&_wspR_&_ydaM_&_amt, AMT, MEP_&_cheBR_&_roeA_&_K07216_&_K07814_&_K07212_&_rocS_&_ABC.PA.S_&_cdgK_&_bifA_&_rsbU_P_&_cdgM_&_mbaA_&_mcp_&_sigB_&_cheY_&_mutT, NUDT15, MTH2_&_rbsB_&_rbsC_&_prkC, stkP_&_cptA_&_acgB_&_cdgA_&_cdgL_&_K20960_&_ladS	diguanylate cyclase [EC:2.7.7.65]_&_two-component system, cell cycle response regulator [EC:2.7.7.65]_&_diguanylate cyclase [EC:2.7.7.65]_&_diguanylate cyclase [EC:2.7.7.65]_&_diguanylate cyclase [EC:2.7.7.65]_&_diguanylate cyclase [EC:2.7.7.65]_&_diguanylate cyclase [EC:2.7.7.65]_&_diguanylate cyclase [EC:2.7.7.65]_&_diguanylate cyclase [EC:2.7.7.65]_&_diguanylate cyclase [EC:2.7.7.65]_&_c-di-GM…	ko04112:Cell cycle - Caulobacter_&_ko02020:Two-component system|ko04112:Cell cycle - Caulobacter_&_ko02025:Biofilm formation - Pseudomonas aeruginosa_&_ko02025:Biofilm formation - Pseudomonas aeruginosa_&_ko02025:Biofilm formation - Pseudomonas aeruginosa_&_ko02026:Biofilm formation - Escherichia coli_&_ko02026:Biofilm formation - Escherichia coli_&_ko02025:Biofilm formation - Pseudomonas aerugin…	COG: COG2199|GO: 0052621_&_RN: R08057|COG: COG3706|GO: 0000156 0052621_&_RN: R08057|COG: COG2199|GO: 0052621_&_COG: COG2199 COG2200 COG3300|GO: 0052621_&_COG: COG2199|GO: 0052621_&_COG: COG2199|GO: 0052621|TC: 9.B.34.1.1_&_COG: COG2199|GO: 0052621_&_COG: COG2199|GO: 0052621|TC: 9.B.34.1.2_&_COG: COG2199 COG2200 COG2202 COG3447|GO: 0052621_&_COG: COG2199|GO: 0052621_&_COG: COG2199 COG2200 COG2202|…	M00511:PleC-PleD (cell fate control) two-component regulatory system_&_M00509:WspE-WspRF (chemosensory) two-component regulatory system_&_M00506:CheA-CheYBV (chemotaxis) two-component regulatory system_&_M00236:Putative polar amino acid transport system_&_M00506:CheA-CheYBV (chemotaxis) two-component regulatory system_&_M00212:Ribose transport system_&_M00212:Ribose transport system	NA	NA	0	0.0864231	1	0	0.432098	1
748	gene748	gene748|WP_028843324.1|ribonuclease_R	protein_coding	TEL01S_RS03710	WP_028843324.1	ribonuclease R	K12573	KO:K12573	11	1	rnr, vacB	ribonuclease R [EC:3.1.-.-]	ko03018:RNA degradation	COG: COG0557	NA	NA	NA	0	0.0895005	1	0	0.717614	1
749	gene749	gene749|WP_028843323.1|alpha/beta_hydrolase	protein_coding	TEL01S_RS03715	WP_028843323.1	alpha/beta hydrolase	K01048	KO:K01048	26	0.962963	pldB	lysophospholipase [EC:3.1.1.5]	ko00564:Glycerophospholipid metabolism	COG: COG2267|GO: 0004622	NA	NA	NA	0	-0.164029	1	0	0.387478	1
750	gene750	gene750|WP_012002793.1|M23_family_peptidase	protein_coding	TEL01S_RS03720	WP_012002793.1	M23 family peptidase	NoK_&_K19304_&_K06194_&_K12943_&_K21472_&_K08259_&_K22719_&_K21471_&_K21473	KO:K19304_&_KO:K06194_&_KO:K12943_&_KO:K21472_&_KO:K08259_&_KO:K22719_&_KO:K21471_&_KO:K21473	2099_&_81_&_48_&_19_&_6_&_5_&_4_&_2_&_1	0.487951807228916_&_0.289156626506024_&_0.114457831325301_&_0.036144578313253_&_0.0301204819277108_&_0.0240963855421687_&_0.0120481927710843_&_0.00602409638554217	mepM_&_nlpD_&_ygeR_&_lytH_&_lytM_&_envC_&_cwlO_&_ripA	murein DD-endopeptidase [EC:3.4.24.-]_&_lipoprotein NlpD_&_lipoprotein YgeR_&_peptidoglycan LD-endopeptidase LytH [EC:3.4.-.-]_&_lysostaphin [EC:3.4.24.75]_&_murein hydrolase activator_&_peptidoglycan DL-endopeptidase CwlO [EC:3.4.-.-]_&_peptidoglycan DL-endopeptidase RipA [EC:3.4.-.-]	NA	COG: COG0739_&_COG: COG0739|TC: 1.A.34.1.2_&_COG: COG0739_&_COG: COG0739_&_COG: COG4942_&_COG: COG0791 COG3883_&_COG: COG0791 COG4942	NA	NA	NA	0	-0.187317	1	0	-0.157133	1
751	gene751	gene751|WP_012002794.1|chemotaxis_response...	protein_coding	TEL01S_RS03725	WP_012002794.1	chemotaxis response regulator protein-glutamate methylesterase	K03412	KO:K03412	1	1	cheB	two-component system, chemotaxis family, protein-glutamate methylesterase/glutaminase [EC:3.1.1.61 3.5.1.44]	ko02020:Two-component system|ko02030:Bacterial chemotaxis	COG: COG2201|GO: 0008984 0050568	M00506:CheA-CheYBV (chemotaxis) two-component regulatory system	NA	NA	0	-0.157056	1	0	0.00167039	1
752	gene752	gene752|WP_049753395.1|diacylglycerol_kinase	protein_coding	TEL01S_RS03730	WP_049753395.1	diacylglycerol kinase	K00901	KO:K00901	90	0.782609	dgkA, DGK	diacylglycerol kinase (ATP) [EC:2.7.1.107]	ko00561:Glycerolipid metabolism|ko00564:Glycerophospholipid metabolism|ko01100:Metabolic pathways|ko01110:Biosynthesis of secondary metabolites|ko04070:Phosphatidylinositol signaling system|ko04072:Phospholipase D signaling pathway|ko05231:Choline metabolism in cancer	RN: R02240|COG: COG0818|GO: 0004143	NA	H01657:Nephrotic syndrome|H01726:Membranoproliferative glomerulonephritis	NA	0	-0.140007	1	0	-0.0607765	1
753	gene753	gene753|WP_012002796.1|pyruvate_ferredoxin...	protein_coding	TEL01S_RS03735	WP_012002796.1	pyruvate ferredoxin oxidoreductase	K00177	KO:K00177	278	0.939189	korC, oorC	2-oxoglutarate ferredoxin oxidoreductase subunit gamma [EC:1.2.7.3]	ko00020:Citrate cycle (TCA cycle)|ko00720:Carbon fixation pathways in prokaryotes|ko01100:Metabolic pathways|ko01120:Microbial metabolism in diverse environments|ko01200:Carbon metabolism	RN: R01197|COG: COG1014|GO: 0047553	M00009:Citrate cycle (TCA cycle, Krebs cycle)|M00011:Citrate cycle, second carbon oxidation, 2-oxoglutarate	NA	NA	0	-0.0480746	1	0	-0.00886426	1
754	gene754	gene754|WP_028843322.1|2-oxoacid:ferredoxi...	protein_coding	TEL01S_RS03740	WP_028843322.1	2-oxoacid:ferredoxin oxidoreductase subunit beta	K00175	KO:K00175	731	0.93598	korB, oorB, oforB	2-oxoglutarate/2-oxoacid ferredoxin oxidoreductase subunit beta [EC:1.2.7.3 1.2.7.11]	ko00010:Glycolysis / Gluconeogenesis|ko00020:Citrate cycle (TCA cycle)|ko00620:Pyruvate metabolism|ko00650:Butanoate metabolism|ko00720:Carbon fixation pathways in prokaryotes|ko01100:Metabolic pathways|ko01110:Biosynthesis of secondary metabolites|ko01120:Microbial metabolism in diverse environments|ko01130:Biosynthesis of antibiotics|ko01200:Carbon metabolism	RN: R01196 R01197|COG: COG1013|GO: 0047553	M00009:Citrate cycle (TCA cycle, Krebs cycle)|M00011:Citrate cycle, second carbon oxidation, 2-oxoglutarate	NA	NA	0	0.0577738	1	0	0.0513368	1
755	gene755	gene755|WP_012002798.1|deoxycytidylate_dea...	protein_coding	TEL01S_RS03745	WP_012002798.1	deoxycytidylate deaminase	K01493	KO:K01493	420	0.997625	comEB	dCMP deaminase [EC:3.5.4.12]	ko00240:Pyrimidine metabolism|ko01100:Metabolic pathways	RN: R01663|COG: COG2131|GO: 0004132	M00429:Competence-related DNA transformation transporter	NA	NA	0	0.0796032	1	0	0.206373	1
756	gene756	gene756|WP_012002799.1|cupin_domain-contai...	protein_coding	TEL01S_RS03750	WP_012002799.1	cupin domain-containing protein	K14056	KO:K14056	28	0.933333	puuR	HTH-type transcriptional regulator, repressor for puuD	NA	COG: COG1396	NA	NA	NA	0	-0.211821	1	0	-0.116855	1
757	gene757	gene757|WP_012002800.1|S-adenosylmethionin...	protein_coding	TEL01S_RS03755	WP_012002800.1	S-adenosylmethionine decarboxylase proenzyme	K01611	KO:K01611	325	0.923295	speD, AMD1	S-adenosylmethionine decarboxylase [EC:4.1.1.50]	ko00270:Cysteine and methionine metabolism|ko00330:Arginine and proline metabolism|ko01100:Metabolic pathways	RN: R00178|COG: COG1586|GO: 0004014	M00034:Methionine salvage pathway|M00133:Polyamine biosynthesis, arginine	NA	Decarboxylation of S-adenosylmethionine provides the aminopropyl moiety required for spermidine biosynthesis from putrescine	0	-0.17081	1	0	-0.19629	1
758	gene758	gene758|WP_038051305.1|polyamine_aminoprop...	protein_coding	TEL01S_RS03760	WP_038051305.1	polyamine aminopropyltransferase	K00797	KO:K00797	1	1	speE, SRM	spermidine synthase [EC:2.5.1.16]	ko00270:Cysteine and methionine metabolism|ko00330:Arginine and proline metabolism|ko00410:beta-Alanine metabolism|ko00480:Glutathione metabolism|ko01100:Metabolic pathways	RN: R01920 R02869 R08359|COG: COG0421|GO: 0004766	M00034:Methionine salvage pathway|M00133:Polyamine biosynthesis, arginine	NA	NA	0	-0.0730666	1	0	-0.150315	1
759	gene759	gene759|WP_012002802.1|50S_ribosomal_prote...	protein_coding	TEL01S_RS03765	WP_012002802.1	50S ribosomal protein L11 methyltransferase	K02687	KO:K02687	1	1	prmA	ribosomal protein L11 methyltransferase [EC:2.1.1.-]	NA	COG: COG2264	NA	NA	NA	0	-0.293639	1	0	0.0874398	1
760	gene760	gene760|WP_081430100.1|DUF501_domain-conta...	protein_coding	TEL01S_RS03770	WP_081430100.1	DUF501 domain-containing protein	K09009	KO:K09009	121	0.991803	K09009	uncharacterized protein	NA	COG: COG1507	NA	NA	NA	0	-0.61398	1	0	0.406747	1
761	gene761	gene761|WP_012002804.1|RNA_polymerase_sigm...	protein_coding	TEL01S_RS03775	WP_012002804.1	RNA polymerase sigma factor	K03088	KO:K03088	1626	1	rpoE	RNA polymerase sigma-70 factor, ECF subfamily	NA	COG: COG1595|GO: 0016987	NA	NA	NA	0	-0.184323	1	0	0.372229	1
762	gene762	gene762|WP_012002805.1|hypothetical_protein	protein_coding	TEL01S_RS03780	WP_012002805.1	hypothetical protein	NoK	NA	1	NA	NA	NA	NA	NA	NA	NA	NA	0	-0.352987	1	0	0.303788	1
763	gene763	gene763|WP_012002806.1|hypothetical_protein	protein_coding	TEL01S_RS03785	WP_012002806.1	hypothetical protein	NoK	NA	2	NA	NA	NA	NA	NA	NA	NA	NA	0	-0.575123	1	0	0.533483	1
764	gene764	gene764|WP_012002807.1|radical_SAM_protein	protein_coding	TEL01S_RS03790	WP_012002807.1	radical SAM protein	NoK	NA	93	NA	NA	NA	NA	NA	NA	NA	NA	0	-0.547158	1	0	1.0244	1
765	gene765	gene765|WP_012002808.1|histidine--tRNA_ligase	protein_coding	TEL01S_RS03795	WP_012002808.1	histidine--tRNA ligase	K01892	KO:K01892	1	1	HARS, hisS	histidyl-tRNA synthetase [EC:6.1.1.21]	ko00970:Aminoacyl-tRNA biosynthesis	RN: R03655|COG: COG0124|GO: 0004821	M00359:Aminoacyl-tRNA biosynthesis, eukaryotes|M00360:Aminoacyl-tRNA biosynthesis, prokaryotes	H00264:Charcot-Marie-Tooth disease (CMT)|H00779:Usher syndrome (US)|H02095:Perrault syndrome	NA	0	0.21352	1	0	0.29234	1
766	gene766	gene766|WP_012002809.1|fructose-bisphospha...	protein_coding	TEL01S_RS03800	WP_012002809.1	fructose-bisphosphatase class II	K02446	KO:K02446	1	1	glpX	fructose-1,6-bisphosphatase II [EC:3.1.3.11]	ko00010:Glycolysis / Gluconeogenesis|ko00030:Pentose phosphate pathway|ko00051:Fructose and mannose metabolism|ko00680:Methane metabolism|ko00710:Carbon fixation in photosynthetic organisms|ko01100:Metabolic pathways|ko01110:Biosynthesis of secondary metabolites|ko01120:Microbial metabolism in diverse environments|ko01130:Biosynthesis of antibiotics|ko01200:Carbon metabolism	RN: R00762 R04780|COG: COG1494|GO: 0042132	M00003:Gluconeogenesis, oxaloacetate	NA	NA	0	0.093975	1	0	0.454169	1
767	gene767	gene767|WP_012002810.1|serine_hydroxymethy...	protein_coding	TEL01S_RS03805	WP_012002810.1	serine hydroxymethyltransferase	K00600	KO:K00600	70	1	glyA, SHMT	glycine hydroxymethyltransferase [EC:2.1.2.1]	ko00260:Glycine, serine and threonine metabolism|ko00460:Cyanoamino acid metabolism|ko00630:Glyoxylate and dicarboxylate metabolism|ko00670:One carbon pool by folate|ko00680:Methane metabolism|ko01100:Metabolic pathways|ko01110:Biosynthesis of secondary metabolites|ko01120:Microbial metabolism in diverse environments|ko01130:Biosynthesis of antibiotics|ko01200:Carbon metabolism|ko01230:Biosynthes…	RN: R00945 R09099|COG: COG0112|GO: 0004372	M00140:C1-unit interconversion, prokaryotes|M00141:C1-unit interconversion, eukaryotes|M00346:Formaldehyde assimilation, serine pathway|M00532:Photorespiration	NA	catalyzes the reaction of glycine with 5%2C10-methylenetetrahydrofolate to form L-serine and tetrahydrofolate	0	0.681488	1	0	0.0247597	1
768	gene768	gene768|WP_012002811.1|cysteine--tRNA_ligase	protein_coding	TEL01S_RS03810	WP_012002811.1	cysteine--tRNA ligase	K01883	KO:K01883	6	1	CARS, cysS	cysteinyl-tRNA synthetase [EC:6.1.1.16]	ko00970:Aminoacyl-tRNA biosynthesis	RN: R03650|COG: COG0215|GO: 0004817	M00359:Aminoacyl-tRNA biosynthesis, eukaryotes|M00360:Aminoacyl-tRNA biosynthesis, prokaryotes	H00891:Combined oxidative phosphorylation deficiency (COXPD)	NA	0	0.364863	1	0	0.414306	1
769	gene769	gene769|WP_012002812.1|glutamate--tRNA_ligase	protein_coding	TEL01S_RS03815	WP_012002812.1	glutamate--tRNA ligase	K09698	KO:K09698	5	1	gltX	nondiscriminating glutamyl-tRNA synthetase [EC:6.1.1.24]	ko00970:Aminoacyl-tRNA biosynthesis|ko01100:Metabolic pathways	RN: R03651 R05578|COG: COG0008|GO: 0050561	M00360:Aminoacyl-tRNA biosynthesis, prokaryotes	NA	NA	0	0.565742	1	0	0.656168	1
770	gene770	gene770|WP_012002813.1|DNA_lyase	protein_coding	TEL01S_RS03820	WP_012002813.1	DNA lyase	K03653	KO:K03653	52	1	K03653	N-glycosylase/DNA lyase [EC:3.2.2.- 4.2.99.18]	NA	COG: COG1059	NA	NA	NA	0	0.680987	1	0	0.525457	1
771	gene771	gene771|WP_012002814.1|transcriptional_rep...	protein_coding	TEL01S_RS03825	WP_012002814.1	transcriptional repressor	K09825_&_K03711_&_K09826_&_K22297_&_NoK_&_K02076	KO:K09825_&_KO:K03711_&_KO:K09826_&_KO:K22297_&_KO:K02076	295_&_152_&_61_&_41_&_26_&_10	0.527728085867621_&_0.271914132379249_&_0.10912343470483_&_0.073345259391771_&_0.0178890876565295	perR_&_fur, zur, furB_&_irr_&_furA_&_zurR, zur	Fur family transcriptional regulator, peroxide stress response regulator_&_Fur family transcriptional regulator, ferric uptake regulator_&_Fur family transcriptional regulator, iron response regulator_&_Fur family transcriptional regulator, stress-responsive regulator_&_Fur family transcriptional regulator, zinc uptake regulator	NA	COG: COG0735_&_COG: COG0735_&_COG: COG0735_&_COG: COG0735_&_COG: COG0735	NA	NA	NA	0	0.776976	1	0	0.488177	1
772	gene772	gene772|WP_012002815.1|translation_initiat...	protein_coding	TEL01S_RS03830	WP_012002815.1	translation initiation factor IF-2	K02519	KO:K02519	11	1	infB, MTIF2	translation initiation factor IF-2	NA	COG: COG0532|GO: 0003743	NA	NA	NA	0	0.190989	1	0	0.304251	1
773	gene773	gene773|WP_012002816.1|SIS_domain-containi...	protein_coding	TEL01S_RS03835	WP_012002816.1	SIS domain-containing protein	K00820	KO:K00820	1	1	glmS, GFPT	glucosamine---fructose-6-phosphate aminotransferase (isomerizing) [EC:2.6.1.16]	ko00250:Alanine, aspartate and glutamate metabolism|ko00520:Amino sugar and nucleotide sugar metabolism|ko01100:Metabolic pathways|ko01130:Biosynthesis of antibiotics|ko04931:Insulin resistance	RN: R00768|COG: COG0449|GO: 0004360	NA	H00770:Congenital myasthenic syndrome	NA	0	-0.742897	1	0	-0.726248	1
774	gene774	gene774|WP_012002817.1|B12-binding_domain-...	protein_coding	TEL01S_RS03840	WP_012002817.1	B12-binding domain-containing radical SAM protein	K20594	KO:K20594	1	1	genK, gacD, gntK	cobalamin-dependent radical SAM methyltransferase [EC:2.1.1.-]	ko00524:Neomycin, kanamycin and gentamicin biosynthesis|ko01130:Biosynthesis of antibiotics	RN: R11294|COG: COG1032	NA	NA	NA	0	0.214672	1	0	0.543602	1
775	gene775	gene775|WP_028843319.1|type_III_pantothena...	protein_coding	TEL01S_RS03845	WP_028843319.1	type III pantothenate kinase	K03525	KO:K03525	1	1	coaX	type III pantothenate kinase [EC:2.7.1.33]	ko00770:Pantothenate and CoA biosynthesis|ko01100:Metabolic pathways	RN: R02971 R03018 R04391|COG: COG1521	M00120:Coenzyme A biosynthesis, pantothenate	NA	NA	0	0.476303	1	0	-0.147006	1
776	gene776	gene776|WP_012002819.1|DUF554_domain-conta...	protein_coding	TEL01S_RS03850	WP_012002819.1	DUF554 domain-containing protein	K07150	KO:K07150	206	1	K07150	uncharacterized protein	NA	COG: COG1811	NA	NA	NA	0	0.402499	1	0	-0.6277	1
777	gene777	gene777|WP_012002820.1|undecaprenyl/decapr...	protein_coding	TEL01S_RS03855	WP_012002820.1	undecaprenyl/decaprenyl-phosphate alpha-N-acetylglucosaminyl 1-phosphate transferase	K02851	KO:K02851	404	0.982968	wecA, tagO, rfe	UDP-GlcNAc:undecaprenyl-phosphate/decaprenyl-phosphate GlcNAc-1-phosphate transferase [EC:2.7.8.33 2.7.8.35]	NA	RN: R08856|COG: COG0472|GO: 0036380	NA	NA	NA	0	-0.322167	1	0	-0.395407	1
778	gene778	gene778|WP_051366166.1|hypothetical_protein	protein_coding	TEL01S_RS03860	WP_051366166.1	hypothetical protein	NoK	NA	11	NA	NA	NA	NA	NA	NA	NA	NA	0	-0.00542698	1	0	0.208086	1
779	gene779	gene779|WP_012002822.1|HslU--HslV_peptidas...	protein_coding	TEL01S_RS03865	WP_012002822.1	HslU--HslV peptidase proteolytic subunit	K01419	KO:K01419	638	1	hslV, clpQ	ATP-dependent HslUV protease, peptidase subunit HslV [EC:3.4.25.2]	NA	COG: COG0638	NA	NA	NA	0	0.130995	1	0	0.574416	1
780	gene780	gene780|WP_012002823.1|HslU--HslV_peptidas...	protein_coding	TEL01S_RS03870	WP_012002823.1	HslU--HslV peptidase ATPase subunit	K03667	KO:K03667	7	1	hslU	ATP-dependent HslUV protease ATP-binding subunit HslU	NA	COG: COG1220	NA	NA	NA	0	0.143301	1	0	0.623111	1
781	gene781	gene781|WP_012002824.1|sugar_ABC_transport...	protein_coding	TEL01S_RS03875	WP_012002824.1	sugar ABC transporter permease	K02025	KO:K02025	1	1	ABC.MS.P	multiple sugar transport system permease protein	NA	COG: COG1175|TC: 3.A.1.1	M00207:Putative multiple sugar transport system	NA	NA	0	-0.24715	1	0	0.528835	1
782	gene782	gene782|WP_081706842.1|hypothetical_protein	protein_coding	TEL01S_RS10830	WP_081706842.1	hypothetical protein	K02026	KO:K02026	1	1	ABC.MS.P1	multiple sugar transport system permease protein	NA	COG: COG0395 COG3833|TC: 3.A.1.1	M00207:Putative multiple sugar transport system	NA	NA	0	-0.0151736	1	0	0.498813	1
783	gene783	gene783|WP_028843317.1|hypothetical_protein	protein_coding	TEL01S_RS03885	WP_028843317.1	hypothetical protein	NoK	NA	1	NA	NA	NA	NA	NA	NA	NA	NA	0	-0.23756	1	0	0.085892	1
784	gene784	gene784|WP_028843316.1|methyltransferase	protein_coding	TEL01S_RS03890	WP_028843316.1	methyltransferase	NoK	NA	68	NA	NA	NA	NA	NA	NA	NA	NA	0	-0.190768	1	0	0.298714	1
785	gene785	gene785|WP_012002828.1|tRNA_(adenosine(37)...	protein_coding	TEL01S_RS03895	WP_012002828.1	tRNA (adenosine(37)-N6)-dimethylallyltransferase MiaA	K00791	KO:K00791	1	1	miaA, TRIT1	tRNA dimethylallyltransferase [EC:2.5.1.75]	ko00908:Zeatin biosynthesis|ko01100:Metabolic pathways|ko01110:Biosynthesis of secondary metabolites	RN: R01122|COG: COG0324|GO: 0004811	NA	NA	NA	0	0.0586106	1	0	-0.179847	1
786	gene786	gene786|WP_012002829.1|RNA-binding_protein...	protein_coding	TEL01S_RS03900	WP_012002829.1	RNA-binding protein Hfq	K03666	KO:K03666	536	1	hfq	host factor-I protein	ko02024:Quorum sensing|ko03018:RNA degradation|ko05111:Biofilm formation - Vibrio cholerae	COG: COG1923	NA	NA	NA	0	-0.00210547	1	0	-0.454757	1
787	gene787	gene787|WP_012002830.1|GTPase_HflX	protein_coding	TEL01S_RS03905	WP_012002830.1	GTPase HflX	K03665	KO:K03665	1	1	hflX	GTPase	NA	COG: COG2262	NA	NA	NA	0	-0.196023	1	0	-0.0385046	1
788	gene788	gene788|WP_012002831.1|M23_family_peptidase	protein_coding	TEL01S_RS03910	WP_012002831.1	M23 family peptidase	NoK	NA	123	NA	NA	NA	NA	NA	NA	NA	NA	0	-0.0860406	1	0	0.158887	1
789	gene789	gene789|WP_012002832.1|hypothetical_protein	protein_coding	TEL01S_RS03915	WP_012002832.1	hypothetical protein	NoK	NA	9	NA	NA	NA	NA	NA	NA	NA	NA	0	-0.054076	1	0	-0.139022	1
790	gene790	gene790|WP_012002833.1|S-adenosylmethionin...	protein_coding	TEL01S_RS03920	WP_012002833.1	S-adenosylmethionine synthase	K00789	KO:K00789	95	1	metK	S-adenosylmethionine synthetase [EC:2.5.1.6]	ko00270:Cysteine and methionine metabolism|ko01100:Metabolic pathways|ko01110:Biosynthesis of secondary metabolites|ko01230:Biosynthesis of amino acids	RN: R00177 R04771|COG: COG0192 COG1812|GO: 0004478	M00034:Methionine salvage pathway|M00035:Methionine degradation|M00368:Ethylene biosynthesis, methionine	H00184:Hypermethioninemia	NA	0	-0.307347	1	0	0.06414	1
791	gene791	gene791|WP_012002834.1|30S_ribosomal_prote...	protein_coding	TEL01S_RS03925	WP_012002834.1	30S ribosomal protein S20	K02968	KO:K02968	17	1	RP-S20, rpsT	small subunit ribosomal protein S20	ko03010:Ribosome	COG: COG0268|GO: 0022627	M00178:Ribosome, bacteria	NA	NA	0	-0.146742	1	0	0.331228	1
792	gene792	gene792|WP_012002835.1|CPBP_family_intrame...	protein_coding	TEL01S_RS10685	WP_012002835.1	CPBP family intramembrane metalloprotease	K07052	KO:K07052	3	1	K07052	uncharacterized protein	NA	COG: COG1266	NA	NA	NA	0	-0.610374	1	0	0.317914	1
793	gene793	gene793|WP_012002836.1|ATP-dependent_Clp_p...	protein_coding	TEL01S_RS03935	WP_012002836.1	ATP-dependent Clp protease ATP-binding subunit	K03695_&_K03696_&_K03694_&_K03697_&_K04086	KO:K03695_&_KO:K03696_&_KO:K03694_&_KO:K03697_&_KO:K04086	949_&_664_&_112_&_36_&_4	0.537677053824363_&_0.376203966005666_&_0.0634560906515581_&_0.0203966005665722_&_0.00226628895184136	clpB_&_clpC_&_clpA_&_clpE_&_clpL	ATP-dependent Clp protease ATP-binding subunit ClpB_&_ATP-dependent Clp protease ATP-binding subunit ClpC_&_ATP-dependent Clp protease ATP-binding subunit ClpA_&_ATP-dependent Clp protease ATP-binding subunit ClpE_&_ATP-dependent Clp protease ATP-binding subunit ClpL	ko04213:Longevity regulating pathway - multiple species_&_ko01100:Metabolic pathways	COG: COG0542_&_COG: COG0542_&_COG: COG0542_&_COG: COG0542_&_COG: COG0542	NA	H00754:3-Methylglutaconic aciduria (MGCA)	NA	0	-0.253082	1	0	0.31276	1
794	gene794	gene794|WP_012002837.1|DNA_repair_protein_...	protein_coding	TEL01S_RS03940	WP_012002837.1	DNA repair protein RadA	K04485	KO:K04485	1	1	radA, sms	DNA repair protein RadA/Sms	NA	COG: COG1066	NA	NA	NA	0	-0.464997	1	0	0.389978	1
795	gene795	gene795|WP_012002838.1|DNA_integrity_scann...	protein_coding	TEL01S_RS03945	WP_012002838.1	DNA integrity scanning protein DisA	K07067	KO:K07067	1	1	disA	diadenylate cyclase [EC:2.7.7.85]	NA	COG: COG1623	NA	NA	NA	0	-0.313979	1	0	0.459724	1
796	gene796	gene796|WP_012002839.1|50S_ribosomal_prote...	protein_coding	TEL01S_RS03950	WP_012002839.1	50S ribosomal protein L34	K02914	KO:K02914	1	1	RP-L34, MRPL34, rpmH	large subunit ribosomal protein L34	ko03010:Ribosome	COG: COG0230|GO: 0005762 0022625	M00178:Ribosome, bacteria	NA	NA	0	-0.280919	1	0	0.399183	1
797	gene797	gene797|WP_012002840.1|ribonuclease_P_prot...	protein_coding	TEL01S_RS03955	WP_012002840.1	ribonuclease P protein component	K03536	KO:K03536	11	1	rnpA	ribonuclease P protein component [EC:3.1.26.5]	NA	COG: COG0594|GO: 0004526	NA	NA	NA	0	-0.207203	1	0	0.445445	1
798	gene798	gene798|WP_028843315.1|membrane_protein_in...	protein_coding	TEL01S_RS03960	WP_028843315.1	membrane protein insertion efficiency factor YidD	K08998	KO:K08998	869	0.998851	K08998	uncharacterized protein	NA	COG: COG0759	NA	NA	NA	0	-0.66535	1	0	0.27501	1
799	gene799	gene799|WP_012002842.1|protein_translocase...	protein_coding	TEL01S_RS03965	WP_012002842.1	protein translocase component YidC	K03217	KO:K03217	1	1	yidC, spoIIIJ, OXA1, ccfA	YidC/Oxa1 family membrane protein insertase	ko02024:Quorum sensing|ko03060:Protein export|ko03070:Bacterial secretion system	COG: COG0706|TC: 2.A.9	M00335:Sec (secretion) system	NA	NA	0	-0.449969	1	0	0.207762	1
800	gene800	gene800|WP_012002843.1|protein_jag	protein_coding	TEL01S_RS03970	WP_012002843.1	protein jag	K06346	KO:K06346	253	1	jag	spoIIIJ-associated protein	NA	COG: COG1847	NA	NA	NA	0	-0.21076	1	0	0.154595	1
801	gene801	gene801|WP_012002844.1|hypothetical_protein	protein_coding	TEL01S_RS03975	WP_012002844.1	hypothetical protein	NoK	NA	27	NA	NA	NA	NA	NA	NA	NA	NA	0	1.26722	0.0212438	0	0.0892842	1
802	gene802	gene802|WP_012002845.1|2-C-methyl-D-erythr...	protein_coding	TEL01S_RS03980	WP_012002845.1	2-C-methyl-D-erythritol 4-phosphate cytidylyltransferase	K00991_&_K12506_&_K21681_&_K21030_&_NoK	KO:K00991_&_KO:K12506_&_KO:K21681_&_KO:K21030	585_&_203_&_34_&_32_&_2	0.685011709601874_&_0.237704918032787_&_0.0398126463700234_&_0.0374707259953162	ispD_&_ispDF_&_bcs1_&_tarI	2-C-methyl-D-erythritol 4-phosphate cytidylyltransferase [EC:2.7.7.60]_&_2-C-methyl-D-erythritol 4-phosphate cytidylyltransferase / 2-C-methyl-D-erythritol 2,4-cyclodiphosphate synthase [EC:2.7.7.60 4.6.1.12]_&_ribitol-5-phosphate 2-dehydrogenase (NADP+) / D-ribitol-5-phosphate cytidylyltransferase [EC:1.1.1.405 2.7.7.40]_&_D-ribitol-5-phosphate cytidylyltransferase [EC:2.7.7.40]	ko00900:Terpenoid backbone biosynthesis|ko01100:Metabolic pathways|ko01110:Biosynthesis of secondary metabolites|ko01130:Biosynthesis of antibiotics_&_ko00900:Terpenoid backbone biosynthesis|ko01100:Metabolic pathways|ko01110:Biosynthesis of secondary metabolites|ko01130:Biosynthesis of antibiotics_&_ko00040:Pentose and glucuronate interconversions|ko01100:Metabolic pathways_&_ko00040:Pentose and…	RN: R05633|COG: COG1211|GO: 0008699_&_RN: R05633 R05637|COG: COG1211 COG0245|GO: 0008699 0008685_&_RN: R01525 R02921|COG: COG1028 COG1211|GO: 0047349_&_RN: R02921|COG: COG1211|GO: 0047349	M00096:C5 isoprenoid biosynthesis, non-mevalonate pathway_&_M00096:C5 isoprenoid biosynthesis, non-mevalonate pathway	NA	NA	0	-0.18741	1	0	0.0928435	1
803	gene803	gene803|WP_012002846.1|branched-chain_amin...	protein_coding	TEL01S_RS03985	WP_012002846.1	branched-chain amino acid ABC transporter substrate-binding protein	K01999	KO:K01999	2	1	livK	branched-chain amino acid transport system substrate-binding protein	ko02010:ABC transporters|ko02024:Quorum sensing	COG: COG0683|TC: 3.A.1.4	M00237:Branched-chain amino acid transport system	NA	NA	0	-0.401467	1	0	0.131069	1
804	gene804	gene804|WP_012002847.1|branched-chain_amin...	protein_coding	TEL01S_RS03990	WP_012002847.1	branched-chain amino acid ABC transporter permease	K01997	KO:K01997	1	1	livH	branched-chain amino acid transport system permease protein	ko02010:ABC transporters|ko02024:Quorum sensing	COG: COG0559|TC: 3.A.1.4	M00237:Branched-chain amino acid transport system	NA	NA	0	-0.84428	1	0	-0.236423	1
805	gene805	gene805|WP_012002848.1|branched-chain_amin...	protein_coding	TEL01S_RS03995	WP_012002848.1	branched-chain amino acid ABC transporter permease	K01998	KO:K01998	1	1	livM	branched-chain amino acid transport system permease protein	ko02010:ABC transporters|ko02024:Quorum sensing	COG: COG0559|TC: 3.A.1.4	M00237:Branched-chain amino acid transport system	NA	NA	0	-0.818952	1	0	-0.109719	1
806	gene806	gene806|WP_049753397.1|ABC_transporter_ATP...	protein_coding	TEL01S_RS04000	WP_049753397.1	ABC transporter ATP-binding protein	K01995	KO:K01995	1	1	livG	branched-chain amino acid transport system ATP-binding protein	ko02010:ABC transporters|ko02024:Quorum sensing	COG: COG0411|TC: 3.A.1.4	M00237:Branched-chain amino acid transport system	NA	Part of the ABC transporter complexes LivFGHMJ and LivFGHMK involved in the high-affinity transport of branched-chain amino acids%3B LivFGHMK is specific for the transport of leucine%2C while LivFGHMJ is a transporter for leucine%2C isoleucine%2C and valine	0	-0.667674	1	0	0.416312	1
807	gene807	gene807|WP_012002850.1|ABC_transporter_ATP...	protein_coding	TEL01S_RS04005	WP_012002850.1	ABC transporter ATP-binding protein	K01990_&_K02003_&_NoK_&_K01996_&_K01995_&_K06147_&_K02013_&_K02031_&_K02032_&_K02028_&_K10112_&_K02056_&_K02036_&_K02049_&_K10441_&_K02065_&_K02010_&_K09812_&_K09810_&_K06861_&_K02052_&_K02071_&_K11085_&_K02017_&_K11072_&_K05847_&_K16787_&_K02041_&_K02000_&_K09817_&_K16786_&_K10823_&_K10111_&_K02045_&_K15583_&_K11963_&_K11962_&_K09972_&_K02006_&_K15555_&_K15578_&_K09013_&_K05833_&_K05816_&_K10545…	KO:K01990_&_KO:K02003_&_KO:K01996_&_KO:K01995_&_KO:K06147_&_KO:K02013_&_KO:K02031_&_KO:K02032_&_KO:K02028_&_KO:K10112_&_KO:K02056_&_KO:K02036_&_KO:K02049_&_KO:K10441_&_KO:K02065_&_KO:K02010_&_KO:K09812_&_KO:K09810_&_KO:K06861_&_KO:K02052_&_KO:K02071_&_KO:K11085_&_KO:K02017_&_KO:K11072_&_KO:K05847_&_KO:K16787_&_KO:K02041_&_KO:K02000_&_KO:K09817_&_KO:K16786_&_KO:K10823_&_KO:K10111_&_KO:K02045_&_KO:…	5642_&_3319_&_3109_&_2277_&_2236_&_1950_&_1914_&_1876_&_1535_&_1490_&_1381_&_1302_&_1206_&_1014_&_1007_&_957_&_909_&_757_&_740_&_732_&_700_&_632_&_558_&_553_&_546_&_515_&_486_&_451_&_442_&_436_&_425_&_414_&_392_&_375_&_355_&_352_&_345_&_307_&_302_&_298_&_288_&_284_&_268_&_267_&_249_&_217_&_210_&_191_&_190_&_190_&_181_&_178_&_167_&_159_&_157_&_153_&_153_&_152_&_147_&_146_&_115_&_115_&_114_&_108_&_…	0.113984403410239_&_0.0670532142712837_&_0.046001858660956_&_0.0451735423653481_&_0.039395531132571_&_0.0386682290193543_&_0.0379005212331811_&_0.0310113539941008_&_0.0301022263525799_&_0.0279001171764516_&_0.0263040930946705_&_0.0243646207927593_&_0.0204856761889369_&_0.0203442563335892_&_0.0193341145096772_&_0.0183643783587216_&_0.0152935472140288_&_0.0149500989938987_&_0.0147884763020728_&_0.0…	ABC-2.A_&_ABC.CD.A_&_livF_&_livG_&_ABCB-BAC_&_ABC.FEV.A_&_ABC.PE.A_&_ABC.PE.A1_&_ABC.PA.A_&_msmX, msmK, malK, sugC, ggtA, msiK_&_ABC.SS.A_&_pstB_&_ABC.SN.A_&_rbsA_&_mlaF, linL, mkl_&_afuC, fbpC_&_ftsE_&_lolD_&_lptB_&_ABC.SP.A_&_metN_&_msbA_&_modC_&_potA_&_opuA_&_ecfA2_&_phnC_&_proV_&_znuC_&_ecfA1_&_oppF_&_malK, mtlK, thuK_&_cysA_&_oppD_&_urtE_&_urtD_&_aapP, bztD_&_cbiO_&_ssuB_&_nrtC, nasD_&_sufC_…	ABC-2 type transport system ATP-binding protein_&_putative ABC transport system ATP-binding protein_&_branched-chain amino acid transport system ATP-binding protein_&_branched-chain amino acid transport system ATP-binding protein_&_ATP-binding cassette, subfamily B, bacterial_&_iron complex transport system ATP-binding protein [EC:3.6.3.34]_&_peptide/nickel transport system ATP-binding protein_&_…	ko02010:ABC transporters|ko02024:Quorum sensing_&_ko02010:ABC transporters|ko02024:Quorum sensing_&_ko02010:ABC transporters_&_ko02024:Quorum sensing_&_ko02024:Quorum sensing_&_ko02010:ABC transporters_&_ko02010:ABC transporters_&_ko02010:ABC transporters_&_ko02010:ABC transporters_&_ko02010:ABC transporters_&_ko02010:ABC transporters_&_ko02010:ABC transporters_&_ko02010:ABC transporters_&_ko0202…	COG: COG1131 COG1134|TC: 3.A.1_&_COG: COG1136 COG4181|TC: 3.A.1_&_COG: COG0410|TC: 3.A.1.4_&_COG: COG0411|TC: 3.A.1.4_&_COG: COG1132 COG2274 COG5265|TC: 3.A.1.21 3.A.1.106 3.A.1.109_&_COG: COG1120|GO: 0015623|TC: 3.A.1.14_&_COG: COG0444 COG1123|TC: 3.A.1.5_&_COG: COG1123 COG1124|TC: 3.A.1.5_&_COG: COG1126|GO: 0015426|TC: 3.A.1.3_&_COG: COG3839|TC: 3.A.1.1_&_COG: COG1129 COG3845|GO: 0015407|TC: 3.…	M00254:ABC-2 type transport system_&_M00258:Putative ABC transport system_&_M00237:Branched-chain amino acid transport system_&_M00237:Branched-chain amino acid transport system_&_M00240:Iron complex transport system_&_M00239:Peptides/nickel transport system_&_M00239:Peptides/nickel transport system_&_M00236:Putative polar amino acid transport system_&_M00194:Maltose/maltodextrin transport system…	H00208:Hyperbilirubinemia|H02056:Dubin-Johnson syndrome	NA	0	-0.879502	1	0	0.213158	1
808	gene808	gene808|WP_012002851.1|DegV_family_protein	protein_coding	TEL01S_RS04010	WP_012002851.1	DegV family protein	K07030	KO:K07030	18	1	K07030	uncharacterized protein	NA	COG: COG1461	NA	NA	NA	0	0.262874	1	0	0.0986448	1
809	gene809	gene809|WP_012002852.1|amino_acid_ABC_tran...	protein_coding	TEL01S_RS04015	WP_012002852.1	amino acid ABC transporter substrate-binding protein	K01999	KO:K01999	1	1	livK	branched-chain amino acid transport system substrate-binding protein	ko02010:ABC transporters|ko02024:Quorum sensing	COG: COG0683|TC: 3.A.1.4	M00237:Branched-chain amino acid transport system	NA	NA	0	-0.129655	1	0	0.245627	1
810	gene810	gene810|WP_028843314.1|HD-GYP_domain-conta...	protein_coding	TEL01S_RS04020	WP_028843314.1	HD-GYP domain-containing protein	K07814	KO:K07814	381	0.927007	K07814	putative two-component system response regulator	NA	COG: COG3437|GO: 0000156	NA	NA	NA	0	-0.478742	1	0	0.749941	1
811	gene811	gene811|NA|transfer-messenger_RNA	tmRNA	TEL01S_RS10835	NA	transfer-messenger RNA	NA	NA	NA	NA	NA	NA	NA	NA	NA	NA	NA	0	-0.0785318	1	0	-0.0152448	1
812	gene812	gene812|WP_012002854.1|hypothetical_protein	protein_coding	TEL01S_RS04025	WP_012002854.1	hypothetical protein	K02004	KO:K02004	1	1	ABC.CD.P	putative ABC transport system permease protein	NA	COG: COG0577 COG3127|TC: 3.A.1	M00258:Putative ABC transport system	NA	NA	0	-0.126394	1	0	0.217491	1
813	gene813	gene813|WP_049753398.1|ABC_transporter_ATP...	protein_coding	TEL01S_RS04030	WP_049753398.1	ABC transporter ATP-binding protein	K01990_&_NoK_&_K02003_&_K02031_&_K06147_&_K02013_&_K02032_&_K01995_&_K02049_&_K01996_&_K02028_&_K10112_&_K02056_&_K02036_&_K02065_&_K10441_&_K02010_&_K09812_&_K09810_&_K16787_&_K06861_&_K16786_&_K02017_&_K11085_&_K02052_&_K02071_&_K11072_&_K09817_&_K02041_&_K10823_&_K05847_&_K02000_&_K02006_&_K15583_&_K10111_&_K02045_&_K15555_&_K11962_&_K15578_&_K09972_&_K05816_&_K05833_&_K11963_&_K10545_&_K13896…	KO:K01990_&_KO:K02003_&_KO:K02031_&_KO:K06147_&_KO:K02013_&_KO:K02032_&_KO:K01995_&_KO:K02049_&_KO:K01996_&_KO:K02028_&_KO:K10112_&_KO:K02056_&_KO:K02036_&_KO:K02065_&_KO:K10441_&_KO:K02010_&_KO:K09812_&_KO:K09810_&_KO:K16787_&_KO:K06861_&_KO:K16786_&_KO:K02017_&_KO:K11085_&_KO:K02052_&_KO:K02071_&_KO:K11072_&_KO:K09817_&_KO:K02041_&_KO:K10823_&_KO:K05847_&_KO:K02000_&_KO:K02006_&_KO:K15583_&_KO:…	5290_&_4360_&_3854_&_2990_&_2496_&_2235_&_2183_&_1891_&_1848_&_1576_&_1501_&_1399_&_1269_&_1174_&_1054_&_986_&_933_&_807_&_792_&_741_&_728_&_724_&_720_&_715_&_702_&_665_&_558_&_548_&_529_&_529_&_520_&_498_&_453_&_443_&_393_&_378_&_372_&_331_&_325_&_307_&_268_&_253_&_253_&_248_&_227_&_227_&_222_&_217_&_217_&_217_&_209_&_202_&_202_&_201_&_201_&_199_&_195_&_192_&_190_&_184_&_181_&_163_&_157_&_153_&_…	0.0940561492096794_&_0.0685240829969952_&_0.0531621712924275_&_0.0443788560354177_&_0.0397382785413296_&_0.0388137190405917_&_0.0336219618441406_&_0.032857422256992_&_0.028021264868517_&_0.0266877655886066_&_0.0248742065679285_&_0.0225628078160838_&_0.0208737087281973_&_0.0187401098803407_&_0.0175310705332219_&_0.0165887310420852_&_0.0143484522518358_&_0.0140817523958537_&_0.0131749728855146_&_0.…	ABC-2.A_&_ABC.CD.A_&_ABC.PE.A_&_ABCB-BAC_&_ABC.FEV.A_&_ABC.PE.A1_&_livG_&_ABC.SN.A_&_livF_&_ABC.PA.A_&_msmX, msmK, malK, sugC, ggtA, msiK_&_ABC.SS.A_&_pstB_&_mlaF, linL, mkl_&_rbsA_&_afuC, fbpC_&_ftsE_&_lolD_&_ecfA2_&_lptB_&_ecfA1_&_modC_&_msbA_&_ABC.SP.A_&_metN_&_potA_&_znuC_&_phnC_&_oppF_&_opuA_&_proV_&_cbiO_&_oppD_&_malK, mtlK, thuK_&_cysA_&_ssuB_&_urtD_&_nrtC, nasD_&_aapP, bztD_&_ugpC_&_ABC.X…	ABC-2 type transport system ATP-binding protein_&_putative ABC transport system ATP-binding protein_&_peptide/nickel transport system ATP-binding protein_&_ATP-binding cassette, subfamily B, bacterial_&_iron complex transport system ATP-binding protein [EC:3.6.3.34]_&_peptide/nickel transport system ATP-binding protein_&_branched-chain amino acid transport system ATP-binding protein_&_NitT/TauT f…	ko02024:Quorum sensing_&_ko02010:ABC transporters_&_ko02024:Quorum sensing_&_ko02010:ABC transporters|ko02024:Quorum sensing_&_ko02010:ABC transporters|ko02024:Quorum sensing_&_ko02010:ABC transporters_&_ko02010:ABC transporters_&_ko02010:ABC transporters_&_ko02010:ABC transporters_&_ko02010:ABC transporters_&_ko02010:ABC transporters_&_ko02010:ABC transporters_&_ko02010:ABC transporters_&_ko0201…	COG: COG1131 COG1134|TC: 3.A.1_&_COG: COG1136 COG4181|TC: 3.A.1_&_COG: COG0444 COG1123|TC: 3.A.1.5_&_COG: COG1132 COG2274 COG5265|TC: 3.A.1.21 3.A.1.106 3.A.1.109_&_COG: COG1120|GO: 0015623|TC: 3.A.1.14_&_COG: COG1123 COG1124|TC: 3.A.1.5_&_COG: COG0411|TC: 3.A.1.4_&_COG: COG1116|TC: 3.A.1.16 3.A.1.17_&_COG: COG0410|TC: 3.A.1.4_&_COG: COG1126|GO: 0015426|TC: 3.A.1.3_&_COG: COG3839|TC: 3.A.1.1_&_CO…	M00254:ABC-2 type transport system_&_M00258:Putative ABC transport system_&_M00239:Peptides/nickel transport system_&_M00240:Iron complex transport system_&_M00239:Peptides/nickel transport system_&_M00237:Branched-chain amino acid transport system_&_M00188:NitT/TauT family transport system_&_M00237:Branched-chain amino acid transport system_&_M00236:Putative polar amino acid transport system_&_M…	H00208:Hyperbilirubinemia|H02056:Dubin-Johnson syndrome	NA	0	0.0227011	1	0	0.171964	1
814	gene814	gene814|WP_028843312.1|hypothetical_protein	protein_coding	TEL01S_RS04035	WP_028843312.1	hypothetical protein	NoK_&_K02005_&_K03585_&_K13888_&_K18306	KO:K02005_&_KO:K03585_&_KO:K13888_&_KO:K18306	41_&_37_&_13_&_12_&_1	0.587301587301587_&_0.206349206349206_&_0.19047619047619_&_0.0158730158730159	ABC.CD.TX_&_acrA, mexA, adeI, smeD, mtrC, cmeA_&_macA_&_mexH	HlyD family secretion protein_&_membrane fusion protein, multidrug efflux system_&_membrane fusion protein, macrolide-specific efflux system_&_membrane fusion protein, multidrug efflux system	ko01501:beta-Lactam resistance|ko01503:Cationic antimicrobial peptide (CAMP) resistance_&_ko02024:Quorum sensing	COG: COG0845_&_COG: COG0845|TC: 8.A.1.6 2.A.6.2_&_COG: COG0845|TC: 8.A.1_&_COG: COG0845|TC: 8.A.1 2.A.6.2.20 2.A.6.2.32	M00646:Multidrug resistance, efflux pump AcrAD-TolC|M00647:Multidrug resistance, efflux pump AcrAB-TolC/SmeDEF|M00699:Multidrug resistance, efflux pump AmeABC|M00718:Multidrug resistance, efflux pump MexAB-OprM_&_M00709:Macrolide resistance, MacAB-TolC transporter_&_M00644:Vanadium resistance, efflux pump MexGHI-OpmD	NA	NA	0	-0.010828	1	0	0.300345	1
815	gene815	gene815|WP_028843311.1|TolC_family_protein	protein_coding	TEL01S_RS04040	WP_028843311.1	TolC family protein	NoK	NA	4	NA	NA	NA	NA	NA	NA	NA	NA	0	0.178966	1	0	0.249437	1
816	gene816	gene816|WP_081430063.1|TolC_family_protein	protein_coding	TEL01S_RS04045	WP_081430063.1	TolC family protein	NoK	NA	4	NA	NA	NA	NA	NA	NA	NA	NA	0	0.158546	1	0	0.204516	1
817	gene817	gene817|WP_012002859.1|DUF2207_domain-cont...	protein_coding	TEL01S_RS04050	WP_012002859.1	DUF2207 domain-containing protein	NoK	NA	21	NA	NA	NA	NA	NA	NA	NA	NA	0	0.00769543	1	0	0.708279	1
818	gene818	gene818|WP_081430064.1|hypothetical_protein	protein_coding	TEL01S_RS04055	WP_081430064.1	hypothetical protein	NoK	NA	4	NA	NA	NA	NA	NA	NA	NA	NA	1	1.42129	0.000370675	1	1.49097	1.7959e-05
819	gene819	gene819|WP_012002861.1|hypothetical_protein	protein_coding	TEL01S_RS04060	WP_012002861.1	hypothetical protein	NoK	NA	1	NA	NA	NA	NA	NA	NA	NA	NA	0	1.30162	0.0129905	1	1.77705	2.35022e-08
820	gene820	gene820|WP_012002862.1|DUF2089_domain-cont...	protein_coding	TEL01S_RS04065	WP_012002862.1	DUF2089 domain-containing protein	NoK	NA	92	NA	NA	NA	NA	NA	NA	NA	NA	1	1.67611	4.19116e-06	1	1.88308	1.27263e-08
821	gene821	gene821|WP_028843310.1|UMP_kinase	protein_coding	TEL01S_RS04070	WP_028843310.1	UMP kinase	K09903	KO:K09903	1046	1	pyrH	uridylate kinase [EC:2.7.4.22]	ko00240:Pyrimidine metabolism|ko01100:Metabolic pathways	RN: R00158|COG: COG0528|GO: 0009041	NA	NA	NA	0	-0.251253	1	0	-0.389636	1
822	gene822	gene822|WP_028843309.1|phosphopyruvate_hyd...	protein_coding	TEL01S_RS04075	WP_028843309.1	phosphopyruvate hydratase	K01689	KO:K01689	151	1	ENO, eno	enolase [EC:4.2.1.11]	ko00010:Glycolysis / Gluconeogenesis|ko00680:Methane metabolism|ko01100:Metabolic pathways|ko01110:Biosynthesis of secondary metabolites|ko01120:Microbial metabolism in diverse environments|ko01130:Biosynthesis of antibiotics|ko01200:Carbon metabolism|ko01230:Biosynthesis of amino acids|ko03018:RNA degradation|ko04066:HIF-1 signaling pathway	RN: R00658|COG: COG0148|GO: 0004634	M00001:Glycolysis (Embden-Meyerhof pathway), glucose	H00069:Glycogen storage diseases (GSD)|H01762:Muscle glycogen storage disease|H01953:Glycogen storage disease type XIII	NA	0	0.278368	1	0	-0.345663	1
823	gene823	gene823|WP_028843308.1|cation_transporter	protein_coding	TEL01S_RS04080	WP_028843308.1	cation transporter	K13283	KO:K13283	119	0.991667	fieF	ferrous-iron efflux pump FieF	NA	COG: COG0053|TC: 2.A.4.7.1	NA	NA	NA	0	-0.466063	1	0	-0.396897	1
824	gene824	gene824|WP_012002866.1|N-acetyltransferase	protein_coding	TEL01S_RS04085	WP_012002866.1	N-acetyltransferase	NoK_&_K00657_&_K03790_&_K03817_&_K03825_&_K03827_&_K15896	KO:K00657_&_KO:K03790_&_KO:K03817_&_KO:K03825_&_KO:K03827_&_KO:K15896	309_&_108_&_62_&_19_&_8_&_1_&_1	0.542713567839196_&_0.311557788944724_&_0.0954773869346734_&_0.0402010050251256_&_0.0050251256281407_&_0.0050251256281407	speG, SAT_&_rimJ_&_rimL_&_yhhY_&_yjaB_&_pseH	diamine N-acetyltransferase [EC:2.3.1.57]_&_[ribosomal protein S5]-alanine N-acetyltransferase [EC:2.3.1.267]_&_ribosomal-protein-serine acetyltransferase [EC:2.3.1.-]_&_putative acetyltransferase [EC:2.3.1.-]_&_putative acetyltransferase [EC:2.3.1.-]_&_UDP-4-amino-4,6-dideoxy-N-acetyl-beta-L-altrosamine N-acetyltransferase [EC:2.3.1.202]	ko00330:Arginine and proline metabolism|ko01100:Metabolic pathways|ko04216:Ferroptosis_&_ko00520:Amino sugar and nucleotide sugar metabolism	RN: R01154|COG: COG1670|GO: 0004145_&_COG: COG1670|GO: 0008999_&_COG: COG1670_&_COG: COG0454_&_COG: COG0454_&_RN: R09842|COG: COG1670	M00135:GABA biosynthesis, eukaryotes, putrescine	H00750:Keratosis follicularis spinulosa decalvans	NA	0	-0.326298	1	0	-0.129757	1
825	gene825	gene825|WP_028843307.1|zinc_ABC_transporte...	protein_coding	TEL01S_RS04090	WP_028843307.1	zinc ABC transporter substrate-binding protein	K09815	KO:K09815	26	0.962963	znuA	zinc transport system substrate-binding protein	ko02010:ABC transporters	COG: COG0803|TC: 3.A.1.15.3 3.A.1.15.5	M00242:Zinc transport system	NA	NA	0	0.378472	1	0	0.417106	1
826	gene826	gene826|NA|tRNA-Ala	tRNA	TEL01S_RS04095	NA	tRNA-Ala	NA	NA	NA	NA	NA	NA	NA	NA	NA	NA	NA	1	2.13399	0.00113517	0	0.755689	1
827	gene827	gene827|WP_028843306.1|hypothetical_protein	protein_coding	TEL01S_RS04100	WP_028843306.1	hypothetical protein	NoK	NA	319	NA	NA	NA	NA	NA	NA	NA	NA	0	0.59629	1	0	-0.0753975	1
828	gene828	gene828|WP_038051184.1|hypothetical_protein	protein_coding	TEL01S_RS04105	WP_038051184.1	hypothetical protein	NA	NA	NA	NA	NA	NA	NA	NA	NA	NA	NA	0	0.208826	1	0	0.0515092	1
829	gene829	gene829|NA|HNH_endonuclease	pseudogene	TEL01S_RS04110	NA	HNH endonuclease	K01409	KO:K01409	1	1	KAE1, tsaD, QRI7	N6-L-threonylcarbamoyladenine synthase [EC:2.3.1.234]	NA	RN: R10648|COG: COG0533	NA	H01722:Galloway-Mowat syndrome	frameshifted%3B internal stop	0	-0.536852	1	0	0.475246	1
830	gene830	gene830|NA|tRNA-Glu	tRNA	TEL01S_RS04115	NA	tRNA-Glu	NA	NA	NA	NA	NA	NA	NA	NA	NA	NA	NA	0	-0.910045	1	-1	-1.6461	0.00723989
831	gene831	gene831|WP_028843305.1|hypothetical_protein	protein_coding	TEL01S_RS04120	WP_028843305.1	hypothetical protein	NoK	NA	1	NA	NA	NA	NA	NA	NA	NA	NA	0	0.39268	1	0	0.328154	1
832	gene832	gene832|WP_028843304.1|DUF2088_domain-cont...	protein_coding	TEL01S_RS04125	WP_028843304.1	DUF2088 domain-containing protein	K22373	KO:K22373	2	1	larA	lactate racemase [EC:5.1.2.1]	ko00620:Pyruvate metabolism	RN: R01450|GO: 0050043	NA	NA	NA	0	0.817431	1	0	0.410764	1
833	gene833	gene833|WP_028843303.1|KR_domain-containin...	protein_coding	TEL01S_RS04130	WP_028843303.1	KR domain-containing protein	NoK_&_K00059_&_K00046_&_K00065_&_K00023_&_K00034_&_K00019_&_K03366_&_K00038_&_K03793_&_K18335_&_K00076_&_K21883_&_K18009_&_K00068_&_K13774_&_K05783_&_K22185_&_K00216_&_K07535_&_K10780_&_K22215_&_K18333_&_K08081_&_K22322_&_K05296_&_K18337_&_K12420_&_K19548_&_K21620_&_K08261_&_K11610_&_K17754_&_K22251_&_K10620_&_K05784_&_K07124_&_K08690_&_K07548_&_K14633_&_K19550_&_K22606_&_K00645_&_K05711_&_K07547…	KO:K00059_&_KO:K00046_&_KO:K00065_&_KO:K00023_&_KO:K00034_&_KO:K00019_&_KO:K03366_&_KO:K00038_&_KO:K03793_&_KO:K18335_&_KO:K00076_&_KO:K21883_&_KO:K18009_&_KO:K00068_&_KO:K13774_&_KO:K05783_&_KO:K22185_&_KO:K00216_&_KO:K07535_&_KO:K10780_&_KO:K22215_&_KO:K18333_&_KO:K08081_&_KO:K22322_&_KO:K05296_&_KO:K18337_&_KO:K12420_&_KO:K19548_&_KO:K21620_&_KO:K08261_&_KO:K11610_&_KO:K17754_&_KO:K22251_&_KO:…	5348_&_2496_&_433_&_371_&_329_&_179_&_165_&_140_&_115_&_107_&_101_&_98_&_92_&_88_&_77_&_71_&_66_&_62_&_53_&_42_&_31_&_28_&_27_&_26_&_26_&_24_&_23_&_18_&_17_&_17_&_16_&_9_&_7_&_7_&_6_&_5_&_5_&_5_&_4_&_4_&_3_&_3_&_2_&_2_&_2_&_2_&_2_&_2_&_2_&_2_&_2_&_2_&_1_&_1_&_1_&_1_&_1_&_1_&_1_&_1_&_1_&_1_&_1_&_1_&_1_&_1_&_1_&_1_&_1_&_1_&_1_&_1_&_1_&_1_&_1_&_1_&_1	0.458739202352509_&_0.0795809593824665_&_0.0681859952214666_&_0.0604668259511119_&_0.0328983642712737_&_0.0303253078478221_&_0.0257305642345157_&_0.0211358206212093_&_0.0196655026649513_&_0.0185627641977578_&_0.018011394964161_&_0.0169086564969675_&_0.0161734975188384_&_0.0141518103289836_&_0.0130490718617901_&_0.0121301231391288_&_0.0113949641609998_&_0.00974085646020952_&_0.00771916927035471_&_…	fabG_&_idnO_&_kduD_&_phbB_&_gdh_&_E1.1.1.30, bdh_&_butA, budC_&_E1.1.1.53_&_PTR1_&_K18335_&_hdhA_&_lra5_&_budC_&_srlD_&_atuB_&_benD-xylL_&_xylB_&_entA_&_badH_&_fabL_&_galD_&_K18333_&_TR1_&_barS1_&_E1.1.1.51_&_LRA1_&_actIII, oxyJ, snoaD, aknA_&_bacC_&_sorbD_&_E1.1.99.21_&_mabA_&_cpnA_&_golD_&_cmtB_&_benC-xylZ_&_K07124_&_bphB_&_bbsD_&_gra6, RED2_&_bacG_&_E1.1.1.391_&_fabD_&_hcaB_&_bbsC_&_cymB_&_nov…	3-oxoacyl-[acyl-carrier protein] reductase [EC:1.1.1.100]_&_gluconate 5-dehydrogenase [EC:1.1.1.69]_&_2-dehydro-3-deoxy-D-gluconate 5-dehydrogenase [EC:1.1.1.127]_&_acetoacetyl-CoA reductase [EC:1.1.1.36]_&_glucose 1-dehydrogenase [EC:1.1.1.47]_&_3-hydroxybutyrate dehydrogenase [EC:1.1.1.30]_&_meso-butanediol dehydrogenase / (S,S)-butanediol dehydrogenase / diacetyl reductase [EC:1.1.1.- 1.1.1.76…	ko00061:Fatty acid biosynthesis|ko00333:Prodigiosin biosynthesis|ko00780:Biotin metabolism|ko01040:Biosynthesis of unsaturated fatty acids|ko01100:Metabolic pathways|ko01130:Biosynthesis of antibiotics|ko01212:Fatty acid metabolism_&_ko00040:Pentose and glucuronate interconversions_&_ko00630:Glyoxylate and dicarboxylate metabolism|ko00650:Butanoate metabolism|ko01120:Microbial metabolism in diver…	RN: R04533 R04534 R04536 R04543 R04566 R04953 R04964 R07759 R07763 R10116 R10120 R11671|COG: COG1028|GO: 0004316_&_COG: COG1028|GO: 0008874_&_RN: R01542|COG: COG1028|GO: 0047001_&_RN: R01779 R01977|COG: COG1028|GO: 0018454_&_RN: R01520 R01521|COG: COG1028|GO: 0047936_&_RN: R01361|COG: COG1028|GO: 0003858_&_RN: R02855 R02946 R03707 R09078 R10505|COG: COG1028|GO: 0047512 0052588_&_RN: R04831 R04834…	M00083:Fatty acid biosynthesis, elongation|M00572:Pimeloyl-ACP biosynthesis, BioC-BioH pathway, malonyl-ACP	H00525:Disorders of mitochondrial fatty-acid oxidation|H01980:SCAD deficiency_&_H01065:Pentosuria	Converts D-mannonate to D-mannuronate	0	0.985875	1	0	0.244009	1
834	gene834	gene834|WP_028843302.1|hypothetical_protein	protein_coding	TEL01S_RS04135	WP_028843302.1	hypothetical protein	K21619	KO:K21619	1	1	uxaE	tagaturonate epimerase [EC:5.1.2.7]	ko00040:Pentose and glucuronate interconversions|ko01100:Metabolic pathways	RN: R11624	NA	NA	NA	0	1.08301	1	0	0.975344	1
835	gene835	gene835|WP_028843301.1|DeoR/GlpR_transcrip...	protein_coding	TEL01S_RS04140	WP_028843301.1	DeoR/GlpR transcriptional regulator	NoK_&_K02444_&_K02081_&_K03436_&_K02430_&_K02468_&_K06608_&_K02530_&_K02436_&_K22103_&_K03477_&_K11534_&_K20271	KO:K02444_&_KO:K02081_&_KO:K03436_&_KO:K02430_&_KO:K02468_&_KO:K06608_&_KO:K02530_&_KO:K02436_&_KO:K22103_&_KO:K03477_&_KO:K11534_&_KO:K20271	709_&_259_&_241_&_208_&_39_&_39_&_27_&_24_&_19_&_18_&_10_&_7_&_2	0.29003359462486_&_0.269876819708847_&_0.232922732362822_&_0.0436730123180291_&_0.0436730123180291_&_0.0302351623740202_&_0.0268756998880179_&_0.0212765957446809_&_0.0201567749160134_&_0.0111982082866741_&_0.00783874580067189_&_0.00223964165733483	glpR_&_agaR_&_fruR2, fruR_&_fucR_&_srlR, gutR_&_iolR_&_lacR_&_gatR_&_glcR_&_ulaR_&_deoR_&_accR	DeoR family transcriptional regulator, glycerol-3-phosphate regulon repressor_&_DeoR family transcriptional regulator, aga operon transcriptional repressor_&_DeoR family transcriptional regulator, fructose operon transcriptional repressor_&_DeoR family transcriptional regulator, L-fucose operon activator_&_DeoR family transcriptional regulator, glucitol operon repressor_&_DeoR family transcriptio…	ko02024:Quorum sensing	COG: COG1349_&_COG: COG1349_&_COG: COG1349_&_COG: COG1349_&_COG: COG1349_&_COG: COG1349_&_COG: COG1349_&_COG: COG1349_&_COG: COG1349_&_COG: COG1349_&_COG: COG1349_&_COG: COG1349	NA	NA	NA	0	1.16025	0.546721	0	1.16551	0.474648
836	gene836	gene836|NA|tRNA-Phe	tRNA	TEL01S_RS04145	NA	tRNA-Phe	NA	NA	NA	NA	NA	NA	NA	NA	NA	NA	NA	0	-1.64124	0.354449	0	0.58927	1
837	gene837	gene837|NA|tRNA-Val	tRNA	TEL01S_RS04150	NA	tRNA-Val	NA	NA	NA	NA	NA	NA	NA	NA	NA	NA	NA	0	-0.94334	1	0	-0.636682	1
838	gene838	gene838|WP_028843300.1|carbamate_kinase	protein_coding	TEL01S_RS04155	WP_028843300.1	carbamate kinase	K00926	KO:K00926	1	1	arcC	carbamate kinase [EC:2.7.2.2]	ko00220:Arginine biosynthesis|ko00230:Purine metabolism|ko00910:Nitrogen metabolism|ko01100:Metabolic pathways|ko01120:Microbial metabolism in diverse environments|ko01200:Carbon metabolism	RN: R00150 R01395|COG: COG0549|GO: 0008804	NA	NA	NA	0	-0.814803	1	0	-0.442778	1
839	gene839	gene839|WP_012002875.1|30S_ribosomal_prote...	protein_coding	TEL01S_RS04160	WP_012002875.1	30S ribosomal protein S18	K02963	KO:K02963	958	1	RP-S18, MRPS18, rpsR	small subunit ribosomal protein S18	ko03010:Ribosome	COG: COG0238|GO: 0005763 0022627	M00178:Ribosome, bacteria	NA	NA	0	-0.63329	1	0	-0.652747	1
840	gene840	gene840|WP_028843299.1|single-stranded_DNA...	protein_coding	TEL01S_RS04165	WP_028843299.1	single-stranded DNA-binding protein	K03111	KO:K03111	1115	1	ssb	single-strand DNA-binding protein	ko03030:DNA replication|ko03430:Mismatch repair|ko03440:Homologous recombination	COG: COG0629	NA	NA	NA	0	-0.78463	1	0	-0.491093	1
841	gene841	gene841|WP_028843298.1|30S_ribosomal_prote...	protein_coding	TEL01S_RS04170	WP_028843298.1	30S ribosomal protein S6	K02990	KO:K02990	185	1	RP-S6, MRPS6, rpsF	small subunit ribosomal protein S6	ko03010:Ribosome	COG: COG0360|GO: 0005763 0022627	M00178:Ribosome, bacteria	NA	NA	0	-0.68243	1	0	0.22423	1
[truncated: 1,296 more rows]

## Sheet: DSM9442 0.1 vs 30 MPa
ID	gene ID	gene_biotype	locus_tag	childrenAttribute.protein_id	childrenAttribute.product	KEGG.K	KEGG.ENTRY	KEGG.nbHits	KEGG.ratioHitsIgnoreNok	KEGG.NAME	KEGG.DEFINITION	KEGG.PATHWAY	KEGG.DBLINKS	KEGG.MODULE	KEGG.DISEASE	childrenAttribute.Note	X0.1MPa-VS-X30MPa.DE	X0.1MPa-VS-X30MPa.logFC	X0.1MPa-VS-X30MPa.correctedPValue
0	gene0	protein_coding	TEL01S_RS00005	WP_012002055.1	chromosomal replication initiator protein DnaA	K02313	KO:K02313	1	1	dnaA	chromosomal replication initiator protein	ko02020:Two-component system|ko04112:Cell cycle - Caulobacter	COG: COG0593	NA	NA	NA	0	-0.291004	1
1	gene1	protein_coding	TEL01S_RS00010	WP_012002056.1	NAD(P)-dependent glycerol-3-phosphate dehydrogenase	K00057	KO:K00057	1	1	gpsA	glycerol-3-phosphate dehydrogenase (NAD(P)+) [EC:1.1.1.94]	ko00564:Glycerophospholipid metabolism|ko01110:Biosynthesis of secondary metabolites	RN: R00842 R00844|COG: COG0240	NA	NA	catalyzes the NAD(P)H-dependent reduction of glycerol 3-phosphate to glycerone phosphate	0	-0.674428	1
2	gene2	protein_coding	TEL01S_RS00015	WP_012002057.1	tRNA (guanosine(46)-N7)-methyltransferase TrmB	K03439	KO:K03439	1	1	trmB, METTL1	tRNA (guanine-N7-)-methyltransferase [EC:2.1.1.33]	NA	COG: COG0220|GO: 0008176	NA	NA	NA	0	0.0915189	1
3	gene3	protein_coding	TEL01S_RS00020	WP_028843599.1	hypothetical protein	NoK	NA	3	NA	NA	NA	NA	NA	NA	NA	NA	0	0.781101	1
4	gene4	protein_coding	TEL01S_RS00025	WP_012002059.1	bifunctional ADP-dependent NAD(P)H-hydrate dehydratase/NAD(P)H-hydrate epimerase	K17758_&_K17759	KO:K17758_&_KO:K17759	1_&_1	0.5_&_0.5	nnr_&_AIBP, nnrE	ADP-dependent NAD(P)H-hydrate dehydratase [EC:4.2.1.136]_&_NAD(P)H-hydrate epimerase [EC:5.1.99.6]	NA	COG: COG0063|GO: 0052855_&_COG: COG0062	NA	NA	NA	0	0.158374	1
5	gene5	protein_coding	TEL01S_RS00030	WP_012002060.1	lytic transglycosylase domain-containing protein	K08309	KO:K08309	312	0.996805	slt	soluble lytic murein transglycosylase [EC:4.2.2.-]	NA	COG: COG0741|GO: 0008933|CAZy: GH23	NA	NA	NA	0	-0.260209	1
6	gene6	protein_coding	TEL01S_RS00035	WP_012002061.1	prepilin peptidase	K02654	KO:K02654	202	0.935185	pilD, pppA	leader peptidase (prepilin peptidase) / N-methyltransferase [EC:3.4.23.43 2.1.1.-]	NA	COG: COG1989|TC: 1.A.54.5.3 1.A.54.5.4 3.A.15.2	M00331:Type II general secretion pathway	NA	NA	0	0.23122	1
[truncated: 2,131 more rows]

## Sheet: DSM9442 0.1 vs 40 MPa
ID	gene ID	gene_biotype	locus_tag	childrenAttribute.protein_id	childrenAttribute.product	KEGG.K	KEGG.ENTRY	KEGG.nbHits	KEGG.ratioHitsIgnoreNok	KEGG.NAME	KEGG.DEFINITION	KEGG.PATHWAY	KEGG.DBLINKS	KEGG.MODULE	KEGG.DISEASE	childrenAttribute.Note	X0.1MPa-VS-X40MPa.DE	X0.1MPa-VS-X40MPa.logFC	X0.1MPa-VS-X40MPa.correctedPValue
[truncated: 2,138 more rows]
