# Supplementary material for: Adaptation Strategies to High Hydrostatic Pressures in Pseudothermotoga species Revealed by Transcriptional Analyses
Source: Microorganisms. 2023 Mar 17;11(3):773. doi: 10.3390/microorganisms11030773 (PMC10057702; doi:10.3390/microorganisms11030773)
Supplement: Supplementary file 1 [file microorganisms-11-00773-s001.zip › TableS4.xlsx]

## Sheet: lettingae 20 MPa
ID	Gene ID	feature	gene_biotype	locus_tag	childrenAttribute.protein_id	childrenAttribute.product	KEGG.K	KEGG.ENTRY	KEGG.nbHits	KEGG.ratioHitsIgnoreNok	KEGG.NAME	KEGG.DEFINITION	KEGG.PATHWAY	KEGG.DBLINKS	KEGG.MODULE	KEGG.DISEASE	childrenAttribute.Note	X0.1MPa-VS-X20MPa.DE	X0.1MPa-VS-X20MPa.logFC	X0.1MPa-VS-X20MPa.correctedPValue
439	gene439	gene439|WP_012002478.1|[acyl-carrier-prote...	protein_coding	TLET_RS02200	WP_012002478.1	[acyl-carrier-protein] S-malonyltransferase	K00645	KO:K00645	1	1	fabD	[acyl-carrier-protein] S-malonyltransferase [EC:2.3.1.39]	ko00061:Fatty acid biosynthesis|ko00333:Prodigiosin biosynthesis|ko01100:Metabolic pathways|ko01130:Biosynthesis of antibiotics|ko01212:Fatty acid metabolism	RN: R01626 R11671|COG: COG0331|GO: 0004314	M00082:Fatty acid biosynthesis, initiation	NA	NA	0	-0.652037	1
1056	gene1056	gene1056|WP_012003073.1|[FeFe]_hydrogenase...	protein_coding	TLET_RS05255	WP_012003073.1	[FeFe] hydrogenase H-cluster maturation GTPase HydF	NoK_&_K03650_&_K03977_&_K03595_&_K03150	KO:K03650_&_KO:K03977_&_KO:K03595_&_KO:K03150	128_&_32_&_7_&_6_&_1	0.695652173913043_&_0.152173913043478_&_0.130434782608696_&_0.0217391304347826	mnmE, trmE, MSS1_&_engA, der_&_era, ERAL1_&_thiH	tRNA modification GTPase [EC:3.6.-.-]_&_GTPase_&_GTPase_&_2-iminoacetate synthase [EC:4.1.99.19]	ko00730:Thiamine metabolism|ko01100:Metabolic pathways	RN: R08701|COG: COG0486_&_COG: COG1160_&_COG: COG1159|GO: 0043024_&_RN: R10246|COG: COG1060|GO: 0036355	NA	H00891:Combined oxidative phosphorylation deficiency (COXPD)_&_H02095:Perrault syndrome	NA	0	0.184966	1
1804	gene1804	gene1804|WP_012003776.1|[FeFe]_hydrogenase...	protein_coding	TLET_RS08975	WP_012003776.1	[FeFe] hydrogenase H-cluster radical SAM maturase HydE	K01012	KO:K01012	2	1	bioB	biotin synthase [EC:2.8.1.6]	ko00780:Biotin metabolism|ko01100:Metabolic pathways	RN: R01078|COG: COG0502|GO: 0004076	M00123:Biotin biosynthesis, pimeloyl-ACP/CoA	NA	NA	0	-0.783355	1
1806	gene1806	gene1806|WP_012003778.1|[FeFe]_hydrogenase...	protein_coding	TLET_RS08985	WP_012003778.1	[FeFe] hydrogenase H-cluster radical SAM maturase HydG	K03150	KO:K03150	17	1	thiH	2-iminoacetate synthase [EC:4.1.99.19]	ko00730:Thiamine metabolism|ko01100:Metabolic pathways	RN: R10246|COG: COG1060|GO: 0036355	NA	NA	NA	0	-0.925125	1
2004	gene2004	gene2004|NA|16S_ribosomal_RNA	rRNA	TLET_RS09965	NA	16S ribosomal RNA	K00973	KO:K00973	1	1	E2.7.7.24, rfbA, rffH	glucose-1-phosphate thymidylyltransferase [EC:2.7.7.24]	ko00521:Streptomycin biosynthesis|ko00523:Polyketide sugar unit biosynthesis|ko00525:Acarbose and validamycin biosynthesis|ko01130:Biosynthesis of antibiotics	RN: R02328|COG: COG1209|GO: 0008879	M00793:dTDP-L-rhamnose biosynthesis	NA	NA	0	0.573709	1
240	gene240	gene240|WP_012002286.1|16S_rRNA_(cytidine(...	protein_coding	TLET_RS01215	WP_012002286.1	16S rRNA (cytidine(1402)-2'-O)-methyltransferase	K07056	KO:K07056	1037	0.999037	rsmI	16S rRNA (cytidine1402-2'-O)-methyltransferase [EC:2.1.1.198]	NA	COG: COG0313|GO: 0070677	NA	NA	NA	0	0.432745	1
47	gene47	gene47|WP_012002100.1|16S_rRNA_(guanine(96...	protein_coding	TLET_RS00250	WP_012002100.1	16S rRNA (guanine(966)-N(2))-methyltransferase RsmD	K08316	KO:K08316	285	1	rsmD	16S rRNA (guanine966-N2)-methyltransferase [EC:2.1.1.171]	NA	RN: R07234|COG: COG0742|GO: 0008990	NA	NA	NA	0	0.235926	1
234	gene234	gene234|WP_012002280.1|16S_rRNA_(uracil(14...	protein_coding	TLET_RS01185	WP_012002280.1	16S rRNA (uracil(1498)-N(3))-methyltransferase	K09761	KO:K09761	391	1	rsmE	16S rRNA (uracil1498-N3)-methyltransferase [EC:2.1.1.193]	NA	COG: COG1385|GO: 0070042	NA	NA	NA	0	0.0169881	1
1482	gene1482	gene1482|WP_012003468.1|16S_rRNA_methyltra...	protein_coding	TLET_RS07360	WP_012003468.1	16S rRNA methyltransferase	K03438	KO:K03438	1	1	mraW, rsmH	16S rRNA (cytosine1402-N4)-methyltransferase [EC:2.1.1.199]	NA	COG: COG0275|GO: 0071424	NA	NA	NA	0	0.558303	1
334	gene334	gene334|WP_012002376.1|1-acyl-sn-glycerol-...	protein_coding	TLET_RS01680	WP_012002376.1	1-acyl-sn-glycerol-3-phosphate acyltransferase	K00655	KO:K00655	204	0.923077	plsC	1-acyl-sn-glycerol-3-phosphate acyltransferase [EC:2.3.1.51]	ko00561:Glycerolipid metabolism|ko00564:Glycerophospholipid metabolism|ko01100:Metabolic pathways|ko01110:Biosynthesis of secondary metabolites	RN: R02241 R09381|COG: COG0204|GO: 0003841	M00089:Triacylglycerol biosynthesis	NA	NA	0	0.0448544	1
673	gene673	gene673|WP_012002705.1|1-deoxy-D-xylulose-...	protein_coding	TLET_RS03355	WP_012002705.1	1-deoxy-D-xylulose-5-phosphate reductoisomerase	K00099	KO:K00099	1	1	dxr	1-deoxy-D-xylulose-5-phosphate reductoisomerase [EC:1.1.1.267]	ko00900:Terpenoid backbone biosynthesis|ko01100:Metabolic pathways|ko01110:Biosynthesis of secondary metabolites|ko01130:Biosynthesis of antibiotics	RN: R05688|COG: COG0743|GO: 0030604	M00096:C5 isoprenoid biosynthesis, non-mevalonate pathway	NA	NA	0	-0.108621	1
2081	gene2081	gene2081|WP_012004043.1|1-deoxy-D-xylulose...	protein_coding	TLET_RS10345	WP_012004043.1	1-deoxy-D-xylulose-5-phosphate synthase	K01662	KO:K01662	6	1	dxs	1-deoxy-D-xylulose-5-phosphate synthase [EC:2.2.1.7]	ko00730:Thiamine metabolism|ko00900:Terpenoid backbone biosynthesis|ko01100:Metabolic pathways|ko01110:Biosynthesis of secondary metabolites|ko01130:Biosynthesis of antibiotics	RN: R05636|COG: COG1154|GO: 0008661	M00096:C5 isoprenoid biosynthesis, non-mevalonate pathway	NA	NA	0	-0.42308	1
1495	gene1495	gene1495|WP_012003480.1|1-pyrroline-5-carb...	protein_coding	TLET_RS07425	WP_012003480.1	1-pyrroline-5-carboxylate dehydrogenase	K00294	KO:K00294	94	1	E1.2.1.88	1-pyrroline-5-carboxylate dehydrogenase [EC:1.2.1.88]	ko00250:Alanine, aspartate and glutamate metabolism|ko00330:Arginine and proline metabolism|ko01100:Metabolic pathways	RN: R00245 R00707 R00708 R04444 R04445 R05051|COG: COG1012|GO: 0003842	NA	H00190:Hyperprolinemia (HP)	NA	0	1.90187	1
2016	gene2016	gene2016|WP_012003978.1|2%2C3%2C4%2C5-tetr...	protein_coding	TLET_RS10025	WP_012003978.1	2%2C3%2C4%2C5-tetrahydropyridine-2%2C6-dicarboxylate N-acetyltransferase	K00674	KO:K00674	491	0.897623	dapD	2,3,4,5-tetrahydropyridine-2,6-dicarboxylate N-succinyltransferase [EC:2.3.1.117]	ko00300:Lysine biosynthesis|ko01100:Metabolic pathways|ko01120:Microbial metabolism in diverse environments|ko01230:Biosynthesis of amino acids	RN: R04365|COG: COG2171|GO: 0008666	M00016:Lysine biosynthesis, succinyl-DAP pathway, aspartate	NA	NA	0	0.0175939	1
2001	gene2001	gene2001|NA|23S_ribosomal_RNA	rRNA	TLET_RS09950	NA	23S ribosomal RNA	NoK	NA	36	NA	NA	NA	NA	NA	NA	NA	NA	0	-0.171281	1
1528	gene1528	gene1528|WP_012003513.1|23S_rRNA_(guanosin...	protein_coding	TLET_RS07590	WP_012003513.1	23S rRNA (guanosine(2251)-2'-O)-methyltransferase RlmB	K03218_&_K03437_&_NoK_&_K00556_&_K03214_&_K21514_&_K05926_&_K12952	KO:K03218_&_KO:K03437_&_KO:K00556_&_KO:K03214_&_KO:K21514_&_KO:K05926_&_KO:K12952	1039_&_619_&_150_&_126_&_64_&_20_&_2_&_1	0.555318011758418_&_0.330839123463389_&_0.0673436664885088_&_0.034206306787814_&_0.0106894708711919_&_0.00106894708711919_&_0.000534473543559594	rlmB_&_spoU_&_trmH_&_yfiF, trmG_&_aviRb_&_nhs_&_ctpE	23S rRNA (guanosine2251-2'-O)-methyltransferase [EC:2.1.1.185]_&_RNA methyltransferase, TrmH family_&_tRNA (guanosine-2'-O-)-methyltransferase [EC:2.1.1.34]_&_RNA methyltransferase, TrmH family [EC:2.1.1.-]_&_23S rRNA (uridine2479-2'-O)-methyltransferase [EC:2.1.1.208]_&_23S rRNA (adenosine1067-2'-O)-methyltransferase [EC:2.1.1.230]_&_cation-transporting P-type ATPase E [EC:3.6.3.-]	NA	COG: COG0566|GO: 0070039_&_COG: COG0566_&_COG: COG0566|GO: 0009020_&_COG: COG0566_&_COG: COG0566_&_COG: COG0474|GO: 0019829|TC: 3.A.3.23	NA	NA	NA	0	-0.152176	1
270	gene270	gene270|WP_012002316.1|2-amino-4-hydroxy-6...	protein_coding	TLET_RS01365	WP_012002316.1	2-amino-4-hydroxy-6-hydroxymethyldihydropteridine diphosphokinase	K00950	KO:K00950	732	0.936061	folK	2-amino-4-hydroxy-6-hydroxymethyldihydropteridine diphosphokinase [EC:2.7.6.3]	ko00790:Folate biosynthesis|ko01100:Metabolic pathways	RN: R03503|COG: COG0801|GO: 0003848	M00126:Tetrahydrofolate biosynthesis, GTP	NA	Catalyzes the formation of holo-ACP%2C which mediates the essential transfer of acyl fatty acid intermediates during the biosynthesis of fatty acids and lipids and catalyzes the formation of 2-amino-4-hydroxy-7%2C8-dihydropteridin-6-yl)methyl diphosphate from 2-amino-4-hydroxy-6-hydroxymethyl-7%2C8-dihydropteridine	0	0.328864	1
546	gene546	gene546|WP_012002580.1|2-C-methyl-D-erythr...	protein_coding	TLET_RS02730	WP_012002580.1	2-C-methyl-D-erythritol 2%2C4-cyclodiphosphate synthase	K01770	KO:K01770	651	0.739773	ispF	2-C-methyl-D-erythritol 2,4-cyclodiphosphate synthase [EC:4.6.1.12]	ko00900:Terpenoid backbone biosynthesis|ko01100:Metabolic pathways|ko01110:Biosynthesis of secondary metabolites|ko01130:Biosynthesis of antibiotics	RN: R05637|COG: COG0245|GO: 0008685	M00096:C5 isoprenoid biosynthesis, non-mevalonate pathway	NA	NA	0	-0.109591	1
818	gene818	gene818|WP_012002845.1|2-C-methyl-D-erythr...	protein_coding	TLET_RS04070	WP_012002845.1	2-C-methyl-D-erythritol 4-phosphate cytidylyltransferase	K00991_&_K12506_&_K21681_&_K21030_&_NoK	KO:K00991_&_KO:K12506_&_KO:K21681_&_KO:K21030	585_&_203_&_34_&_32_&_2	0.685011709601874_&_0.237704918032787_&_0.0398126463700234_&_0.0374707259953162	ispD_&_ispDF_&_bcs1_&_tarI	2-C-methyl-D-erythritol 4-phosphate cytidylyltransferase [EC:2.7.7.60]_&_2-C-methyl-D-erythritol 4-phosphate cytidylyltransferase / 2-C-methyl-D-erythritol 2,4-cyclodiphosphate synthase [EC:2.7.7.60 4.6.1.12]_&_ribitol-5-phosphate 2-dehydrogenase (NADP+) / D-ribitol-5-phosphate cytidylyltransferase [EC:1.1.1.405 2.7.7.40]_&_D-ribitol-5-phosphate cytidylyltransferase [EC:2.7.7.40]	ko00900:Terpenoid backbone biosynthesis|ko01100:Metabolic pathways|ko01110:Biosynthesis of secondary metabolites|ko01130:Biosynthesis of antibiotics_&_ko00900:Terpenoid backbone biosynthesis|ko01100:Metabolic pathways|ko01110:Biosynthesis of secondary metabolites|ko01130:Biosynthesis of antibiotics_&_ko00040:Pentose and glucuronate interconversions|ko01100:Metabolic pathways_&_ko00040:Pentose and…	RN: R05633|COG: COG1211|GO: 0008699_&_RN: R05633 R05637|COG: COG1211 COG0245|GO: 0008699 0008685_&_RN: R01525 R02921|COG: COG1028 COG1211|GO: 0047349_&_RN: R02921|COG: COG1211|GO: 0047349	M00096:C5 isoprenoid biosynthesis, non-mevalonate pathway_&_M00096:C5 isoprenoid biosynthesis, non-mevalonate pathway	NA	NA	0	-0.393633	1
1053	gene1053	gene1053|WP_012003070.1|2-deoxy-D-gluconat...	protein_coding	TLET_RS05240	WP_012003070.1	2-deoxy-D-gluconate 3-dehydrogenase	K00065	KO:K00065	1	1	kduD	2-dehydro-3-deoxy-D-gluconate 5-dehydrogenase [EC:1.1.1.127]	ko00040:Pentose and glucuronate interconversions	RN: R01542|COG: COG1028|GO: 0047001	NA	NA	NA	0	-0.38951	1
49	gene49	gene49|WP_012002102.1|2-hydroxyacid_dehydr...	protein_coding	TLET_RS00260	WP_012002102.1	2-hydroxyacid dehydrogenase	K00058	KO:K00058	1	1	serA, PHGDH	D-3-phosphoglycerate dehydrogenase / 2-oxoglutarate reductase [EC:1.1.1.95 1.1.1.399]	ko00260:Glycine, serine and threonine metabolism|ko00680:Methane metabolism|ko01100:Metabolic pathways|ko01120:Microbial metabolism in diverse environments|ko01130:Biosynthesis of antibiotics|ko01200:Carbon metabolism|ko01230:Biosynthesis of amino acids	RN: R01513|COG: COG0111|GO: 0004617	M00020:Serine biosynthesis, glycerate-3P	H01079:3-Phosphoglycerate dehydrogenase (3-PGDH) deficiency	NA	0	-0.12002	1
1826	gene1826	gene1826|WP_012003798.1|2-hydroxyacid_dehy...	protein_coding	TLET_RS09085	WP_012003798.1	2-hydroxyacid dehydrogenase	K00058	KO:K00058	1	1	serA, PHGDH	D-3-phosphoglycerate dehydrogenase / 2-oxoglutarate reductase [EC:1.1.1.95 1.1.1.399]	ko00260:Glycine, serine and threonine metabolism|ko00680:Methane metabolism|ko01100:Metabolic pathways|ko01120:Microbial metabolism in diverse environments|ko01130:Biosynthesis of antibiotics|ko01200:Carbon metabolism|ko01230:Biosynthesis of amino acids	RN: R01513|COG: COG0111|GO: 0004617	M00020:Serine biosynthesis, glycerate-3P	H01079:3-Phosphoglycerate dehydrogenase (3-PGDH) deficiency	NA	0	0.794539	1
1538	gene1538	gene1538|WP_012003519.1|2-hydroxyacyl-CoA_...	protein_coding	TLET_RS07640	WP_012003519.1	2-hydroxyacyl-CoA dehydratase	NoK_&_K20903_&_K20025_&_K04113_&_K20626	KO:K20903_&_KO:K20025_&_KO:K04113_&_KO:K20626	49_&_9_&_2_&_1_&_1	0.692307692307692_&_0.153846153846154_&_0.0769230769230769_&_0.0769230769230769	hgdA_&_hadB_&_bcrB, badE_&_lcdA	(R)-2-hydroxyglutaryl-CoA dehydratase subunit alpha [EC:4.2.1.167]_&_(R)-2-hydroxyisocaproyl-CoA dehydratase alpha subunit [EC:4.2.1.157]_&_benzoyl-CoA reductase subunit B [EC:1.3.7.8]_&_lactoyl-CoA dehydratase subunit alpha [EC:4.2.1.54]	ko00362:Benzoate degradation|ko01100:Metabolic pathways|ko01120:Microbial metabolism in diverse environments|ko01220:Degradation of aromatic compounds_&_ko00640:Propanoate metabolism|ko00643:Styrene degradation|ko01100:Metabolic pathways|ko01120:Microbial metabolism in diverse environments	COG: COG1775_&_COG: COG1775_&_RN: R02451|GO: 0018522_&_RN: R02963|COG: COG1775|GO: 0018819	M00541:Benzoyl-CoA degradation, benzoyl-CoA	NA	NA	0	-0.488493	1
557	gene557	gene557|WP_012002591.1|2-hydroxyglutaryl-C...	protein_coding	TLET_RS02785	WP_012002591.1	2-hydroxyglutaryl-CoA dehydratase	NoK_&_K04115_&_K04114	KO:K04115_&_KO:K04114	527_&_6_&_3	0.666666666666667_&_0.333333333333333	bcrD, badG_&_bcrA, badF	benzoyl-CoA reductase subunit D [EC:1.3.7.8]_&_benzoyl-CoA reductase subunit A [EC:1.3.7.8]	ko00362:Benzoate degradation|ko01100:Metabolic pathways|ko01120:Microbial metabolism in diverse environments|ko01220:Degradation of aromatic compounds_&_ko00362:Benzoate degradation|ko01100:Metabolic pathways|ko01120:Microbial metabolism in diverse environments|ko01220:Degradation of aromatic compounds	RN: R02451|GO: 0018522_&_RN: R02451|GO: 0018522	M00541:Benzoyl-CoA degradation, benzoyl-CoA	NA	NA	0	0.0246171	1
1833	gene1833	gene1833|WP_012003805.1|2-ketoisovalerate_...	protein_coding	TLET_RS09120	WP_012003805.1	2-ketoisovalerate ferredoxin oxidoreductase subunit alpha	K00169	KO:K00169	5	1	porA	pyruvate ferredoxin oxidoreductase alpha subunit [EC:1.2.7.1]	ko00010:Glycolysis / Gluconeogenesis|ko00020:Citrate cycle (TCA cycle)|ko00620:Pyruvate metabolism|ko00633:Nitrotoluene degradation|ko00640:Propanoate metabolism|ko00650:Butanoate metabolism|ko00680:Methane metabolism|ko00720:Carbon fixation pathways in prokaryotes|ko01100:Metabolic pathways|ko01110:Biosynthesis of secondary metabolites|ko01120:Microbial metabolism in diverse environments|ko01130…	RN: R01196 R01199 R08034|COG: COG0674|GO: 0019164	M00173:Reductive citrate cycle (Arnon-Buchanan cycle)|M00307:Pyruvate oxidation, pyruvate	NA	NA	0	-0.0323781	1
438	gene438	gene438|WP_012002477.1|2-nitropropane_diox...	protein_coding	TLET_RS02195	WP_012002477.1	2-nitropropane dioxygenase	K02371	KO:K02371	1	1	fabK	enoyl-[acyl-carrier protein] reductase II [EC:1.3.1.9]	ko00061:Fatty acid biosynthesis|ko01100:Metabolic pathways|ko01212:Fatty acid metabolism	RN: R04429 R04724 R04955 R04958 R04961 R04966 R04969 R07765|COG: COG2070|GO: 0004318	M00083:Fatty acid biosynthesis, elongation	NA	NA	0	-0.212165	1
584	gene584	gene584|WP_012002616.1|2-oxoacid_ferredoxi...	protein_coding	TLET_RS02915	WP_012002616.1	2-oxoacid ferredoxin oxidoreductase subunit beta	K00175	KO:K00175	1	1	korB, oorB, oforB	2-oxoglutarate/2-oxoacid ferredoxin oxidoreductase subunit beta [EC:1.2.7.3 1.2.7.11]	ko00010:Glycolysis / Gluconeogenesis|ko00020:Citrate cycle (TCA cycle)|ko00620:Pyruvate metabolism|ko00650:Butanoate metabolism|ko00720:Carbon fixation pathways in prokaryotes|ko01100:Metabolic pathways|ko01110:Biosynthesis of secondary metabolites|ko01120:Microbial metabolism in diverse environments|ko01130:Biosynthesis of antibiotics|ko01200:Carbon metabolism	RN: R01196 R01197|COG: COG1013|GO: 0047553	M00009:Citrate cycle (TCA cycle, Krebs cycle)|M00011:Citrate cycle, second carbon oxidation, 2-oxoglutarate	NA	catalyzes the coenzyme A-dependent decarboxylation of 2-oxoacids%2C such as pyruvate and 2-oxoglutarate	0	0.0037951	1
585	gene585	gene585|WP_012002617.1|2-oxoacid:acceptor_...	protein_coding	TLET_RS02920	WP_012002617.1	2-oxoacid:acceptor oxidoreductase subunit alpha	K00174	KO:K00174	7	1	korA, oorA, oforA	2-oxoglutarate/2-oxoacid ferredoxin oxidoreductase subunit alpha [EC:1.2.7.3 1.2.7.11]	ko00010:Glycolysis / Gluconeogenesis|ko00020:Citrate cycle (TCA cycle)|ko00620:Pyruvate metabolism|ko00650:Butanoate metabolism|ko00720:Carbon fixation pathways in prokaryotes|ko01100:Metabolic pathways|ko01110:Biosynthesis of secondary metabolites|ko01120:Microbial metabolism in diverse environments|ko01130:Biosynthesis of antibiotics|ko01200:Carbon metabolism	RN: R01196 R01197|COG: COG0674 COG1014|GO: 0047553	M00009:Citrate cycle (TCA cycle, Krebs cycle)|M00011:Citrate cycle, second carbon oxidation, 2-oxoglutarate	NA	NA	0	0.346953	1
770	gene770	gene770|WP_028843322.1|2-oxoacid:ferredoxi...	protein_coding	TLET_RS03830	WP_028843322.1	2-oxoacid:ferredoxin oxidoreductase subunit beta	K00175	KO:K00175	731	0.93598	korB, oorB, oforB	2-oxoglutarate/2-oxoacid ferredoxin oxidoreductase subunit beta [EC:1.2.7.3 1.2.7.11]	ko00010:Glycolysis / Gluconeogenesis|ko00020:Citrate cycle (TCA cycle)|ko00620:Pyruvate metabolism|ko00650:Butanoate metabolism|ko00720:Carbon fixation pathways in prokaryotes|ko01100:Metabolic pathways|ko01110:Biosynthesis of secondary metabolites|ko01120:Microbial metabolism in diverse environments|ko01130:Biosynthesis of antibiotics|ko01200:Carbon metabolism	RN: R01196 R01197|COG: COG1013|GO: 0047553	M00009:Citrate cycle (TCA cycle, Krebs cycle)|M00011:Citrate cycle, second carbon oxidation, 2-oxoglutarate	NA	NA	0	0.140721	1
1816	gene1816	gene1816|WP_012003788.1|2-oxoacid:ferredox...	protein_coding	TLET_RS09035	WP_012003788.1	2-oxoacid:ferredoxin oxidoreductase subunit gamma	K00177_&_K00172_&_K00180_&_K00187_&_NoK_&_K00174_&_K00189	KO:K00177_&_KO:K00172_&_KO:K00180_&_KO:K00187_&_KO:K00174_&_KO:K00189	274_&_80_&_25_&_21_&_10_&_1_&_1	0.681592039800995_&_0.199004975124378_&_0.0621890547263682_&_0.0522388059701493_&_0.00248756218905473_&_0.00248756218905473	korC, oorC_&_porG_&_iorB_&_vorB_&_korA, oorA, oforA_&_vorG	2-oxoglutarate ferredoxin oxidoreductase subunit gamma [EC:1.2.7.3]_&_pyruvate ferredoxin oxidoreductase gamma subunit [EC:1.2.7.1]_&_indolepyruvate ferredoxin oxidoreductase, beta subunit [EC:1.2.7.8]_&_2-oxoisovalerate ferredoxin oxidoreductase, beta subunit [EC:1.2.7.7]_&_2-oxoglutarate/2-oxoacid ferredoxin oxidoreductase subunit alpha [EC:1.2.7.3 1.2.7.11]_&_2-oxoisovalerate ferredoxin oxidor…	ko00020:Citrate cycle (TCA cycle)|ko00720:Carbon fixation pathways in prokaryotes|ko01100:Metabolic pathways|ko01120:Microbial metabolism in diverse environments|ko01200:Carbon metabolism_&_ko00010:Glycolysis / Gluconeogenesis|ko00020:Citrate cycle (TCA cycle)|ko00620:Pyruvate metabolism|ko00633:Nitrotoluene degradation|ko00640:Propanoate metabolism|ko00650:Butanoate metabolism|ko00680:Methane me…	RN: R01197|COG: COG1014|GO: 0047553_&_RN: R01196 R01199 R08034|COG: COG1014|GO: 0019164_&_COG: COG1014_&_RN: R07160 R08566 R08567|COG: COG1013_&_RN: R01196 R01197|COG: COG0674 COG1014|GO: 0047553_&_RN: R07160 R08566 R08567|COG: COG1014	M00009:Citrate cycle (TCA cycle, Krebs cycle)|M00011:Citrate cycle, second carbon oxidation, 2-oxoglutarate	NA	NA	0	0.845605	1
951	gene951	gene951|WP_012002969.1|2-oxoglutarate_ferr...	protein_coding	TLET_RS04730	WP_012002969.1	2-oxoglutarate ferredoxin oxidoreductase subunit alpha	K00174	KO:K00174	2	1	korA, oorA, oforA	2-oxoglutarate/2-oxoacid ferredoxin oxidoreductase subunit alpha [EC:1.2.7.3 1.2.7.11]	ko00010:Glycolysis / Gluconeogenesis|ko00020:Citrate cycle (TCA cycle)|ko00620:Pyruvate metabolism|ko00650:Butanoate metabolism|ko00720:Carbon fixation pathways in prokaryotes|ko01100:Metabolic pathways|ko01110:Biosynthesis of secondary metabolites|ko01120:Microbial metabolism in diverse environments|ko01130:Biosynthesis of antibiotics|ko01200:Carbon metabolism	RN: R01196 R01197|COG: COG0674 COG1014|GO: 0047553	M00009:Citrate cycle (TCA cycle, Krebs cycle)|M00011:Citrate cycle, second carbon oxidation, 2-oxoglutarate	NA	NA	0	0.233915	1
1025	gene1025	gene1025|WP_012003042.1|2-phosphosulfolact...	protein_coding	TLET_RS05100	WP_012003042.1	2-phosphosulfolactate phosphatase	K05979	KO:K05979	179	1	comB	2-phosphosulfolactate phosphatase [EC:3.1.3.71]	ko00680:Methane metabolism|ko01120:Microbial metabolism in diverse environments	RN: R05789|COG: COG2045|GO: 0050532	M00358:Coenzyme M biosynthesis	NA	NA	0	-0.226956	1
1706	gene1706	gene1706|WP_012003681.1|30S_ribosomal_prot...	protein_coding	TLET_RS08485	WP_012003681.1	30S ribosomal protein S1	K02945	KO:K02945	1	1	RP-S1, rpsA	small subunit ribosomal protein S1	ko03010:Ribosome	COG: COG0539|GO: 0022627	M00178:Ribosome, bacteria	NA	NA	0	-0.0771359	1
593	gene593	gene593|WP_012002625.1|30S_ribosomal_prote...	protein_coding	TLET_RS02960	WP_012002625.1	30S ribosomal protein S10	K02946	KO:K02946	1141	1	RP-S10, MRPS10, rpsJ	small subunit ribosomal protein S10	ko03010:Ribosome	COG: COG0051|GO: 0005763 0022627	M00178:Ribosome, bacteria|M00179:Ribosome, archaea	NA	NA	0	-0.0411525	1
620	gene620	gene620|WP_012002652.1|30S_ribosomal_prote...	protein_coding	TLET_RS03090	WP_012002652.1	30S ribosomal protein S11	K02948	KO:K02948	1155	1	RP-S11, MRPS11, rpsK	small subunit ribosomal protein S11	ko03010:Ribosome	COG: COG0100|GO: 0005763 0022627	M00178:Ribosome, bacteria|M00179:Ribosome, archaea	NA	NA	0	0.0495553	1
589	gene589	gene589|WP_012002621.1|30S_ribosomal_prote...	protein_coding	TLET_RS02940	WP_012002621.1	30S ribosomal protein S12	K02950	KO:K02950	1100	1	RP-S12, MRPS12, rpsL	small subunit ribosomal protein S12	ko03010:Ribosome	COG: COG0048|GO: 0005763 0022627	M00178:Ribosome, bacteria|M00179:Ribosome, archaea	NA	NA	0	-0.240609	1
2111	gene2111	gene2111|WP_012004073.1|30S_ribosomal_prot...	protein_coding	TLET_RS10495	WP_012004073.1	30S ribosomal protein S12 methylthiotransferase RimO	K14441	KO:K14441	1	1	rimO	ribosomal protein S12 methylthiotransferase [EC:2.8.4.4]	NA	RN: R10652|COG: COG0621|GO: 0035599	NA	NA	NA	0	-0.1932	1
619	gene619	gene619|WP_012002651.1|30S_ribosomal_prote...	protein_coding	TLET_RS03085	WP_012002651.1	30S ribosomal protein S13	K02952	KO:K02952	1091	1	RP-S13, rpsM	small subunit ribosomal protein S13	ko03010:Ribosome	COG: COG0099|GO: 0022627	M00178:Ribosome, bacteria|M00179:Ribosome, archaea	NA	NA	0	0.0239443	1
607	gene607	gene607|WP_012002639.1|30S_ribosomal_prote...	protein_coding	TLET_RS03030	WP_012002639.1	30S ribosomal protein S14 type Z	K02954	KO:K02954	502	1	RP-S14, MRPS14, rpsN	small subunit ribosomal protein S14	ko03010:Ribosome	COG: COG0199|GO: 0005763 0022627	M00178:Ribosome, bacteria|M00179:Ribosome, archaea	NA	NA	0	0.42422	1
1445	gene1445	gene1445|WP_081430082.1|30S_ribosomal_prot...	protein_coding	TLET_RS07175	WP_081430082.1	30S ribosomal protein S15	K02956	KO:K02956	1034	1	RP-S15, MRPS15, rpsO	small subunit ribosomal protein S15	ko03010:Ribosome	COG: COG0184|GO: 0005763 0022627	M00178:Ribosome, bacteria|M00179:Ribosome, archaea	NA	NA	0	-0.235137	1
130	gene130	gene130|WP_012002179.1|30S_ribosomal_prote...	protein_coding	TLET_RS00670	WP_012002179.1	30S ribosomal protein S16	K02959	KO:K02959	1030	1	RP-S16, MRPS16, rpsP	small subunit ribosomal protein S16	ko03010:Ribosome	COG: COG0228|GO: 0005763 0022627	M00178:Ribosome, bacteria	H00891:Combined oxidative phosphorylation deficiency (COXPD)	NA	0	-0.137198	1
603	gene603	gene603|WP_012002635.1|30S_ribosomal_prote...	protein_coding	TLET_RS03010	WP_012002635.1	30S ribosomal protein S17	K02961	KO:K02961	1049	1	RP-S17, MRPS17, rpsQ	small subunit ribosomal protein S17	ko03010:Ribosome	COG: COG0186|GO: 0005763 0022627	M00178:Ribosome, bacteria|M00179:Ribosome, archaea	NA	NA	0	0.249038	1
853	gene853	gene853|WP_012002875.1|30S_ribosomal_prote...	protein_coding	TLET_RS04240	WP_012002875.1	30S ribosomal protein S18	K02963	KO:K02963	958	1	RP-S18, MRPS18, rpsR	small subunit ribosomal protein S18	ko03010:Ribosome	COG: COG0238|GO: 0005763 0022627	M00178:Ribosome, bacteria	NA	NA	0	-0.37332	1
598	gene598	gene598|WP_012002630.1|30S_ribosomal_prote...	protein_coding	TLET_RS02985	WP_012002630.1	30S ribosomal protein S19	K02965	KO:K02965	1090	1	RP-S19, rpsS	small subunit ribosomal protein S19	ko03010:Ribosome	COG: COG0185|GO: 0022627	M00178:Ribosome, bacteria|M00179:Ribosome, archaea	NA	NA	0	0.395109	1
1437	gene1437	gene1437|WP_012003427.1|30S_ribosomal_prot...	protein_coding	TLET_RS07135	WP_012003427.1	30S ribosomal protein S2	K02967	KO:K02967	1	1	RP-S2, MRPS2, rpsB	small subunit ribosomal protein S2	ko03010:Ribosome	COG: COG0052|GO: 0005763 0022627	M00178:Ribosome, bacteria|M00179:Ribosome, archaea	NA	NA	0	-0.350239	1
807	gene807	gene807|WP_012002834.1|30S_ribosomal_prote...	protein_coding	TLET_RS04015	WP_012002834.1	30S ribosomal protein S20	K02968	KO:K02968	17	1	RP-S20, rpsT	small subunit ribosomal protein S20	ko03010:Ribosome	COG: COG0268|GO: 0022627	M00178:Ribosome, bacteria	NA	NA	0	-0.193738	1
600	gene600	gene600|WP_012002632.1|30S_ribosomal_prote...	protein_coding	TLET_RS02995	WP_012002632.1	30S ribosomal protein S3	K02982	KO:K02982	1125	1	RP-S3, rpsC	small subunit ribosomal protein S3	ko03010:Ribosome	COG: COG0092|GO: 0022627	M00178:Ribosome, bacteria|M00179:Ribosome, archaea	NA	NA	0	0.167023	1
621	gene621	gene621|WP_012002653.1|30S_ribosomal_prote...	protein_coding	TLET_RS03095	WP_012002653.1	30S ribosomal protein S4	K02986	KO:K02986	1108	1	RP-S4, rpsD	small subunit ribosomal protein S4	ko03010:Ribosome	COG: COG0522|GO: 0022627	M00178:Ribosome, bacteria|M00179:Ribosome, archaea	NA	NA	0	-0.265468	1
611	gene611	gene611|WP_012002643.1|30S_ribosomal_prote...	protein_coding	TLET_RS03050	WP_012002643.1	30S ribosomal protein S5	K02988	KO:K02988	1054	1	RP-S5, MRPS5, rpsE	small subunit ribosomal protein S5	ko03010:Ribosome	COG: COG0098|GO: 0005763 0022627	M00178:Ribosome, bacteria|M00179:Ribosome, archaea	NA	NA	0	0.173525	1
855	gene855	gene855|WP_012002877.1|30S_ribosomal_prote...	protein_coding	TLET_RS04250	WP_012002877.1	30S ribosomal protein S6	K02990	KO:K02990	180	1	RP-S6, MRPS6, rpsF	small subunit ribosomal protein S6	ko03010:Ribosome	COG: COG0360|GO: 0005763 0022627	M00178:Ribosome, bacteria	NA	NA	0	-0.925176	1
590	gene590	gene590|WP_012002622.1|30S_ribosomal_prote...	protein_coding	TLET_RS02945	WP_012002622.1	30S ribosomal protein S7	K02992	KO:K02992	1089	1	RP-S7, MRPS7, rpsG	small subunit ribosomal protein S7	ko03010:Ribosome	COG: COG0049|GO: 0005763 0022627	M00178:Ribosome, bacteria|M00179:Ribosome, archaea	NA	NA	0	-0.223335	1
608	gene608	gene608|WP_012002640.1|30S_ribosomal_prote...	protein_coding	TLET_RS03035	WP_012002640.1	30S ribosomal protein S8	K02994	KO:K02994	1121	1	RP-S8, rpsH	small subunit ribosomal protein S8	ko03010:Ribosome	COG: COG0096|GO: 0022627	M00178:Ribosome, bacteria|M00179:Ribosome, archaea	NA	NA	0	0.398806	1
2043	gene2043	gene2043|WP_012004005.1|30S_ribosomal_prot...	protein_coding	TLET_RS10160	WP_012004005.1	30S ribosomal protein S9	K02996	KO:K02996	1059	1	RP-S9, MRPS9, rpsI	small subunit ribosomal protein S9	ko03010:Ribosome	COG: COG0103|GO: 0005763 0022627	M00178:Ribosome, bacteria|M00179:Ribosome, archaea	NA	NA	0	-0.446586	1
1417	gene1417	gene1417|WP_012003407.1|3'-5'_exonuclease	protein_coding	TLET_RS07035	WP_012003407.1	3'-5' exonuclease	K02342	KO:K02342	691	0.781674	dnaQ	DNA polymerase III subunit epsilon [EC:2.7.7.7]	ko00230:Purine metabolism|ko00240:Pyrimidine metabolism|ko01100:Metabolic pathways|ko03030:DNA replication|ko03430:Mismatch repair|ko03440:Homologous recombination	RN: R00375 R00376 R00377 R00378|COG: COG0847|GO: 0003887	M00260:DNA polymerase III complex, bacteria	NA	NA	0	-0.168034	1
231	gene231	gene231|WP_012002277.1|3-keto-5-aminohexan...	protein_coding	TLET_RS01170	WP_012002277.1	3-keto-5-aminohexanoate cleavage protein	K18013	KO:K18013	1	1	kce	3-keto-5-aminohexanoate cleavage enzyme [EC:2.3.1.247]	ko00310:Lysine degradation	RN: R10564|GO: 0043720	NA	NA	NA	0	0.699989	1
1818	gene1818	gene1818|WP_012003790.1|3-methyl-2-oxobuta...	protein_coding	TLET_RS09045	WP_012003790.1	3-methyl-2-oxobutanoate dehydrogenase subunit VorB	K00174	KO:K00174	2	1	korA, oorA, oforA	2-oxoglutarate/2-oxoacid ferredoxin oxidoreductase subunit alpha [EC:1.2.7.3 1.2.7.11]	ko00010:Glycolysis / Gluconeogenesis|ko00020:Citrate cycle (TCA cycle)|ko00620:Pyruvate metabolism|ko00650:Butanoate metabolism|ko00720:Carbon fixation pathways in prokaryotes|ko01100:Metabolic pathways|ko01110:Biosynthesis of secondary metabolites|ko01120:Microbial metabolism in diverse environments|ko01130:Biosynthesis of antibiotics|ko01200:Carbon metabolism	RN: R01196 R01197|COG: COG0674 COG1014|GO: 0047553	M00009:Citrate cycle (TCA cycle, Krebs cycle)|M00011:Citrate cycle, second carbon oxidation, 2-oxoglutarate	NA	catalyzes the coenzyme A-dependent oxidation of 3-methyl-2-oxobutanoate coupled to the reduction of ferredoxin producing S-(2-methylpropanoyl)-CoA	0	0.620208	1
424	gene424	gene424|WP_012002463.1|3-methyl-2-oxobutan...	protein_coding	TLET_RS02125	WP_012002463.1	3-methyl-2-oxobutanoate hydroxymethyltransferase	K00606	KO:K00606	1	1	panB	3-methyl-2-oxobutanoate hydroxymethyltransferase [EC:2.1.2.11]	ko00770:Pantothenate and CoA biosynthesis|ko01100:Metabolic pathways|ko01110:Biosynthesis of secondary metabolites	RN: R01226|COG: COG0413|GO: 0003864	M00119:Pantothenate biosynthesis, valine/L-aspartate	NA	NA	0	-0.038777	1
1099	gene1099	gene1099|WP_041428572.1|3-oxoacyl-[acyl-ca...	protein_coding	TLET_RS05470	WP_041428572.1	3-oxoacyl-[acyl-carrier-protein] reductase	K00059	KO:K00059	1	1	fabG	3-oxoacyl-[acyl-carrier protein] reductase [EC:1.1.1.100]	ko00061:Fatty acid biosynthesis|ko00333:Prodigiosin biosynthesis|ko00780:Biotin metabolism|ko01040:Biosynthesis of unsaturated fatty acids|ko01100:Metabolic pathways|ko01130:Biosynthesis of antibiotics|ko01212:Fatty acid metabolism	RN: R04533 R04534 R04536 R04543 R04566 R04953 R04964 R07759 R07763 R10116 R10120 R11671|COG: COG1028|GO: 0004316	M00083:Fatty acid biosynthesis, elongation|M00572:Pimeloyl-ACP biosynthesis, BioC-BioH pathway, malonyl-ACP	NA	NA	0	0.389919	1
1540	gene1540	gene1540|WP_012003521.1|4-diphosphocytidyl...	protein_coding	TLET_RS07650	WP_012003521.1	4-diphosphocytidyl-2C-methyl-D-erythritol kinase	K00919	KO:K00919	1	1	ispE	4-diphosphocytidyl-2-C-methyl-D-erythritol kinase [EC:2.7.1.148]	ko00900:Terpenoid backbone biosynthesis|ko01100:Metabolic pathways|ko01110:Biosynthesis of secondary metabolites|ko01130:Biosynthesis of antibiotics	RN: R05634|COG: COG1947|GO: 0008698	M00096:C5 isoprenoid biosynthesis, non-mevalonate pathway	NA	NA	0	0.372171	1
950	gene950	gene950|WP_012002968.1|4Fe-4S_dicluster_do...	protein_coding	TLET_RS04725	WP_012002968.1	4Fe-4S dicluster domain-containing protein	K00176	KO:K00176	27	0.964286	korD, oorD	2-oxoglutarate ferredoxin oxidoreductase subunit delta [EC:1.2.7.3]	ko00020:Citrate cycle (TCA cycle)|ko00720:Carbon fixation pathways in prokaryotes|ko01100:Metabolic pathways|ko01120:Microbial metabolism in diverse environments|ko01200:Carbon metabolism	RN: R01197|COG: COG1144|GO: 0047553	M00009:Citrate cycle (TCA cycle, Krebs cycle)|M00011:Citrate cycle, second carbon oxidation, 2-oxoglutarate	NA	NA	0	0.461015	1
983	gene983	gene983|WP_012003000.1|4Fe-4S_dicluster_do...	protein_coding	TLET_RS04890	WP_012003000.1	4Fe-4S dicluster domain-containing protein	K00335_&_K18331_&_K17998_&_K22339_&_K05587_&_K00355	KO:K00335_&_KO:K18331_&_KO:K17998_&_KO:K22339_&_KO:K05587_&_KO:K00355	117_&_78_&_5_&_5_&_2_&_1	0.5625_&_0.375_&_0.0240384615384615_&_0.0240384615384615_&_0.00961538461538462_&_0.00480769230769231	nuoF_&_hndC_&_hydB_&_hylB_&_hoxF_&_NQO1	NADH-quinone oxidoreductase subunit F [EC:1.6.5.3]_&_NADP-reducing hydrogenase subunit HndC [EC:1.12.1.3]_&_iron-hydrogenase subunit beta [EC:1.12.1.4]_&_formate dehydrogenase (NAD+, ferredoxin) subunit B [EC:1.17.1.11]_&_bidirectional [NiFe] hydrogenase diaphorase subunit [EC:1.6.5.3]_&_NAD(P)H dehydrogenase (quinone) [EC:1.6.5.2]	ko00190:Oxidative phosphorylation|ko01100:Metabolic pathways_&_ko00190:Oxidative phosphorylation|ko01100:Metabolic pathways_&_ko00130:Ubiquinone and other terpenoid-quinone biosynthesis|ko01110:Biosynthesis of secondary metabolites|ko05200:Pathways in cancer|ko05225:Hepatocellular carcinoma|ko05418:Fluid shear stress and atherosclerosis	RN: R11945|COG: COG1894|GO: 0008137|TC: 3.D.1_&_COG: COG1894|GO: 0050583_&_COG: COG1894_&_RN: R11945|COG: COG1894|GO: 0008137_&_RN: R02964 R03643 R03816|COG: COG2249|GO: 0003955	M00144:NADH:quinone oxidoreductase, prokaryotes	NA	NA	0	-1.76675	0.544554
986	gene986	gene986|WP_012003003.1|4Fe-4S_dicluster_do...	protein_coding	TLET_RS04905	WP_012003003.1	4Fe-4S dicluster domain-containing protein	NoK_&_K00336_&_K18332_&_K00533_&_K17997_&_K00532_&_K06441_&_K00123_&_K06939	KO:K00336_&_KO:K18332_&_KO:K00533_&_KO:K17997_&_KO:K00532_&_KO:K06441_&_KO:K00123_&_KO:K06939	236_&_39_&_26_&_6_&_5_&_3_&_3_&_1_&_1	0.464285714285714_&_0.30952380952381_&_0.0714285714285714_&_0.0595238095238095_&_0.0357142857142857_&_0.0357142857142857_&_0.0119047619047619_&_0.0119047619047619	nuoG_&_hndD_&_E1.12.7.2L_&_hydA_&_E1.12.7.2_&_E1.12.7.2G_&_fdoG, fdhF, fdwA_&_K06939	NADH-quinone oxidoreductase subunit G [EC:1.6.5.3]_&_NADP-reducing hydrogenase subunit HndD [EC:1.12.1.3]_&_ferredoxin hydrogenase large subunit [EC:1.12.7.2]_&_iron-hydrogenase subunit alpha [EC:1.12.1.4]_&_ferredoxin hydrogenase [EC:1.12.7.2]_&_ferredoxin hydrogenase gamma subunit [EC:1.12.7.2]_&_formate dehydrogenase major subunit [EC:1.17.1.9]_&_uncharacterized protein	ko00190:Oxidative phosphorylation|ko01100:Metabolic pathways_&_ko00630:Glyoxylate and dicarboxylate metabolism|ko00680:Methane metabolism|ko01100:Metabolic pathways|ko01120:Microbial metabolism in diverse environments|ko01200:Carbon metabolism	RN: R11945|COG: COG1034|GO: 0008137|TC: 3.D.1_&_COG: COG4624|GO: 0050583_&_RN: R00019|GO: 0008901_&_RN: R00019|GO: 0008901_&_RN: R00019|GO: 0008901_&_RN: R00519|COG: COG0243|GO: 0008863_&_COG: COG2000	M00144:NADH:quinone oxidoreductase, prokaryotes	NA	NA	0	-1.61326	0.670066
1406	gene1406	gene1406|WP_041428438.1|4Fe-4S_dicluster_d...	protein_coding	TLET_RS06980	WP_041428438.1	4Fe-4S dicluster domain-containing protein	NoK	NA	134	NA	NA	NA	NA	NA	NA	NA	NA	0	-1.30323	0.0278729
1514	gene1514	gene1514|WP_012003499.1|4Fe-4S_dicluster_d...	protein_coding	TLET_RS07520	WP_012003499.1	4Fe-4S dicluster domain-containing protein	NoK	NA	15	NA	NA	NA	NA	NA	NA	NA	NA	0	-0.221217	1
671	gene671	gene671|WP_012002703.1|4-hydroxy-3-methylb...	protein_coding	TLET_RS03345	WP_012002703.1	4-hydroxy-3-methylbut-2-en-1-yl diphosphate synthase (flavodoxin)	K03526	KO:K03526	1	1	gcpE, ispG	(E)-4-hydroxy-3-methylbut-2-enyl-diphosphate synthase [EC:1.17.7.1 1.17.7.3]	ko00900:Terpenoid backbone biosynthesis|ko01100:Metabolic pathways|ko01110:Biosynthesis of secondary metabolites|ko01130:Biosynthesis of antibiotics	RN: R08689 R10859|COG: COG0821|GO: 0046429	M00096:C5 isoprenoid biosynthesis, non-mevalonate pathway	NA	NA	0	0.147949	1
1705	gene1705	gene1705|WP_012003680.1|4-hydroxy-3-methyl...	protein_coding	TLET_RS08480	WP_012003680.1	4-hydroxy-3-methylbut-2-enyl diphosphate reductase	K03527	KO:K03527	1	1	ispH, lytB	4-hydroxy-3-methylbut-2-en-1-yl diphosphate reductase [EC:1.17.7.4]	ko00900:Terpenoid backbone biosynthesis|ko01100:Metabolic pathways|ko01110:Biosynthesis of secondary metabolites|ko01130:Biosynthesis of antibiotics	RN: R05884 R08210|COG: COG0761|GO: 0051745	M00096:C5 isoprenoid biosynthesis, non-mevalonate pathway	NA	NA	0	0.168795	1
751	gene751	gene751|WP_012002780.1|4-hydroxy-tetrahydr...	protein_coding	TLET_RS03735	WP_012002780.1	4-hydroxy-tetrahydrodipicolinate synthase	K01714	KO:K01714	1	1	dapA	4-hydroxy-tetrahydrodipicolinate synthase [EC:4.3.3.7]	ko00261:Monobactam biosynthesis|ko00300:Lysine biosynthesis|ko01100:Metabolic pathways|ko01110:Biosynthesis of secondary metabolites|ko01120:Microbial metabolism in diverse environments|ko01130:Biosynthesis of antibiotics|ko01230:Biosynthesis of amino acids	RN: R10147|COG: COG0329|GO: 0008840	M00016:Lysine biosynthesis, succinyl-DAP pathway, aspartate	NA	NA	0	1.6802	0.018424
1345	gene1345	gene1345|WP_012003338.1|4-phytase	protein_coding	TLET_RS06675	WP_012003338.1	4-phytase	K02035	KO:K02035	2	1	ABC.PE.S	peptide/nickel transport system substrate-binding protein	ko02024:Quorum sensing	COG: COG0747|TC: 3.A.1.5	M00239:Peptides/nickel transport system	NA	NA	0	0.249516	1
1404	gene1404	gene1404|WP_012003394.1|5%2C10-methylenete...	protein_coding	TLET_RS06970	WP_012003394.1	5%2C10-methylenetetrahydrofolate reductase	K00297	KO:K00297	1	1	metF, MTHFR	methylenetetrahydrofolate reductase (NADPH) [EC:1.5.1.20]	ko00670:One carbon pool by folate|ko00720:Carbon fixation pathways in prokaryotes|ko01100:Metabolic pathways|ko01120:Microbial metabolism in diverse environments|ko01200:Carbon metabolism|ko01523:Antifolate resistance	RN: R01224 R07168|COG: COG0685|GO: 0004489	M00377:Reductive acetyl-CoA pathway (Wood-Ljungdahl pathway)	H00183:Homocystinuria|H00262:Spina bifida|H01552:Down syndrome|H01649:Schizophrenia	NA	0	-0.643015	1
1981	gene1981	gene1981|WP_012003947.1|5-(carboxyamino)im...	protein_coding	TLET_RS09855	WP_012003947.1	5-(carboxyamino)imidazole ribonucleotide mutase	K01588	KO:K01588	1083	0.990851	purE	5-(carboxyamino)imidazole ribonucleotide mutase [EC:5.4.99.18]	ko00230:Purine metabolism|ko01100:Metabolic pathways|ko01110:Biosynthesis of secondary metabolites|ko01130:Biosynthesis of antibiotics	RN: R07405|COG: COG0041|GO: 0034023	M00048:Inosine monophosphate biosynthesis, PRPP + glutamine	NA	NA	0	-0.0112983	1
486	gene486	gene486|WP_012002522.1|50S_ribosomal_prote...	protein_coding	TLET_RS02430	WP_012002522.1	50S ribosomal protein L1	K02863	KO:K02863	1129	1	RP-L1, MRPL1, rplA	large subunit ribosomal protein L1	ko03010:Ribosome	COG: COG0081|GO: 0005762 0022625	M00178:Ribosome, bacteria|M00179:Ribosome, archaea	NA	NA	0	-0.0881001	1
487	gene487	gene487|WP_012002523.1|50S_ribosomal_prote...	protein_coding	TLET_RS02435	WP_012002523.1	50S ribosomal protein L10	K02864	KO:K02864	660	0.998487	RP-L10, MRPL10, rplJ	large subunit ribosomal protein L10	ko03010:Ribosome	COG: COG0244|GO: 0005762 0022625	M00178:Ribosome, bacteria|M00179:Ribosome, archaea	NA	NA	0	-0.118403	1
485	gene485	gene485|WP_012002521.1|50S_ribosomal_prote...	protein_coding	TLET_RS02425	WP_012002521.1	50S ribosomal protein L11	K02867	KO:K02867	1166	1	RP-L11, MRPL11, rplK	large subunit ribosomal protein L11	ko03010:Ribosome	COG: COG0080|GO: 0005762 0022625	M00178:Ribosome, bacteria|M00179:Ribosome, archaea	NA	NA	0	-0.0650853	1
2044	gene2044	gene2044|WP_012004006.1|50S_ribosomal_prot...	protein_coding	TLET_RS10165	WP_012004006.1	50S ribosomal protein L13	K02871	KO:K02871	1060	1	RP-L13, MRPL13, rplM	large subunit ribosomal protein L13	ko03010:Ribosome	COG: COG0102|GO: 0005762 0022625	M00178:Ribosome, bacteria|M00179:Ribosome, archaea	NA	NA	0	-0.224157	1
604	gene604	gene604|WP_012002636.1|50S_ribosomal_prote...	protein_coding	TLET_RS03015	WP_012002636.1	50S ribosomal protein L14	K02874	KO:K02874	1173	1	RP-L14, MRPL14, rplN	large subunit ribosomal protein L14	ko03010:Ribosome	COG: COG0093|GO: 0005762 0022625	M00178:Ribosome, bacteria|M00179:Ribosome, archaea	NA	NA	0	0.330626	1
613	gene613	gene613|WP_012002645.1|50S_ribosomal_prote...	protein_coding	TLET_RS03060	WP_012002645.1	50S ribosomal protein L15	K02876	KO:K02876	1054	1	RP-L15, MRPL15, rplO	large subunit ribosomal protein L15	ko03010:Ribosome	COG: COG0200|GO: 0005762 0022625	M00178:Ribosome, bacteria|M00179:Ribosome, archaea	NA	NA	0	0.218055	1
601	gene601	gene601|WP_012002633.1|50S_ribosomal_prote...	protein_coding	TLET_RS03000	WP_012002633.1	50S ribosomal protein L16	K02878	KO:K02878	1061	1	RP-L16, MRPL16, rplP	large subunit ribosomal protein L16	ko03010:Ribosome	COG: COG0197|GO: 0005762 0022625	M00178:Ribosome, bacteria	NA	NA	0	0.30156	1
623	gene623	gene623|WP_012002655.1|50S_ribosomal_prote...	protein_coding	TLET_RS03105	WP_012002655.1	50S ribosomal protein L17	K02879	KO:K02879	672	1	RP-L17, MRPL17, rplQ	large subunit ribosomal protein L17	ko03010:Ribosome	COG: COG0203|GO: 0005762 0022625	M00178:Ribosome, bacteria	NA	NA	0	-0.270625	1
610	gene610	gene610|WP_012002642.1|50S_ribosomal_prote...	protein_coding	TLET_RS03045	WP_012002642.1	50S ribosomal protein L18	K02881	KO:K02881	1052	1	RP-L18, MRPL18, rplR	large subunit ribosomal protein L18	ko03010:Ribosome	COG: COG0256|GO: 0005762 0022625	M00178:Ribosome, bacteria|M00179:Ribosome, archaea	NA	NA	0	0.359032	1
125	gene125	gene125|WP_012002174.1|50S_ribosomal_prote...	protein_coding	TLET_RS00645	WP_012002174.1	50S ribosomal protein L19	K02884	KO:K02884	1056	1	RP-L19, MRPL19, rplS	large subunit ribosomal protein L19	ko03010:Ribosome	COG: COG0335|GO: 0005762 0022625	M00178:Ribosome, bacteria	NA	NA	0	-0.239731	1
597	gene597	gene597|WP_012002629.1|50S_ribosomal_prote...	protein_coding	TLET_RS02980	WP_012002629.1	50S ribosomal protein L2	K02886	KO:K02886	1	1	RP-L2, MRPL2, rplB	large subunit ribosomal protein L2	ko03010:Ribosome	COG: COG0090|GO: 0005762 0022625	M00178:Ribosome, bacteria|M00179:Ribosome, archaea	NA	NA	0	0.0582433	1
1391	gene1391	gene1391|WP_012003382.1|50S_ribosomal_prot...	protein_coding	TLET_RS06905	WP_012003382.1	50S ribosomal protein L20	K02887	KO:K02887	1058	1	RP-L20, MRPL20, rplT	large subunit ribosomal protein L20	ko03010:Ribosome	COG: COG0292|GO: 0005762 0022625	M00178:Ribosome, bacteria	NA	NA	0	-0.339026	1
2047	gene2047	gene2047|WP_012004009.1|50S_ribosomal_prot...	protein_coding	TLET_RS10180	WP_012004009.1	50S ribosomal protein L21	K02888	KO:K02888	647	1	RP-L21, MRPL21, rplU	large subunit ribosomal protein L21	ko03010:Ribosome	COG: COG0261|GO: 0005762 0022625	M00178:Ribosome, bacteria	NA	NA	0	0.0208525	1
599	gene599	gene599|WP_012002631.1|50S_ribosomal_prote...	protein_coding	TLET_RS02990	WP_012002631.1	50S ribosomal protein L22	K02890	KO:K02890	1036	1	RP-L22, MRPL22, rplV	large subunit ribosomal protein L22	ko03010:Ribosome	COG: COG0091|GO: 0005762 0022625	M00178:Ribosome, bacteria|M00179:Ribosome, archaea	NA	NA	0	0.257674	1
596	gene596	gene596|WP_012002628.1|50S_ribosomal_prote...	protein_coding	TLET_RS02975	WP_012002628.1	50S ribosomal protein L23	K02892	KO:K02892	574	1	RP-L23, MRPL23, rplW	large subunit ribosomal protein L23	ko03010:Ribosome	COG: COG0089|GO: 0005762 0022625	M00178:Ribosome, bacteria|M00179:Ribosome, archaea	NA	NA	0	0.245251	1
605	gene605	gene605|WP_012002637.1|50S_ribosomal_prote...	protein_coding	TLET_RS03020	WP_012002637.1	50S ribosomal protein L24	K02895	KO:K02895	1012	1	RP-L24, MRPL24, rplX	large subunit ribosomal protein L24	ko03010:Ribosome	COG: COG0198|GO: 0005762 0022625	M00178:Ribosome, bacteria|M00179:Ribosome, archaea	NA	NA	0	0.405038	1
462	gene462	gene462|WP_012002501.1|50S_ribosomal_prote...	protein_coding	TLET_RS02315	WP_012002501.1	50S ribosomal protein L25	K02897	KO:K02897	736	1	RP-L25, rplY	large subunit ribosomal protein L25	ko03010:Ribosome	COG: COG1825|GO: 0022625	M00178:Ribosome, bacteria	NA	NA	0	-0.0800052	1
2045	gene2045	gene2045|WP_012004007.1|50S_ribosomal_prot...	protein_coding	TLET_RS10170	WP_012004007.1	50S ribosomal protein L27	K02899	KO:K02899	1050	1	RP-L27, MRPL27, rpmA	large subunit ribosomal protein L27	ko03010:Ribosome	COG: COG0211|GO: 0005762 0022625	M00178:Ribosome, bacteria	NA	NA	0	-0.238313	1
1713	gene1713	gene1713|WP_012003688.1|50S_ribosomal_prot...	protein_coding	TLET_RS08520	WP_012003688.1	50S ribosomal protein L28	K02902	KO:K02902	268	1	RP-L28, MRPL28, rpmB	large subunit ribosomal protein L28	ko03010:Ribosome	COG: COG0227|GO: 0005762 0022625	M00178:Ribosome, bacteria	NA	NA	0	-0.550433	1
602	gene602	gene602|WP_012002634.1|50S_ribosomal_prote...	protein_coding	TLET_RS03005	WP_012002634.1	50S ribosomal protein L29	K02904	KO:K02904	1	1	RP-L29, rpmC	large subunit ribosomal protein L29	ko03010:Ribosome	COG: COG0255|GO: 0022625	M00178:Ribosome, bacteria|M00179:Ribosome, archaea	NA	NA	0	0.198732	1
594	gene594	gene594|WP_012002626.1|50S_ribosomal_prote...	protein_coding	TLET_RS02965	WP_012002626.1	50S ribosomal protein L3	K02906	KO:K02906	1060	1	RP-L3, MRPL3, rplC	large subunit ribosomal protein L3	ko03010:Ribosome	COG: COG0087|GO: 0005762 0022625	M00178:Ribosome, bacteria|M00179:Ribosome, archaea	H00891:Combined oxidative phosphorylation deficiency (COXPD)	NA	0	0.00190926	1
612	gene612	gene612|WP_012002644.1|50S_ribosomal_prote...	protein_coding	TLET_RS03055	WP_012002644.1	50S ribosomal protein L30	K02907	KO:K02907	228	1	RP-L30, MRPL30, rpmD	large subunit ribosomal protein L30	ko03010:Ribosome	COG: COG1841|GO: 0005762 0022625	M00178:Ribosome, bacteria|M00179:Ribosome, archaea	NA	NA	0	0.296958	1
1678	gene1678	gene1678|WP_012003653.1|50S_ribosomal_prot...	protein_coding	TLET_RS08340	WP_012003653.1	50S ribosomal protein L31	K02909	KO:K02909	281	1	RP-L31, rpmE	large subunit ribosomal protein L31	ko03010:Ribosome	COG: COG0254|GO: 0022625	M00178:Ribosome, bacteria	NA	NA	0	0.142503	1
1959	gene1959	gene1959|WP_012003925.1|50S_ribosomal_prot...	protein_coding	TLET_RS09745	WP_012003925.1	50S ribosomal protein L32	K02911	KO:K02911	85	1	RP-L32, MRPL32, rpmF	large subunit ribosomal protein L32	ko03010:Ribosome	COG: COG0333|GO: 0005762 0022625	M00178:Ribosome, bacteria	NA	NA	0	-0.320979	1
481	gene481	gene481|WP_012002518.1|50S_ribosomal_prote...	protein_coding	TLET_RS10770	WP_012002518.1	50S ribosomal protein L33	K02913	KO:K02913	27	1	RP-L33, MRPL33, rpmG	large subunit ribosomal protein L33	ko03010:Ribosome	COG: COG0267|GO: 0005762 0022625	M00178:Ribosome, bacteria	NA	NA	0	-0.820318	1
812	gene812	gene812|WP_012002839.1|50S_ribosomal_prote...	protein_coding	TLET_RS04040	WP_012002839.1	50S ribosomal protein L34	K02914	KO:K02914	1	1	RP-L34, MRPL34, rpmH	large subunit ribosomal protein L34	ko03010:Ribosome	COG: COG0230|GO: 0005762 0022625	M00178:Ribosome, bacteria	NA	NA	0	-0.0835953	1
1390	gene1390	gene1390|WP_012003381.1|50S_ribosomal_prot...	protein_coding	TLET_RS06900	WP_012003381.1	50S ribosomal protein L35	K02916	KO:K02916	4	1	RP-L35, MRPL35, rpmI	large subunit ribosomal protein L35	ko03010:Ribosome	COG: COG0291|GO: 0005762 0022625	M00178:Ribosome, bacteria	NA	NA	0	0.140495	1
618	gene618	gene618|WP_012002650.1|50S_ribosomal_prote...	protein_coding	TLET_RS10780	WP_012002650.1	50S ribosomal protein L36	K02919	KO:K02919	37	1	RP-L36, MRPL36, rpmJ	large subunit ribosomal protein L36	ko03010:Ribosome	COG: COG0257|GO: 0005762 0022625	M00178:Ribosome, bacteria	NA	NA	0	0.261696	1
595	gene595	gene595|WP_012002627.1|50S_ribosomal_prote...	protein_coding	TLET_RS02970	WP_012002627.1	50S ribosomal protein L4	K02926	KO:K02926	1037	1	RP-L4, MRPL4, rplD	large subunit ribosomal protein L4	ko03010:Ribosome	COG: COG0088|GO: 0005762 0022625	M00178:Ribosome, bacteria	NA	NA	0	0.0585223	1
606	gene606	gene606|WP_012002638.1|50S_ribosomal_prote...	protein_coding	TLET_RS03025	WP_012002638.1	50S ribosomal protein L5	K02931	KO:K02931	1161	1	RP-L5, MRPL5, rplE	large subunit ribosomal protein L5	ko03010:Ribosome	COG: COG0094|GO: 0005762 0022625	M00178:Ribosome, bacteria|M00179:Ribosome, archaea	NA	NA	0	0.349718	1
609	gene609	gene609|WP_012002641.1|50S_ribosomal_prote...	protein_coding	TLET_RS03040	WP_012002641.1	50S ribosomal protein L6	K02933	KO:K02933	1062	1	RP-L6, MRPL6, rplF	large subunit ribosomal protein L6	ko03010:Ribosome	COG: COG0097|GO: 0005762 0022625	M00178:Ribosome, bacteria|M00179:Ribosome, archaea	NA	NA	0	0.311151	1
488	gene488	gene488|WP_012002524.1|50S_ribosomal_prote...	protein_coding	TLET_RS02440	WP_012002524.1	50S ribosomal protein L7/L12	K02935	KO:K02935	955	1	RP-L7, MRPL12, rplL	large subunit ribosomal protein L7/L12	ko03010:Ribosome	COG: COG0222|GO: 0005762 0022625	M00178:Ribosome, bacteria	NA	NA	0	-0.0336445	1
1654	gene1654	gene1654|WP_012003629.1|50S_ribosomal_prot...	protein_coding	TLET_RS08220	WP_012003629.1	50S ribosomal protein L9	K02939	KO:K02939	942	1	RP-L9, MRPL9, rplI	large subunit ribosomal protein L9	ko03010:Ribosome	COG: COG0359|GO: 0005762 0022625	M00178:Ribosome, bacteria	NA	NA	0	0.208345	1
1912	gene1912	gene1912|WP_012003882.1|50S_rRNA_methyltra...	protein_coding	TLET_RS09510	WP_012003882.1	50S rRNA methyltransferase	K06941	KO:K06941	1	1	rlmN	23S rRNA (adenine2503-C2)-methyltransferase [EC:2.1.1.192]	NA	COG: COG0820|GO: 0070040	NA	NA	NA	0	0.0817488	1
706	gene706	gene706|WP_012002738.1|5'-nucleotidase_SurE	protein_coding	TLET_RS03520	WP_012002738.1	5'-nucleotidase SurE	K03787	KO:K03787	1	1	surE	5'-nucleotidase [EC:3.1.3.5]	ko00230:Purine metabolism|ko00240:Pyrimidine metabolism|ko00760:Nicotinate and nicotinamide metabolism|ko01100:Metabolic pathways|ko01110:Biosynthesis of secondary metabolites	RN: R00183 R00511 R00963 R01126 R01227 R01569 R01664 R01968 R02088 R02102 R02323 R02719 R03346|COG: COG0496|GO: 0008253	NA	NA	NA	0	0.136507	1
2000	gene2000	gene2000|NA|5S_ribosomal_RNA	rRNA	TLET_RS09945	NA	5S ribosomal RNA	NA	NA	NA	NA	NA	NA	NA	NA	NA	NA	NA	0	1.17775	1
1694	gene1694	gene1694|WP_012003669.1|6-carboxytetrahydr...	protein_coding	TLET_RS08420	WP_012003669.1	6-carboxytetrahydropterin synthase QueD	K01737	KO:K01737	578	0.996552	queD, ptpS, PTS	6-pyruvoyltetrahydropterin/6-carboxytetrahydropterin synthase [EC:4.2.3.12 4.1.2.50]	ko00790:Folate biosynthesis|ko01100:Metabolic pathways	RN: R04286 R09959|COG: COG0720|GO: 0003874 0070497	M00842:Tetrahydrobiopterin biosynthesis, GTP	H00167:Phenylketonuria (PKU)	NA	0	-0.128925	1
45	gene45	gene45|WP_012002098.1|6-phospho-beta-gluco...	protein_coding	TLET_RS00240	WP_012002098.1	6-phospho-beta-glucosidase	K01222	KO:K01222	1	1	E3.2.1.86A, celF	6-phospho-beta-glucosidase [EC:3.2.1.86]	ko00010:Glycolysis / Gluconeogenesis|ko00500:Starch and sucrose metabolism	RN: R00839 R05133 R05134|COG: COG1486|GO: 0008706|CAZy: GT4	NA	NA	catalyzes hydrolysis of cellobiose 6'-phosphate into glucose 6-phosphate and glucose	0	0.173354	1
2018	gene2018	gene2018|WP_012003980.1|6-phosphofructokinase	protein_coding	TLET_RS10035	WP_012003980.1	6-phosphofructokinase	K21071	KO:K21071	2	1	pfk, pfp	ATP-dependent phosphofructokinase / diphosphate-dependent phosphofructokinase [EC:2.7.1.11 2.7.1.90]	ko00010:Glycolysis / Gluconeogenesis|ko00030:Pentose phosphate pathway|ko00051:Fructose and mannose metabolism|ko00052:Galactose metabolism|ko00680:Methane metabolism|ko01100:Metabolic pathways|ko01110:Biosynthesis of secondary metabolites|ko01120:Microbial metabolism in diverse environments|ko01130:Biosynthesis of antibiotics	RN: R00756 R00764 R02073 R03236 R04779|COG: COG0205|GO: 0003872 0047334	NA	NA	NA	0	0.185364	1
2029	gene2029	gene2029|WP_012003991.1|6-phosphofructokinase	protein_coding	TLET_RS10090	WP_012003991.1	6-phosphofructokinase	K00850	KO:K00850	1	1	pfkA, PFK	6-phosphofructokinase 1 [EC:2.7.1.11]	ko00010:Glycolysis / Gluconeogenesis|ko00030:Pentose phosphate pathway|ko00051:Fructose and mannose metabolism|ko00052:Galactose metabolism|ko00680:Methane metabolism|ko01100:Metabolic pathways|ko01110:Biosynthesis of secondary metabolites|ko01120:Microbial metabolism in diverse environments|ko01130:Biosynthesis of antibiotics|ko01200:Carbon metabolism|ko01230:Biosynthesis of amino acids|ko03018:…	RN: R00756 R03236 R03237 R03238 R03239 R04779|COG: COG0205|GO: 0003872	M00001:Glycolysis (Embden-Meyerhof pathway), glucose	H00069:Glycogen storage diseases (GSD)|H01762:Muscle glycogen storage disease|H01945:Glycogen storage disease type VII	NA	0	0.406309	1
2077	gene2077	gene2077|WP_012004039.1|7-keto-8-aminopela...	protein_coding	TLET_RS10325	WP_012004039.1	7-keto-8-aminopelargonate synthetase	K00639	KO:K00639	2	1	kbl, GCAT	glycine C-acetyltransferase [EC:2.3.1.29]	ko00260:Glycine, serine and threonine metabolism	RN: R00371|COG: COG0156|GO: 0008890	NA	NA	NA	0	0.0203797	1
1223	gene1223	gene1223|NA|AAA_family_ATPase	pseudogene	TLET_RS06090	NA	AAA family ATPase	K07133	KO:K07133	1	1	K07133	uncharacterized protein	NA	COG: COG1373	NA	NA	frameshifted	0	-0.587493	1
1230	gene1230	gene1230|NA|AAA_family_ATPase	pseudogene	TLET_RS06115	NA	AAA family ATPase	K07133	KO:K07133	5	1	K07133	uncharacterized protein	NA	COG: COG1373	NA	NA	incomplete%3B partial in the middle of a contig%3B missing start	0	0.000675791	1
139	gene139	gene139|WP_012002188.1|ABC_transporter	protein_coding	TLET_RS00715	WP_012002188.1	ABC transporter	K06158	KO:K06158	3	1	ABCF3	ATP-binding cassette, subfamily F, member 3	NA	COG: COG0488	NA	NA	NA	0	-1.27642	0.0363488
862	gene862	gene862|WP_012002884.1|ABC_transporter	protein_coding	TLET_RS04285	WP_012002884.1	ABC transporter	K02003_&_K01990_&_NoK_&_K06147_&_K10112_&_K02028_&_K02036_&_K02032_&_K02049_&_K02031_&_K02013_&_K02010_&_K02065_&_K09810_&_K06861_&_K09812_&_K11085_&_K02052_&_K02071_&_K02017_&_K16787_&_K11072_&_K05847_&_K16786_&_K02006_&_K10111_&_K01995_&_K02045_&_K02000_&_K09972_&_K09817_&_K01996_&_K18889_&_K05816_&_K10823_&_K15578_&_K02041_&_K15555_&_K06857_&_K11076_&_K13896_&_K02068_&_K18890_&_K18893_&_K10004…	KO:K02003_&_KO:K01990_&_KO:K06147_&_KO:K10112_&_KO:K02028_&_KO:K02036_&_KO:K02032_&_KO:K02049_&_KO:K02031_&_KO:K02013_&_KO:K02010_&_KO:K02065_&_KO:K09810_&_KO:K06861_&_KO:K09812_&_KO:K11085_&_KO:K02052_&_KO:K02071_&_KO:K02017_&_KO:K16787_&_KO:K11072_&_KO:K05847_&_KO:K16786_&_KO:K02006_&_KO:K10111_&_KO:K01995_&_KO:K02045_&_KO:K02000_&_KO:K09972_&_KO:K09817_&_KO:K01996_&_KO:K18889_&_KO:K05816_&_KO:…	3251_&_2989_&_2668_&_2277_&_1381_&_1291_&_1210_&_1140_&_1112_&_959_&_836_&_818_&_787_&_729_&_713_&_712_&_679_&_671_&_655_&_554_&_546_&_540_&_466_&_444_&_420_&_392_&_390_&_376_&_359_&_302_&_291_&_278_&_277_&_267_&_264_&_262_&_258_&_236_&_229_&_214_&_198_&_170_&_165_&_153_&_152_&_150_&_148_&_143_&_139_&_133_&_132_&_122_&_119_&_116_&_115_&_112_&_108_&_106_&_106_&_103_&_102_&_97_&_96_&_73_&_72_&_70_&…	0.0927929213643499_&_0.0853146853146853_&_0.0649921507064364_&_0.0394177251320108_&_0.036848865420294_&_0.0345368916797488_&_0.0325388896817468_&_0.031739688882546_&_0.0273726273726274_&_0.023861852433281_&_0.0233480804909376_&_0.0224632510346796_&_0.0208077636649065_&_0.0203510774939346_&_0.0203225346082489_&_0.0193806193806194_&_0.0191522762951334_&_0.0186955901241616_&_0.0158127586699015_&_0.0…	ABC.CD.A_&_ABC-2.A_&_ABCB-BAC_&_msmX, msmK, malK, sugC, ggtA, msiK_&_ABC.PA.A_&_pstB_&_ABC.PE.A1_&_ABC.SN.A_&_ABC.PE.A_&_ABC.FEV.A_&_afuC, fbpC_&_mlaF, linL, mkl_&_lolD_&_lptB_&_ftsE_&_msbA_&_ABC.SP.A_&_metN_&_modC_&_ecfA2_&_potA_&_opuA_&_ecfA1_&_cbiO_&_malK, mtlK, thuK_&_livG_&_cysA_&_proV_&_aapP, bztD_&_znuC_&_livF_&_mdlA, smdA_&_ugpC_&_oppF_&_nrtC, nasD_&_phnC_&_ssuB_&_tupC, vupC_&_potG_&_yejF…	putative ABC transport system ATP-binding protein_&_ABC-2 type transport system ATP-binding protein_&_ATP-binding cassette, subfamily B, bacterial_&_multiple sugar transport system ATP-binding protein_&_polar amino acid transport system ATP-binding protein [EC:3.6.3.21]_&_phosphate transport system ATP-binding protein [EC:3.6.3.27]_&_peptide/nickel transport system ATP-binding protein_&_NitT/TauT…	ko02010:ABC transporters_&_ko02010:ABC transporters_&_ko02024:Quorum sensing_&_ko02024:Quorum sensing_&_ko02010:ABC transporters_&_ko02010:ABC transporters_&_ko02010:ABC transporters_&_ko02010:ABC transporters_&_ko02010:ABC transporters_&_ko02010:ABC transporters_&_ko02010:ABC transporters_&_ko02024:Quorum sensing_&_ko02010:ABC transporters_&_ko02010:ABC transporters_&_ko02010:ABC transporters_&_…	COG: COG1136 COG4181|TC: 3.A.1_&_COG: COG1131 COG1134|TC: 3.A.1_&_COG: COG1132 COG2274 COG5265|TC: 3.A.1.21 3.A.1.106 3.A.1.109_&_COG: COG3839|TC: 3.A.1.1_&_COG: COG1126|GO: 0015426|TC: 3.A.1.3_&_COG: COG1117|GO: 0015415|TC: 3.A.1.7_&_COG: COG1123 COG1124|TC: 3.A.1.5_&_COG: COG1116|TC: 3.A.1.16 3.A.1.17_&_COG: COG0444 COG1123|TC: 3.A.1.5_&_COG: COG1120|GO: 0015623|TC: 3.A.1.14_&_COG: COG3841|GO: …	M00258:Putative ABC transport system_&_M00254:ABC-2 type transport system_&_M00194:Maltose/maltodextrin transport system|M00196:Raffinose/stachyose/melibiose transport system|M00197:Putative fructooligosaccharide transport system|M00200:Putative sorbitol/mannitol transport system|M00201:alpha-Glucoside transport system|M00206:Cellobiose transport system|M00207:Putative multiple sugar transport sy…	H00810:Progressive myoclonic epilepsy (PME/ EPM)|H01601:Anaplastic large-cell lymphoma|H01892:Peripheral T cell lymphoma (PTCL)|H01994:Lafora disease_&_H00208:Hyperbilirubinemia|H02056:Dubin-Johnson syndrome	NA	0	0.0680243	1
1092	gene1092	gene1092|WP_012003108.1|ABC_transporter	protein_coding	TLET_RS05435	WP_012003108.1	ABC transporter	K02013	KO:K02013	4	0.8	ABC.FEV.A	iron complex transport system ATP-binding protein [EC:3.6.3.34]	ko02010:ABC transporters	COG: COG1120|GO: 0015623|TC: 3.A.1.14	M00240:Iron complex transport system	NA	NA	0	0.132029	1
1306	gene1306	gene1306|WP_012003300.1|ABC_transporter	protein_coding	TLET_RS06480	WP_012003300.1	ABC transporter	K01990_&_K02003_&_NoK_&_K02031_&_K01996_&_K02032_&_K02013_&_K01995_&_K02049_&_K02028_&_K10112_&_K06147_&_K02056_&_K02036_&_K02010_&_K02065_&_K09812_&_K02052_&_K09810_&_K10441_&_K16786_&_K02071_&_K16787_&_K02017_&_K11072_&_K05847_&_K09817_&_K10823_&_K02000_&_K02041_&_K02006_&_K11085_&_K10111_&_K06861_&_K15583_&_K02045_&_K15555_&_K11963_&_K11962_&_K15578_&_K09691_&_K09972_&_K05833_&_K05816_&_K13896…	KO:K01990_&_KO:K02003_&_KO:K02031_&_KO:K01996_&_KO:K02032_&_KO:K02013_&_KO:K01995_&_KO:K02049_&_KO:K02028_&_KO:K10112_&_KO:K06147_&_KO:K02056_&_KO:K02036_&_KO:K02010_&_KO:K02065_&_KO:K09812_&_KO:K02052_&_KO:K09810_&_KO:K10441_&_KO:K16786_&_KO:K02071_&_KO:K16787_&_KO:K02017_&_KO:K11072_&_KO:K05847_&_KO:K09817_&_KO:K10823_&_KO:K02000_&_KO:K02041_&_KO:K02006_&_KO:K11085_&_KO:K10111_&_KO:K06861_&_KO:…	4892_&_3504_&_3300_&_2288_&_2141_&_2042_&_1971_&_1714_&_1506_&_1478_&_1360_&_1211_&_1014_&_936_&_891_&_877_&_784_&_692_&_681_&_667_&_662_&_646_&_634_&_576_&_549_&_518_&_516_&_493_&_484_&_470_&_441_&_405_&_388_&_378_&_377_&_375_&_349_&_339_&_337_&_322_&_305_&_305_&_275_&_267_&_224_&_217_&_209_&_203_&_187_&_180_&_179_&_179_&_179_&_155_&_154_&_151_&_149_&_144_&_142_&_140_&_138_&_128_&_126_&_122_&_12…	0.101149615416425_&_0.0724505830783227_&_0.0473079149780829_&_0.0442684641468861_&_0.0422214870564883_&_0.0407534529815565_&_0.0354395831610289_&_0.0311388636175668_&_0.0305599206021007_&_0.0281200893226367_&_0.0250392854189066_&_0.0209660077743776_&_0.0193532379455794_&_0.0184227938135803_&_0.0181333223058473_&_0.0162104044330494_&_0.0143081630965181_&_0.014080721197585_&_0.013791249689852_&_0.0…	ABC-2.A_&_ABC.CD.A_&_ABC.PE.A_&_livF_&_ABC.PE.A1_&_ABC.FEV.A_&_livG_&_ABC.SN.A_&_ABC.PA.A_&_msmX, msmK, malK, sugC, ggtA, msiK_&_ABCB-BAC_&_ABC.SS.A_&_pstB_&_afuC, fbpC_&_mlaF, linL, mkl_&_ftsE_&_ABC.SP.A_&_lolD_&_rbsA_&_ecfA1_&_metN_&_ecfA2_&_modC_&_potA_&_opuA_&_znuC_&_oppF_&_proV_&_phnC_&_cbiO_&_msbA_&_malK, mtlK, thuK_&_lptB_&_oppD_&_cysA_&_ssuB_&_urtE_&_urtD_&_nrtC, nasD_&_ABC-2.LPSE.A_&_aap…	ABC-2 type transport system ATP-binding protein_&_putative ABC transport system ATP-binding protein_&_peptide/nickel transport system ATP-binding protein_&_branched-chain amino acid transport system ATP-binding protein_&_peptide/nickel transport system ATP-binding protein_&_iron complex transport system ATP-binding protein [EC:3.6.3.34]_&_branched-chain amino acid transport system ATP-binding pro…	ko02024:Quorum sensing_&_ko02010:ABC transporters|ko02024:Quorum sensing_&_ko02024:Quorum sensing_&_ko02010:ABC transporters_&_ko02010:ABC transporters|ko02024:Quorum sensing_&_ko02010:ABC transporters_&_ko02010:ABC transporters_&_ko02010:ABC transporters_&_ko02010:ABC transporters_&_ko02010:ABC transporters_&_ko02024:Quorum sensing_&_ko02010:ABC transporters_&_ko02010:ABC transporters_&_ko02010:…	COG: COG1131 COG1134|TC: 3.A.1_&_COG: COG1136 COG4181|TC: 3.A.1_&_COG: COG0444 COG1123|TC: 3.A.1.5_&_COG: COG0410|TC: 3.A.1.4_&_COG: COG1123 COG1124|TC: 3.A.1.5_&_COG: COG1120|GO: 0015623|TC: 3.A.1.14_&_COG: COG0411|TC: 3.A.1.4_&_COG: COG1116|TC: 3.A.1.16 3.A.1.17_&_COG: COG1126|GO: 0015426|TC: 3.A.1.3_&_COG: COG3839|TC: 3.A.1.1_&_COG: COG1132 COG2274 COG5265|TC: 3.A.1.21 3.A.1.106 3.A.1.109_&_CO…	M00254:ABC-2 type transport system_&_M00258:Putative ABC transport system_&_M00239:Peptides/nickel transport system_&_M00237:Branched-chain amino acid transport system_&_M00239:Peptides/nickel transport system_&_M00240:Iron complex transport system_&_M00237:Branched-chain amino acid transport system_&_M00188:NitT/TauT family transport system_&_M00236:Putative polar amino acid transport system_&_M…	H00208:Hyperbilirubinemia|H02056:Dubin-Johnson syndrome	NA	0	-0.124878	1
75	gene75	gene75|WP_012002128.1|ABC_transporter_ATP-...	protein_coding	TLET_RS00390	WP_012002128.1	ABC transporter ATP-binding protein	K02031	KO:K02031	1	1	ABC.PE.A	peptide/nickel transport system ATP-binding protein	ko02024:Quorum sensing	COG: COG0444 COG1123|TC: 3.A.1.5	M00239:Peptides/nickel transport system	NA	NA	0	-0.639048	1
76	gene76	gene76|WP_012002129.1|ABC_transporter_ATP-...	protein_coding	TLET_RS00395	WP_012002129.1	ABC transporter ATP-binding protein	K01990_&_NoK_&_K02003_&_K06147_&_K02031_&_K02013_&_K02032_&_K01995_&_K02049_&_K02028_&_K01996_&_K10112_&_K02056_&_K02036_&_K02065_&_K10441_&_K02010_&_K09812_&_K09810_&_K11085_&_K02017_&_K16787_&_K16786_&_K02052_&_K02071_&_K09817_&_K11072_&_K10823_&_K05847_&_K06861_&_K02000_&_K02041_&_K09013_&_K02006_&_K15583_&_K10111_&_K02045_&_K15555_&_K15738_&_K15578_&_K06158_&_K18890_&_K11963_&_K09972_&_K11962…	KO:K01990_&_KO:K02003_&_KO:K06147_&_KO:K02031_&_KO:K02013_&_KO:K02032_&_KO:K01995_&_KO:K02049_&_KO:K02028_&_KO:K01996_&_KO:K10112_&_KO:K02056_&_KO:K02036_&_KO:K02065_&_KO:K10441_&_KO:K02010_&_KO:K09812_&_KO:K09810_&_KO:K11085_&_KO:K02017_&_KO:K16787_&_KO:K16786_&_KO:K02052_&_KO:K02071_&_KO:K09817_&_KO:K11072_&_KO:K10823_&_KO:K05847_&_KO:K06861_&_KO:K02000_&_KO:K02041_&_KO:K09013_&_KO:K02006_&_KO:…	5315_&_4936_&_3788_&_3116_&_3065_&_2295_&_2228_&_2032_&_1841_&_1497_&_1449_&_1400_&_1229_&_1207_&_1040_&_939_&_936_&_790_&_777_&_764_&_736_&_736_&_732_&_701_&_663_&_616_&_559_&_533_&_520_&_519_&_498_&_490_&_490_&_469_&_446_&_392_&_378_&_369_&_356_&_325_&_324_&_323_&_319_&_307_&_299_&_298_&_292_&_268_&_259_&_249_&_239_&_227_&_217_&_215_&_211_&_205_&_201_&_199_&_193_&_183_&_182_&_181_&_167_&_157_&_…	0.0913104727872457_&_0.0650769653655855_&_0.0535321605277625_&_0.0526559923034634_&_0.0394275700934579_&_0.0382765255634964_&_0.0349092908191314_&_0.0316279549202859_&_0.0257181143485432_&_0.0248934854315558_&_0.0240516767454645_&_0.0211139362286971_&_0.0207359813084112_&_0.0178669598680594_&_0.0161318031885651_&_0.0160802638812534_&_0.0135720175920836_&_0.0133486805937328_&_0.0131253435953821_&_…	ABC-2.A_&_ABC.CD.A_&_ABCB-BAC_&_ABC.PE.A_&_ABC.FEV.A_&_ABC.PE.A1_&_livG_&_ABC.SN.A_&_ABC.PA.A_&_livF_&_msmX, msmK, malK, sugC, ggtA, msiK_&_ABC.SS.A_&_pstB_&_mlaF, linL, mkl_&_rbsA_&_afuC, fbpC_&_ftsE_&_lolD_&_msbA_&_modC_&_ecfA2_&_ecfA1_&_ABC.SP.A_&_metN_&_znuC_&_potA_&_oppF_&_opuA_&_lptB_&_proV_&_phnC_&_sufC_&_cbiO_&_oppD_&_malK, mtlK, thuK_&_cysA_&_ssuB_&_uup_&_nrtC, nasD_&_ABCF3_&_mdlB, smdB_…	ABC-2 type transport system ATP-binding protein_&_putative ABC transport system ATP-binding protein_&_ATP-binding cassette, subfamily B, bacterial_&_peptide/nickel transport system ATP-binding protein_&_iron complex transport system ATP-binding protein [EC:3.6.3.34]_&_peptide/nickel transport system ATP-binding protein_&_branched-chain amino acid transport system ATP-binding protein_&_NitT/TauT f…	ko02024:Quorum sensing_&_ko02010:ABC transporters_&_ko02024:Quorum sensing_&_ko02010:ABC transporters|ko02024:Quorum sensing_&_ko02010:ABC transporters|ko02024:Quorum sensing_&_ko02010:ABC transporters_&_ko02010:ABC transporters_&_ko02010:ABC transporters_&_ko02010:ABC transporters_&_ko02010:ABC transporters_&_ko02010:ABC transporters_&_ko02010:ABC transporters_&_ko02010:ABC transporters_&_ko0201…	COG: COG1131 COG1134|TC: 3.A.1_&_COG: COG1136 COG4181|TC: 3.A.1_&_COG: COG1132 COG2274 COG5265|TC: 3.A.1.21 3.A.1.106 3.A.1.109_&_COG: COG0444 COG1123|TC: 3.A.1.5_&_COG: COG1120|GO: 0015623|TC: 3.A.1.14_&_COG: COG1123 COG1124|TC: 3.A.1.5_&_COG: COG0411|TC: 3.A.1.4_&_COG: COG1116|TC: 3.A.1.16 3.A.1.17_&_COG: COG1126|GO: 0015426|TC: 3.A.1.3_&_COG: COG0410|TC: 3.A.1.4_&_COG: COG3839|TC: 3.A.1.1_&_CO…	M00254:ABC-2 type transport system_&_M00258:Putative ABC transport system_&_M00239:Peptides/nickel transport system_&_M00240:Iron complex transport system_&_M00239:Peptides/nickel transport system_&_M00237:Branched-chain amino acid transport system_&_M00188:NitT/TauT family transport system_&_M00236:Putative polar amino acid transport system_&_M00237:Branched-chain amino acid transport system_&_M…	H00208:Hyperbilirubinemia|H02056:Dubin-Johnson syndrome	Part of the ABC transporter complex DppABCDF involved in the transport of dipeptides	0	-0.561648	1
86	gene86	gene86|WP_012002139.1|ABC_transporter_ATP-...	protein_coding	TLET_RS00445	WP_012002139.1	ABC transporter ATP-binding protein	K10112	KO:K10112	1	1	msmX, msmK, malK, sugC, ggtA, msiK	multiple sugar transport system ATP-binding protein	ko02010:ABC transporters	COG: COG3839|TC: 3.A.1.1	M00194:Maltose/maltodextrin transport system|M00196:Raffinose/stachyose/melibiose transport system|M00197:Putative fructooligosaccharide transport system|M00200:Putative sorbitol/mannitol transport system|M00201:alpha-Glucoside transport system|M00206:Cellobiose transport system|M00207:Putative multiple sugar transport system|M00491:arabinogalactan oligomer/maltooligosaccharide transport system|M…	NA	NA	0	-0.544019	1
200	gene200	gene200|WP_012002249.1|ABC_transporter_ATP...	protein_coding	TLET_RS01020	WP_012002249.1	ABC transporter ATP-binding protein	K02032	KO:K02032	1	1	ABC.PE.A1	peptide/nickel transport system ATP-binding protein	ko02024:Quorum sensing	COG: COG1123 COG1124|TC: 3.A.1.5	M00239:Peptides/nickel transport system	NA	with OppABCD is involved in the transport of oligopeptides%3B OppF and OppD are ATP-binding proteins	0	-0.335112	1
201	gene201	gene201|WP_012002250.1|ABC_transporter_ATP...	protein_coding	TLET_RS01025	WP_012002250.1	ABC transporter ATP-binding protein	K02003_&_K02031_&_K01990_&_NoK_&_K02032_&_K02049_&_K02013_&_K02028_&_K10112_&_K06147_&_K02036_&_K01995_&_K02065_&_K02010_&_K01996_&_K09810_&_K09812_&_K02052_&_K02071_&_K11085_&_K02056_&_K06861_&_K02017_&_K16787_&_K16786_&_K11072_&_K10823_&_K05847_&_K02000_&_K15583_&_K02041_&_K10111_&_K10441_&_K02045_&_K09817_&_K02006_&_K15578_&_K15555_&_K09972_&_K05816_&_K05833_&_K18893_&_K10545_&_K13896_&_K11076…	KO:K02003_&_KO:K02031_&_KO:K01990_&_KO:K02032_&_KO:K02049_&_KO:K02013_&_KO:K02028_&_KO:K10112_&_KO:K06147_&_KO:K02036_&_KO:K01995_&_KO:K02065_&_KO:K02010_&_KO:K01996_&_KO:K09810_&_KO:K09812_&_KO:K02052_&_KO:K02071_&_KO:K11085_&_KO:K02056_&_KO:K06861_&_KO:K02017_&_KO:K16787_&_KO:K16786_&_KO:K11072_&_KO:K10823_&_KO:K05847_&_KO:K02000_&_KO:K15583_&_KO:K02041_&_KO:K10111_&_KO:K10441_&_KO:K02045_&_KO:…	3618_&_3069_&_3038_&_2934_&_2226_&_1634_&_1626_&_1493_&_1379_&_1355_&_1130_&_1124_&_982_&_903_&_787_&_781_&_719_&_694_&_653_&_589_&_587_&_584_&_579_&_565_&_556_&_553_&_533_&_517_&_498_&_447_&_409_&_390_&_389_&_377_&_375_&_324_&_321_&_314_&_306_&_267_&_241_&_234_&_231_&_227_&_210_&_209_&_198_&_192_&_171_&_166_&_165_&_157_&_147_&_147_&_138_&_135_&_135_&_133_&_128_&_121_&_118_&_114_&_106_&_102_&_100…	0.0824427480916031_&_0.0699327788538225_&_0.0692263871482283_&_0.0507234818275037_&_0.0372336789335764_&_0.0370513842998747_&_0.0340207360145836_&_0.0314230374843341_&_0.0308761535832289_&_0.025749117010368_&_0.0256123960350917_&_0.0223766662868862_&_0.0205765067790817_&_0.0179332345904067_&_0.0177965136151305_&_0.0163837302039421_&_0.0158140594736242_&_0.0148797994759029_&_0.0134214424062892_&_0…	ABC.CD.A_&_ABC.PE.A_&_ABC-2.A_&_ABC.PE.A1_&_ABC.SN.A_&_ABC.FEV.A_&_ABC.PA.A_&_msmX, msmK, malK, sugC, ggtA, msiK_&_ABCB-BAC_&_pstB_&_livG_&_mlaF, linL, mkl_&_afuC, fbpC_&_livF_&_lolD_&_ftsE_&_ABC.SP.A_&_metN_&_msbA_&_ABC.SS.A_&_lptB_&_modC_&_ecfA2_&_ecfA1_&_potA_&_oppF_&_opuA_&_proV_&_oppD_&_phnC_&_malK, mtlK, thuK_&_rbsA_&_cysA_&_znuC_&_cbiO_&_nrtC, nasD_&_ssuB_&_aapP, bztD_&_ugpC_&_ABC.X4.A_&_v…	putative ABC transport system ATP-binding protein_&_peptide/nickel transport system ATP-binding protein_&_ABC-2 type transport system ATP-binding protein_&_peptide/nickel transport system ATP-binding protein_&_NitT/TauT family transport system ATP-binding protein_&_iron complex transport system ATP-binding protein [EC:3.6.3.34]_&_polar amino acid transport system ATP-binding protein [EC:3.6.3.21]…	ko02024:Quorum sensing_&_ko02024:Quorum sensing_&_ko02010:ABC transporters_&_ko02010:ABC transporters_&_ko02010:ABC transporters_&_ko02010:ABC transporters|ko02024:Quorum sensing_&_ko02010:ABC transporters_&_ko02010:ABC transporters_&_ko02010:ABC transporters|ko02024:Quorum sensing_&_ko02010:ABC transporters_&_ko02010:ABC transporters_&_ko02024:Quorum sensing_&_ko02010:ABC transporters_&_ko02010:…	COG: COG1136 COG4181|TC: 3.A.1_&_COG: COG0444 COG1123|TC: 3.A.1.5_&_COG: COG1131 COG1134|TC: 3.A.1_&_COG: COG1123 COG1124|TC: 3.A.1.5_&_COG: COG1116|TC: 3.A.1.16 3.A.1.17_&_COG: COG1120|GO: 0015623|TC: 3.A.1.14_&_COG: COG1126|GO: 0015426|TC: 3.A.1.3_&_COG: COG3839|TC: 3.A.1.1_&_COG: COG1132 COG2274 COG5265|TC: 3.A.1.21 3.A.1.106 3.A.1.109_&_COG: COG1117|GO: 0015415|TC: 3.A.1.7_&_COG: COG0411|TC: …	M00258:Putative ABC transport system_&_M00239:Peptides/nickel transport system_&_M00254:ABC-2 type transport system_&_M00239:Peptides/nickel transport system_&_M00188:NitT/TauT family transport system_&_M00240:Iron complex transport system_&_M00236:Putative polar amino acid transport system_&_M00194:Maltose/maltodextrin transport system|M00196:Raffinose/stachyose/melibiose transport system|M00197…	NA	NA	0	-0.0513717	1
213	gene213	gene213|WP_012002262.1|ABC_transporter_ATP...	protein_coding	TLET_RS01085	WP_012002262.1	ABC transporter ATP-binding protein	K06147	KO:K06147	30	1	ABCB-BAC	ATP-binding cassette, subfamily B, bacterial	NA	COG: COG1132 COG2274 COG5265|TC: 3.A.1.21 3.A.1.106 3.A.1.109	NA	NA	NA	0	0.0633561	1
214	gene214	gene214|WP_012002263.1|ABC_transporter_ATP...	protein_coding	TLET_RS01090	WP_012002263.1	ABC transporter ATP-binding protein	K06147	KO:K06147	9	1	ABCB-BAC	ATP-binding cassette, subfamily B, bacterial	NA	COG: COG1132 COG2274 COG5265|TC: 3.A.1.21 3.A.1.106 3.A.1.109	NA	NA	NA	0	-0.0758904	1
302	gene302	gene302|WP_012002347.1|ABC_transporter_ATP...	protein_coding	TLET_RS01525	WP_012002347.1	ABC transporter ATP-binding protein	K18889	KO:K18889	8	1	mdlA, smdA	ATP-binding cassette, subfamily B, multidrug efflux pump	ko02010:ABC transporters	COG: COG1132|TC: 3.A.1.106.5 3.A.1.106.13	M00707:Multidrug resistance, MdlAB/SmdAB transporter	NA	NA	0	0.0606665	1
344	gene344	gene344|WP_038051237.1|ABC_transporter_ATP...	protein_coding	TLET_RS01730	WP_038051237.1	ABC transporter ATP-binding protein	K01990_&_K02003_&_NoK_&_K01995_&_K01996_&_K02028_&_K02013_&_K02056_&_K10112_&_K02032_&_K02031_&_K02049_&_K10441_&_K02010_&_K09810_&_K02065_&_K06861_&_K02052_&_K02071_&_K11072_&_K05847_&_K09812_&_K16787_&_K10111_&_K02045_&_K16786_&_K02041_&_K09817_&_K02000_&_K09972_&_K15578_&_K05816_&_K06147_&_K11963_&_K10545_&_K13896_&_K11076_&_K15555_&_K13926_&_K15738_&_K02006_&_K05685_&_K11962_&_K10548_&_K15583…	KO:K01990_&_KO:K02003_&_KO:K01995_&_KO:K01996_&_KO:K02028_&_KO:K02013_&_KO:K02056_&_KO:K10112_&_KO:K02032_&_KO:K02031_&_KO:K02049_&_KO:K10441_&_KO:K02010_&_KO:K09810_&_KO:K02065_&_KO:K06861_&_KO:K02052_&_KO:K02071_&_KO:K11072_&_KO:K05847_&_KO:K09812_&_KO:K16787_&_KO:K10111_&_KO:K02045_&_KO:K16786_&_KO:K02041_&_KO:K09817_&_KO:K02000_&_KO:K09972_&_KO:K15578_&_KO:K05816_&_KO:K06147_&_KO:K11963_&_KO:…	4566_&_2889_&_2098_&_1785_&_1603_&_1473_&_1373_&_1327_&_1310_&_1272_&_1261_&_1119_&_1038_&_813_&_738_&_724_&_715_&_641_&_585_&_499_&_458_&_456_&_405_&_387_&_369_&_357_&_349_&_305_&_302_&_297_&_292_&_260_&_257_&_251_&_250_&_213_&_210_&_209_&_208_&_207_&_204_&_200_&_195_&_182_&_176_&_156_&_153_&_152_&_144_&_141_&_134_&_118_&_118_&_118_&_117_&_115_&_114_&_113_&_103_&_102_&_99_&_91_&_83_&_80_&_80_&_7…	0.120640456563094_&_0.0763316423589093_&_0.0471623335447051_&_0.0423536250264215_&_0.0389188332276474_&_0.0362766856901289_&_0.0350612978228704_&_0.0346121327414923_&_0.0336081166772353_&_0.0333174804481082_&_0.029565630944832_&_0.027425491439442_&_0.0214806594800254_&_0.0194990488268865_&_0.0191291481716339_&_0.0188913548932572_&_0.0169361657154936_&_0.0154565630944832_&_0.0131843162122173_&_0.0…	ABC-2.A_&_ABC.CD.A_&_livG_&_livF_&_ABC.PA.A_&_ABC.FEV.A_&_ABC.SS.A_&_msmX, msmK, malK, sugC, ggtA, msiK_&_ABC.PE.A1_&_ABC.PE.A_&_ABC.SN.A_&_rbsA_&_afuC, fbpC_&_lolD_&_mlaF, linL, mkl_&_lptB_&_ABC.SP.A_&_metN_&_potA_&_opuA_&_ftsE_&_ecfA2_&_malK, mtlK, thuK_&_cysA_&_ecfA1_&_phnC_&_znuC_&_proV_&_aapP, bztD_&_nrtC, nasD_&_ugpC_&_ABCB-BAC_&_urtE_&_xylG_&_yejF_&_potG_&_ssuB_&_rbbA_&_uup_&_cbiO_&_macB_&…	ABC-2 type transport system ATP-binding protein_&_putative ABC transport system ATP-binding protein_&_branched-chain amino acid transport system ATP-binding protein_&_branched-chain amino acid transport system ATP-binding protein_&_polar amino acid transport system ATP-binding protein [EC:3.6.3.21]_&_iron complex transport system ATP-binding protein [EC:3.6.3.34]_&_simple sugar transport system A…	ko02010:ABC transporters|ko02024:Quorum sensing_&_ko02010:ABC transporters|ko02024:Quorum sensing_&_ko02010:ABC transporters_&_ko02010:ABC transporters_&_ko02024:Quorum sensing_&_ko02024:Quorum sensing_&_ko02010:ABC transporters_&_ko02010:ABC transporters_&_ko02010:ABC transporters_&_ko02010:ABC transporters_&_ko02010:ABC transporters_&_ko02024:Quorum sensing_&_ko02010:ABC transporters_&_ko02010:…	COG: COG1131 COG1134|TC: 3.A.1_&_COG: COG1136 COG4181|TC: 3.A.1_&_COG: COG0411|TC: 3.A.1.4_&_COG: COG0410|TC: 3.A.1.4_&_COG: COG1126|GO: 0015426|TC: 3.A.1.3_&_COG: COG1120|GO: 0015623|TC: 3.A.1.14_&_COG: COG1129 COG3845|GO: 0015407|TC: 3.A.1.2_&_COG: COG3839|TC: 3.A.1.1_&_COG: COG1123 COG1124|TC: 3.A.1.5_&_COG: COG0444 COG1123|TC: 3.A.1.5_&_COG: COG1116|TC: 3.A.1.16 3.A.1.17_&_COG: COG1129|GO: 00…	M00254:ABC-2 type transport system_&_M00258:Putative ABC transport system_&_M00237:Branched-chain amino acid transport system_&_M00237:Branched-chain amino acid transport system_&_M00236:Putative polar amino acid transport system_&_M00240:Iron complex transport system_&_M00221:Putative simple sugar transport system_&_M00194:Maltose/maltodextrin transport system|M00196:Raffinose/stachyose/melibios…	NA	NA	0	-0.2446	1
360	gene360	gene360|WP_012002402.1|ABC_transporter_ATP...	protein_coding	TLET_RS01810	WP_012002402.1	ABC transporter ATP-binding protein	K02031	KO:K02031	2	1	ABC.PE.A	peptide/nickel transport system ATP-binding protein	ko02024:Quorum sensing	COG: COG0444 COG1123|TC: 3.A.1.5	M00239:Peptides/nickel transport system	NA	NA	0	0.609933	1
361	gene361	gene361|WP_012002403.1|ABC_transporter_ATP...	protein_coding	TLET_RS01815	WP_012002403.1	ABC transporter ATP-binding protein	K02032	KO:K02032	1	1	ABC.PE.A1	peptide/nickel transport system ATP-binding protein	ko02024:Quorum sensing	COG: COG1123 COG1124|TC: 3.A.1.5	M00239:Peptides/nickel transport system	NA	NA	0	0.288752	1
497	gene497	gene497|WP_081430058.1|ABC_transporter_ATP...	protein_coding	TLET_RS02485	WP_081430058.1	ABC transporter ATP-binding protein	K01990_&_NoK_&_K02003_&_K02031_&_K01996_&_K01995_&_K02013_&_K02028_&_K02032_&_K06147_&_K02056_&_K10441_&_K06861_&_K02065_&_K02010_&_K10112_&_K02049_&_K02071_&_K09810_&_K09812_&_K02052_&_K16787_&_K02017_&_K11072_&_K16786_&_K09817_&_K05847_&_K02045_&_K02041_&_K15583_&_K02036_&_K15738_&_K11085_&_K02006_&_K11963_&_K09691_&_K09972_&_K02000_&_K11962_&_K10111_&_K10823_&_K02193_&_K10545_&_K13926_&_K11076…	KO:K01990_&_KO:K02003_&_KO:K02031_&_KO:K01996_&_KO:K01995_&_KO:K02013_&_KO:K02028_&_KO:K02032_&_KO:K06147_&_KO:K02056_&_KO:K10441_&_KO:K06861_&_KO:K02065_&_KO:K02010_&_KO:K10112_&_KO:K02049_&_KO:K02071_&_KO:K09810_&_KO:K09812_&_KO:K02052_&_KO:K16787_&_KO:K02017_&_KO:K11072_&_KO:K16786_&_KO:K09817_&_KO:K05847_&_KO:K02045_&_KO:K02041_&_KO:K15583_&_KO:K02036_&_KO:K15738_&_KO:K11085_&_KO:K02006_&_KO:…	6600_&_3120_&_2911_&_1943_&_1758_&_1615_&_1606_&_1416_&_1416_&_1267_&_1151_&_883_&_728_&_720_&_710_&_649_&_627_&_612_&_610_&_609_&_561_&_529_&_494_&_492_&_471_&_439_&_405_&_370_&_366_&_364_&_360_&_341_&_334_&_332_&_319_&_310_&_302_&_290_&_281_&_262_&_240_&_224_&_223_&_209_&_197_&_197_&_191_&_188_&_185_&_178_&_169_&_167_&_165_&_159_&_153_&_148_&_142_&_142_&_135_&_120_&_115_&_114_&_111_&_109_&_106_…	0.153292300545813_&_0.0676111949831611_&_0.0451283242364418_&_0.0408314945999303_&_0.0375101614214377_&_0.037301126466148_&_0.03288816629892_&_0.03288816629892_&_0.0294274764835675_&_0.0267332481709441_&_0.0205086517245384_&_0.0169086052723261_&_0.0167227964231797_&_0.0164905353617466_&_0.015073742887005_&_0.0145627685518523_&_0.0142143769597027_&_0.0141679247474161_&_0.0141446986412728_&_0.01302…	ABC-2.A_&_ABC.CD.A_&_ABC.PE.A_&_livF_&_livG_&_ABC.FEV.A_&_ABC.PA.A_&_ABC.PE.A1_&_ABCB-BAC_&_ABC.SS.A_&_rbsA_&_lptB_&_mlaF, linL, mkl_&_afuC, fbpC_&_msmX, msmK, malK, sugC, ggtA, msiK_&_ABC.SN.A_&_metN_&_lolD_&_ftsE_&_ABC.SP.A_&_ecfA2_&_modC_&_potA_&_ecfA1_&_znuC_&_opuA_&_cysA_&_phnC_&_oppD_&_pstB_&_uup_&_msbA_&_cbiO_&_urtE_&_ABC-2.LPSE.A_&_aapP, bztD_&_proV_&_urtD_&_malK, mtlK, thuK_&_oppF_&_ccmA…	ABC-2 type transport system ATP-binding protein_&_putative ABC transport system ATP-binding protein_&_peptide/nickel transport system ATP-binding protein_&_branched-chain amino acid transport system ATP-binding protein_&_branched-chain amino acid transport system ATP-binding protein_&_iron complex transport system ATP-binding protein [EC:3.6.3.34]_&_polar amino acid transport system ATP-binding p…	ko02024:Quorum sensing_&_ko02010:ABC transporters|ko02024:Quorum sensing_&_ko02010:ABC transporters|ko02024:Quorum sensing_&_ko02010:ABC transporters_&_ko02024:Quorum sensing_&_ko02010:ABC transporters_&_ko02010:ABC transporters_&_ko02010:ABC transporters_&_ko02010:ABC transporters_&_ko02010:ABC transporters_&_ko02010:ABC transporters_&_ko02010:ABC transporters_&_ko02010:ABC transporters_&_ko0202…	COG: COG1131 COG1134|TC: 3.A.1_&_COG: COG1136 COG4181|TC: 3.A.1_&_COG: COG0444 COG1123|TC: 3.A.1.5_&_COG: COG0410|TC: 3.A.1.4_&_COG: COG0411|TC: 3.A.1.4_&_COG: COG1120|GO: 0015623|TC: 3.A.1.14_&_COG: COG1126|GO: 0015426|TC: 3.A.1.3_&_COG: COG1123 COG1124|TC: 3.A.1.5_&_COG: COG1132 COG2274 COG5265|TC: 3.A.1.21 3.A.1.106 3.A.1.109_&_COG: COG1129 COG3845|GO: 0015407|TC: 3.A.1.2_&_COG: COG1129|GO: 00…	M00254:ABC-2 type transport system_&_M00258:Putative ABC transport system_&_M00239:Peptides/nickel transport system_&_M00237:Branched-chain amino acid transport system_&_M00237:Branched-chain amino acid transport system_&_M00240:Iron complex transport system_&_M00236:Putative polar amino acid transport system_&_M00239:Peptides/nickel transport system_&_M00221:Putative simple sugar transport syste…	NA	NA	0	-0.174041	1
564	gene564	gene564|WP_012002598.1|ABC_transporter_ATP...	protein_coding	TLET_RS02820	WP_012002598.1	ABC transporter ATP-binding protein	K01990	KO:K01990	1	1	ABC-2.A	ABC-2 type transport system ATP-binding protein	NA	COG: COG1131 COG1134|TC: 3.A.1	M00254:ABC-2 type transport system	NA	NA	0	-0.26337	1
659	gene659	gene659|WP_012002691.1|ABC_transporter_ATP...	protein_coding	TLET_RS03285	WP_012002691.1	ABC transporter ATP-binding protein	K02032	KO:K02032	1	1	ABC.PE.A1	peptide/nickel transport system ATP-binding protein	ko02024:Quorum sensing	COG: COG1123 COG1124|TC: 3.A.1.5	M00239:Peptides/nickel transport system	NA	NA	0	0.0527507	1
660	gene660	gene660|WP_095206315.1|ABC_transporter_ATP...	protein_coding	TLET_RS03290	WP_095206315.1	ABC transporter ATP-binding protein	K02031	KO:K02031	2	1	ABC.PE.A	peptide/nickel transport system ATP-binding protein	ko02024:Quorum sensing	COG: COG0444 COG1123|TC: 3.A.1.5	M00239:Peptides/nickel transport system	NA	NA	0	0.404617	1
662	gene662	gene662|WP_012002694.1|ABC_transporter_ATP...	protein_coding	TLET_RS03300	WP_012002694.1	ABC transporter ATP-binding protein	K02032	KO:K02032	4	1	ABC.PE.A1	peptide/nickel transport system ATP-binding protein	ko02024:Quorum sensing	COG: COG1123 COG1124|TC: 3.A.1.5	M00239:Peptides/nickel transport system	NA	NA	0	0.384619	1
663	gene663	gene663|WP_095206322.1|ABC_transporter_ATP...	protein_coding	TLET_RS03305	WP_095206322.1	ABC transporter ATP-binding protein	K02031	KO:K02031	1	1	ABC.PE.A	peptide/nickel transport system ATP-binding protein	ko02024:Quorum sensing	COG: COG0444 COG1123|TC: 3.A.1.5	M00239:Peptides/nickel transport system	NA	NA	0	0.335483	1
692	gene692	gene692|WP_012002724.1|ABC_transporter_ATP...	protein_coding	TLET_RS03450	WP_012002724.1	ABC transporter ATP-binding protein	K02056	KO:K02056	1	1	ABC.SS.A	simple sugar transport system ATP-binding protein [EC:3.6.3.17]	NA	COG: COG1129 COG3845|GO: 0015407|TC: 3.A.1.2	M00221:Putative simple sugar transport system	NA	NA	0	0.394854	1
738	gene738	gene738|WP_012002768.1|ABC_transporter_ATP...	protein_coding	TLET_RS03670	WP_012002768.1	ABC transporter ATP-binding protein	K01990_&_K01996_&_NoK_&_K02013_&_K09013_&_K01995_&_K02003_&_K02028_&_K06861_&_K02032_&_K02065_&_K02010_&_K02031_&_K06147_&_K02056_&_K02036_&_K16787_&_K02045_&_K16786_&_K02052_&_K02071_&_K11072_&_K02049_&_K11963_&_K10112_&_K10441_&_K10111_&_K02006_&_K02017_&_K05847_&_K11085_&_K09817_&_K09972_&_K11076_&_K10823_&_K02062_&_K06857_&_K09810_&_K10545_&_K11962_&_K10008_&_K12372_&_K05816_&_K02068_&_K16784…	KO:K01990_&_KO:K01996_&_KO:K02013_&_KO:K09013_&_KO:K01995_&_KO:K02003_&_KO:K02028_&_KO:K06861_&_KO:K02032_&_KO:K02065_&_KO:K02010_&_KO:K02031_&_KO:K06147_&_KO:K02056_&_KO:K02036_&_KO:K16787_&_KO:K02045_&_KO:K16786_&_KO:K02052_&_KO:K02071_&_KO:K11072_&_KO:K02049_&_KO:K11963_&_KO:K10112_&_KO:K10441_&_KO:K10111_&_KO:K02006_&_KO:K02017_&_KO:K05847_&_KO:K11085_&_KO:K09817_&_KO:K09972_&_KO:K11076_&_KO:…	1970_&_1415_&_1197_&_1144_&_946_&_941_&_892_&_881_&_731_&_654_&_649_&_546_&_538_&_526_&_480_&_453_&_380_&_345_&_337_&_330_&_326_&_305_&_302_&_295_&_293_&_275_&_235_&_215_&_203_&_202_&_192_&_185_&_182_&_178_&_145_&_135_&_122_&_117_&_107_&_92_&_84_&_84_&_79_&_76_&_75_&_74_&_72_&_71_&_66_&_63_&_62_&_61_&_60_&_59_&_57_&_53_&_53_&_53_&_51_&_48_&_47_&_46_&_44_&_43_&_43_&_43_&_42_&_42_&_40_&_40_&_39_&_3…	0.0928675812002074_&_0.0667043793899967_&_0.0539291943619479_&_0.0445952953377646_&_0.0443595908169519_&_0.0420496865129873_&_0.0415311365671994_&_0.0344600009428181_&_0.0308301513223024_&_0.0305944468014897_&_0.0257389336727478_&_0.0253618064394475_&_0.024796115589497_&_0.0226276339980201_&_0.0213548295856315_&_0.0179135435817659_&_0.0162636119360769_&_0.0158864847027766_&_0.0155564983736388_&_0…	ABC-2.A_&_livF_&_ABC.FEV.A_&_sufC_&_livG_&_ABC.CD.A_&_ABC.PA.A_&_lptB_&_ABC.PE.A1_&_mlaF, linL, mkl_&_afuC, fbpC_&_ABC.PE.A_&_ABCB-BAC_&_ABC.SS.A_&_pstB_&_ecfA2_&_cysA_&_ecfA1_&_ABC.SP.A_&_metN_&_potA_&_ABC.SN.A_&_urtE_&_msmX, msmK, malK, sugC, ggtA, msiK_&_rbsA_&_malK, mtlK, thuK_&_cbiO_&_modC_&_opuA_&_msbA_&_znuC_&_aapP, bztD_&_potG_&_oppF_&_thiQ_&_tupC, vupC_&_lolD_&_xylG_&_urtD_&_gluA_&_dppF_…	ABC-2 type transport system ATP-binding protein_&_branched-chain amino acid transport system ATP-binding protein_&_iron complex transport system ATP-binding protein [EC:3.6.3.34]_&_Fe-S cluster assembly ATP-binding protein_&_branched-chain amino acid transport system ATP-binding protein_&_putative ABC transport system ATP-binding protein_&_polar amino acid transport system ATP-binding protein [EC…	ko02010:ABC transporters|ko02024:Quorum sensing_&_ko02010:ABC transporters_&_ko02010:ABC transporters|ko02024:Quorum sensing_&_ko02010:ABC transporters_&_ko02024:Quorum sensing_&_ko02010:ABC transporters_&_ko02010:ABC transporters_&_ko02024:Quorum sensing_&_ko02010:ABC transporters_&_ko02010:ABC transporters_&_ko00920:Sulfur metabolism|ko02010:ABC transporters_&_ko02010:ABC transporters_&_ko02024…	COG: COG1131 COG1134|TC: 3.A.1_&_COG: COG0410|TC: 3.A.1.4_&_COG: COG1120|GO: 0015623|TC: 3.A.1.14_&_COG: COG0396_&_COG: COG0411|TC: 3.A.1.4_&_COG: COG1136 COG4181|TC: 3.A.1_&_COG: COG1126|GO: 0015426|TC: 3.A.1.3_&_COG: COG1137|TC: 1.B.42.1_&_COG: COG1123 COG1124|TC: 3.A.1.5_&_COG: COG1127|TC: 3.A.1.27_&_COG: COG3841|GO: 0015408|TC: 3.A.1.10_&_COG: COG0444 COG1123|TC: 3.A.1.5_&_COG: COG1132 COG227…	M00254:ABC-2 type transport system_&_M00237:Branched-chain amino acid transport system_&_M00240:Iron complex transport system_&_M00237:Branched-chain amino acid transport system_&_M00258:Putative ABC transport system_&_M00236:Putative polar amino acid transport system_&_M00320:Lipopolysaccharide export system_&_M00239:Peptides/nickel transport system_&_M00210:Phospholipid transport system|M00669:…	NA	NA	0	-0.0178448	1
755	gene755	gene755|WP_012002784.1|ABC_transporter_ATP...	protein_coding	TLET_RS03755	WP_012002784.1	ABC transporter ATP-binding protein	K01990	KO:K01990	1	1	ABC-2.A	ABC-2 type transport system ATP-binding protein	NA	COG: COG1131 COG1134|TC: 3.A.1	M00254:ABC-2 type transport system	NA	NA	0	0.60628	1
822	gene822	gene822|WP_012002849.1|ABC_transporter_ATP...	protein_coding	TLET_RS04090	WP_012002849.1	ABC transporter ATP-binding protein	K01995	KO:K01995	1	1	livG	branched-chain amino acid transport system ATP-binding protein	ko02010:ABC transporters|ko02024:Quorum sensing	COG: COG0411|TC: 3.A.1.4	M00237:Branched-chain amino acid transport system	NA	Part of the ABC transporter complexes LivFGHMJ and LivFGHMK involved in the high-affinity transport of branched-chain amino acids%3B LivFGHMK is specific for the transport of leucine%2C while LivFGHMJ is a transporter for leucine%2C isoleucine%2C and valine	0	-0.467293	1
823	gene823	gene823|WP_012002850.1|ABC_transporter_ATP...	protein_coding	TLET_RS04095	WP_012002850.1	ABC transporter ATP-binding protein	K01990_&_K02003_&_NoK_&_K01996_&_K01995_&_K06147_&_K02013_&_K02031_&_K02032_&_K02028_&_K10112_&_K02056_&_K02036_&_K02049_&_K10441_&_K02065_&_K02010_&_K09812_&_K09810_&_K06861_&_K02052_&_K02071_&_K11085_&_K02017_&_K11072_&_K05847_&_K16787_&_K02041_&_K02000_&_K09817_&_K16786_&_K10823_&_K10111_&_K02045_&_K15583_&_K11963_&_K11962_&_K09972_&_K02006_&_K15555_&_K15578_&_K09013_&_K05833_&_K05816_&_K10545…	KO:K01990_&_KO:K02003_&_KO:K01996_&_KO:K01995_&_KO:K06147_&_KO:K02013_&_KO:K02031_&_KO:K02032_&_KO:K02028_&_KO:K10112_&_KO:K02056_&_KO:K02036_&_KO:K02049_&_KO:K10441_&_KO:K02065_&_KO:K02010_&_KO:K09812_&_KO:K09810_&_KO:K06861_&_KO:K02052_&_KO:K02071_&_KO:K11085_&_KO:K02017_&_KO:K11072_&_KO:K05847_&_KO:K16787_&_KO:K02041_&_KO:K02000_&_KO:K09817_&_KO:K16786_&_KO:K10823_&_KO:K10111_&_KO:K02045_&_KO:…	5642_&_3319_&_3109_&_2277_&_2236_&_1950_&_1914_&_1876_&_1535_&_1490_&_1381_&_1302_&_1206_&_1014_&_1007_&_957_&_909_&_757_&_740_&_732_&_700_&_632_&_558_&_553_&_546_&_515_&_486_&_451_&_442_&_436_&_425_&_414_&_392_&_375_&_355_&_352_&_345_&_307_&_302_&_298_&_288_&_284_&_268_&_267_&_249_&_217_&_210_&_191_&_190_&_190_&_181_&_178_&_167_&_159_&_157_&_153_&_153_&_152_&_147_&_146_&_115_&_115_&_114_&_108_&_…	0.113984403410239_&_0.0670532142712837_&_0.046001858660956_&_0.0451735423653481_&_0.039395531132571_&_0.0386682290193543_&_0.0379005212331811_&_0.0310113539941008_&_0.0301022263525799_&_0.0279001171764516_&_0.0263040930946705_&_0.0243646207927593_&_0.0204856761889369_&_0.0203442563335892_&_0.0193341145096772_&_0.0183643783587216_&_0.0152935472140288_&_0.0149500989938987_&_0.0147884763020728_&_0.0…	ABC-2.A_&_ABC.CD.A_&_livF_&_livG_&_ABCB-BAC_&_ABC.FEV.A_&_ABC.PE.A_&_ABC.PE.A1_&_ABC.PA.A_&_msmX, msmK, malK, sugC, ggtA, msiK_&_ABC.SS.A_&_pstB_&_ABC.SN.A_&_rbsA_&_mlaF, linL, mkl_&_afuC, fbpC_&_ftsE_&_lolD_&_lptB_&_ABC.SP.A_&_metN_&_msbA_&_modC_&_potA_&_opuA_&_ecfA2_&_phnC_&_proV_&_znuC_&_ecfA1_&_oppF_&_malK, mtlK, thuK_&_cysA_&_oppD_&_urtE_&_urtD_&_aapP, bztD_&_cbiO_&_ssuB_&_nrtC, nasD_&_sufC_…	ABC-2 type transport system ATP-binding protein_&_putative ABC transport system ATP-binding protein_&_branched-chain amino acid transport system ATP-binding protein_&_branched-chain amino acid transport system ATP-binding protein_&_ATP-binding cassette, subfamily B, bacterial_&_iron complex transport system ATP-binding protein [EC:3.6.3.34]_&_peptide/nickel transport system ATP-binding protein_&_…	ko02010:ABC transporters|ko02024:Quorum sensing_&_ko02010:ABC transporters|ko02024:Quorum sensing_&_ko02010:ABC transporters_&_ko02024:Quorum sensing_&_ko02024:Quorum sensing_&_ko02010:ABC transporters_&_ko02010:ABC transporters_&_ko02010:ABC transporters_&_ko02010:ABC transporters_&_ko02010:ABC transporters_&_ko02010:ABC transporters_&_ko02010:ABC transporters_&_ko02010:ABC transporters_&_ko0202…	COG: COG1131 COG1134|TC: 3.A.1_&_COG: COG1136 COG4181|TC: 3.A.1_&_COG: COG0410|TC: 3.A.1.4_&_COG: COG0411|TC: 3.A.1.4_&_COG: COG1132 COG2274 COG5265|TC: 3.A.1.21 3.A.1.106 3.A.1.109_&_COG: COG1120|GO: 0015623|TC: 3.A.1.14_&_COG: COG0444 COG1123|TC: 3.A.1.5_&_COG: COG1123 COG1124|TC: 3.A.1.5_&_COG: COG1126|GO: 0015426|TC: 3.A.1.3_&_COG: COG3839|TC: 3.A.1.1_&_COG: COG1129 COG3845|GO: 0015407|TC: 3.…	M00254:ABC-2 type transport system_&_M00258:Putative ABC transport system_&_M00237:Branched-chain amino acid transport system_&_M00237:Branched-chain amino acid transport system_&_M00240:Iron complex transport system_&_M00239:Peptides/nickel transport system_&_M00239:Peptides/nickel transport system_&_M00236:Putative polar amino acid transport system_&_M00194:Maltose/maltodextrin transport system…	H00208:Hyperbilirubinemia|H02056:Dubin-Johnson syndrome	NA	0	-0.221604	1
829	gene829	gene829|WP_012002855.1|ABC_transporter_ATP...	protein_coding	TLET_RS04120	WP_012002855.1	ABC transporter ATP-binding protein	K01990_&_NoK_&_K02003_&_K02031_&_K06147_&_K02013_&_K02032_&_K01995_&_K02049_&_K01996_&_K02028_&_K10112_&_K02056_&_K02036_&_K02065_&_K10441_&_K02010_&_K09812_&_K09810_&_K16787_&_K11085_&_K06861_&_K16786_&_K02017_&_K02052_&_K02071_&_K11072_&_K09817_&_K02041_&_K10823_&_K05847_&_K02000_&_K02006_&_K15583_&_K10111_&_K02045_&_K15555_&_K11962_&_K15578_&_K09972_&_K05816_&_K05833_&_K11963_&_K10545_&_K16013…	KO:K01990_&_KO:K02003_&_KO:K02031_&_KO:K06147_&_KO:K02013_&_KO:K02032_&_KO:K01995_&_KO:K02049_&_KO:K01996_&_KO:K02028_&_KO:K10112_&_KO:K02056_&_KO:K02036_&_KO:K02065_&_KO:K10441_&_KO:K02010_&_KO:K09812_&_KO:K09810_&_KO:K16787_&_KO:K11085_&_KO:K06861_&_KO:K16786_&_KO:K02017_&_KO:K02052_&_KO:K02071_&_KO:K11072_&_KO:K09817_&_KO:K02041_&_KO:K10823_&_KO:K05847_&_KO:K02000_&_KO:K02006_&_KO:K15583_&_KO:…	5476_&_4460_&_3854_&_3002_&_2543_&_2239_&_2188_&_1907_&_1852_&_1604_&_1501_&_1399_&_1272_&_1174_&_1054_&_987_&_933_&_807_&_792_&_747_&_735_&_730_&_729_&_719_&_702_&_665_&_558_&_553_&_529_&_529_&_520_&_498_&_457_&_444_&_393_&_378_&_372_&_333_&_325_&_307_&_268_&_259_&_257_&_248_&_233_&_227_&_222_&_221_&_217_&_217_&_216_&_209_&_203_&_203_&_200_&_199_&_197_&_195_&_192_&_191_&_181_&_162_&_157_&_153_&_…	0.0965018944400388_&_0.0679178782271566_&_0.0529033395012776_&_0.0448145211031809_&_0.0394572209005199_&_0.0385584633007313_&_0.0336064851528769_&_0.0326372367609481_&_0.0282668076482509_&_0.0264516697506388_&_0.0246541545510618_&_0.022416071900608_&_0.0206890474931712_&_0.0185743237289629_&_0.0173936029606133_&_0.0164419772667195_&_0.0142215173143008_&_0.0139571768437748_&_0.0131641554321967_&_0…	ABC-2.A_&_ABC.CD.A_&_ABC.PE.A_&_ABCB-BAC_&_ABC.FEV.A_&_ABC.PE.A1_&_livG_&_ABC.SN.A_&_livF_&_ABC.PA.A_&_msmX, msmK, malK, sugC, ggtA, msiK_&_ABC.SS.A_&_pstB_&_mlaF, linL, mkl_&_rbsA_&_afuC, fbpC_&_ftsE_&_lolD_&_ecfA2_&_msbA_&_lptB_&_ecfA1_&_modC_&_ABC.SP.A_&_metN_&_potA_&_znuC_&_phnC_&_oppF_&_opuA_&_proV_&_cbiO_&_oppD_&_malK, mtlK, thuK_&_cysA_&_ssuB_&_urtD_&_nrtC, nasD_&_aapP, bztD_&_ugpC_&_ABC.X…	ABC-2 type transport system ATP-binding protein_&_putative ABC transport system ATP-binding protein_&_peptide/nickel transport system ATP-binding protein_&_ATP-binding cassette, subfamily B, bacterial_&_iron complex transport system ATP-binding protein [EC:3.6.3.34]_&_peptide/nickel transport system ATP-binding protein_&_branched-chain amino acid transport system ATP-binding protein_&_NitT/TauT f…	ko02024:Quorum sensing_&_ko02010:ABC transporters_&_ko02024:Quorum sensing_&_ko02010:ABC transporters|ko02024:Quorum sensing_&_ko02010:ABC transporters|ko02024:Quorum sensing_&_ko02010:ABC transporters_&_ko02010:ABC transporters_&_ko02010:ABC transporters_&_ko02010:ABC transporters_&_ko02010:ABC transporters_&_ko02010:ABC transporters_&_ko02010:ABC transporters_&_ko02010:ABC transporters_&_ko0201…	COG: COG1131 COG1134|TC: 3.A.1_&_COG: COG1136 COG4181|TC: 3.A.1_&_COG: COG0444 COG1123|TC: 3.A.1.5_&_COG: COG1132 COG2274 COG5265|TC: 3.A.1.21 3.A.1.106 3.A.1.109_&_COG: COG1120|GO: 0015623|TC: 3.A.1.14_&_COG: COG1123 COG1124|TC: 3.A.1.5_&_COG: COG0411|TC: 3.A.1.4_&_COG: COG1116|TC: 3.A.1.16 3.A.1.17_&_COG: COG0410|TC: 3.A.1.4_&_COG: COG1126|GO: 0015426|TC: 3.A.1.3_&_COG: COG3839|TC: 3.A.1.1_&_CO…	M00254:ABC-2 type transport system_&_M00258:Putative ABC transport system_&_M00239:Peptides/nickel transport system_&_M00240:Iron complex transport system_&_M00239:Peptides/nickel transport system_&_M00237:Branched-chain amino acid transport system_&_M00188:NitT/TauT family transport system_&_M00237:Branched-chain amino acid transport system_&_M00236:Putative polar amino acid transport system_&_M…	H00208:Hyperbilirubinemia|H02056:Dubin-Johnson syndrome	NA	0	0.15624	1
881	gene881	gene881|WP_012002903.1|ABC_transporter_ATP...	protein_coding	TLET_RS04380	WP_012002903.1	ABC transporter ATP-binding protein	K02031	KO:K02031	1	1	ABC.PE.A	peptide/nickel transport system ATP-binding protein	ko02024:Quorum sensing	COG: COG0444 COG1123|TC: 3.A.1.5	M00239:Peptides/nickel transport system	NA	NA	0	-0.0205567	1
1012	gene1012	gene1012|WP_012003029.1|ABC_transporter_AT...	protein_coding	TLET_RS05035	WP_012003029.1	ABC transporter ATP-binding protein	K18890	KO:K18890	6	1	mdlB, smdB	ATP-binding cassette, subfamily B, multidrug efflux pump	ko02010:ABC transporters	COG: COG1132|TC: 3.A.1.106.5 3.A.1.106.13	M00707:Multidrug resistance, MdlAB/SmdAB transporter	NA	NA	0	-0.327383	1
1050	gene1050	gene1050|WP_012003067.1|ABC_transporter_AT...	protein_coding	TLET_RS05225	WP_012003067.1	ABC transporter ATP-binding protein	K02056	KO:K02056	1	1	ABC.SS.A	simple sugar transport system ATP-binding protein [EC:3.6.3.17]	NA	COG: COG1129 COG3845|GO: 0015407|TC: 3.A.1.2	M00221:Putative simple sugar transport system	NA	NA	0	-0.0906072	1
1072	gene1072	gene1072|WP_012003088.1|ABC_transporter_AT...	protein_coding	TLET_RS05335	WP_012003088.1	ABC transporter ATP-binding protein	K01990	KO:K01990	1	1	ABC-2.A	ABC-2 type transport system ATP-binding protein	NA	COG: COG1131 COG1134|TC: 3.A.1	M00254:ABC-2 type transport system	NA	NA	0	-0.244523	1
1075	gene1075	gene1075|WP_012003091.1|ABC_transporter_AT...	protein_coding	TLET_RS05350	WP_012003091.1	ABC transporter ATP-binding protein	K02056	KO:K02056	90	0.989011	ABC.SS.A	simple sugar transport system ATP-binding protein [EC:3.6.3.17]	NA	COG: COG1129 COG3845|GO: 0015407|TC: 3.A.1.2	M00221:Putative simple sugar transport system	NA	NA	0	0.179673	1
1101	gene1101	gene1101|WP_012003117.1|ABC_transporter_AT...	protein_coding	TLET_RS05480	WP_012003117.1	ABC transporter ATP-binding protein	K01990_&_K01995_&_K01996_&_NoK_&_K02028_&_K02056_&_K02003_&_K10112_&_K02049_&_K10441_&_K02065_&_K02010_&_K06861_&_K02052_&_K02013_&_K02071_&_K11072_&_K02036_&_K05847_&_K02032_&_K10111_&_K02031_&_K02045_&_K11962_&_K02000_&_K11963_&_K09972_&_K02041_&_K02017_&_K10545_&_K05816_&_K15578_&_K11076_&_K09817_&_K10548_&_K01998_&_K13926_&_K05833_&_K09812_&_K09013_&_K15555_&_K02062_&_K17325_&_K09695_&_K09810…	KO:K01990_&_KO:K01995_&_KO:K01996_&_KO:K02028_&_KO:K02056_&_KO:K02003_&_KO:K10112_&_KO:K02049_&_KO:K10441_&_KO:K02065_&_KO:K02010_&_KO:K06861_&_KO:K02052_&_KO:K02013_&_KO:K02071_&_KO:K11072_&_KO:K02036_&_KO:K05847_&_KO:K02032_&_KO:K10111_&_KO:K02031_&_KO:K02045_&_KO:K11962_&_KO:K02000_&_KO:K11963_&_KO:K09972_&_KO:K02041_&_KO:K02017_&_KO:K10545_&_KO:K05816_&_KO:K15578_&_KO:K11076_&_KO:K09817_&_KO:…	3062_&_2239_&_2231_&_1368_&_1263_&_1252_&_1219_&_1198_&_991_&_964_&_850_&_825_&_731_&_666_&_564_&_554_&_546_&_471_&_446_&_417_&_389_&_375_&_374_&_348_&_340_&_340_&_297_&_289_&_261_&_249_&_237_&_224_&_215_&_202_&_181_&_178_&_170_&_163_&_145_&_126_&_123_&_119_&_119_&_117_&_115_&_114_&_113_&_113_&_105_&_100_&_97_&_97_&_90_&_86_&_86_&_78_&_73_&_72_&_71_&_70_&_67_&_64_&_59_&_57_&_57_&_54_&_53_&_52_&_4…	0.104128409168197_&_0.0761409236210297_&_0.0758688702985785_&_0.0429504182819833_&_0.0425763449636129_&_0.0414541250085017_&_0.0407399850370673_&_0.0337006053186425_&_0.0327824253553697_&_0.02890566551044_&_0.02805549887778_&_0.0248588723389784_&_0.0226484390940624_&_0.0191797592328096_&_0.0188396925797456_&_0.0185676392572944_&_0.0160171393593144_&_0.0151669727266544_&_0.0141807794327688_&_0.013…	ABC-2.A_&_livG_&_livF_&_ABC.PA.A_&_ABC.SS.A_&_ABC.CD.A_&_msmX, msmK, malK, sugC, ggtA, msiK_&_ABC.SN.A_&_rbsA_&_mlaF, linL, mkl_&_afuC, fbpC_&_lptB_&_ABC.SP.A_&_ABC.FEV.A_&_metN_&_potA_&_pstB_&_opuA_&_ABC.PE.A1_&_malK, mtlK, thuK_&_ABC.PE.A_&_cysA_&_urtD_&_proV_&_urtE_&_aapP, bztD_&_phnC_&_modC_&_xylG_&_ugpC_&_nrtC, nasD_&_potG_&_znuC_&_ABC.GGU.A, gguA_&_livM_&_rbbA_&_ABC.X4.A_&_ftsE_&_sufC_&_ssu…	ABC-2 type transport system ATP-binding protein_&_branched-chain amino acid transport system ATP-binding protein_&_branched-chain amino acid transport system ATP-binding protein_&_polar amino acid transport system ATP-binding protein [EC:3.6.3.21]_&_simple sugar transport system ATP-binding protein [EC:3.6.3.17]_&_putative ABC transport system ATP-binding protein_&_multiple sugar transport system…	ko02010:ABC transporters|ko02024:Quorum sensing_&_ko02010:ABC transporters|ko02024:Quorum sensing_&_ko02010:ABC transporters_&_ko02010:ABC transporters_&_ko02010:ABC transporters_&_ko02010:ABC transporters_&_ko02010:ABC transporters_&_ko02024:Quorum sensing_&_ko02010:ABC transporters_&_ko02010:ABC transporters_&_ko02010:ABC transporters_&_ko02010:ABC transporters_&_ko02010:ABC transporters_&_ko02…	COG: COG1131 COG1134|TC: 3.A.1_&_COG: COG0411|TC: 3.A.1.4_&_COG: COG0410|TC: 3.A.1.4_&_COG: COG1126|GO: 0015426|TC: 3.A.1.3_&_COG: COG1129 COG3845|GO: 0015407|TC: 3.A.1.2_&_COG: COG1136 COG4181|TC: 3.A.1_&_COG: COG3839|TC: 3.A.1.1_&_COG: COG1116|TC: 3.A.1.16 3.A.1.17_&_COG: COG1129|GO: 0015407|TC: 3.A.1.2.1 3.A.1.2.13 3.A.1.2.19_&_COG: COG1127|TC: 3.A.1.27_&_COG: COG3841|GO: 0015408|TC: 3.A.1.10_…	M00254:ABC-2 type transport system_&_M00237:Branched-chain amino acid transport system_&_M00237:Branched-chain amino acid transport system_&_M00236:Putative polar amino acid transport system_&_M00221:Putative simple sugar transport system_&_M00258:Putative ABC transport system_&_M00194:Maltose/maltodextrin transport system|M00196:Raffinose/stachyose/melibiose transport system|M00197:Putative fruc…	NA	NA	0	-0.106981	1
1102	gene1102	gene1102|WP_012003118.1|ABC_transporter_AT...	protein_coding	TLET_RS05485	WP_012003118.1	ABC transporter ATP-binding protein	K01990_&_K01996_&_K01995_&_NoK_&_K02003_&_K02013_&_K02028_&_K10112_&_K02036_&_K02056_&_K06147_&_K02010_&_K10441_&_K02065_&_K06861_&_K02052_&_K02032_&_K02031_&_K02071_&_K09812_&_K02017_&_K11072_&_K02049_&_K02041_&_K05847_&_K10111_&_K02045_&_K11963_&_K11962_&_K16787_&_K09972_&_K02000_&_K16786_&_K05816_&_K10545_&_K05833_&_K09810_&_K09817_&_K02006_&_K15555_&_K11076_&_K13926_&_K11085_&_K01998_&_K02062…	KO:K01990_&_KO:K01996_&_KO:K01995_&_KO:K02003_&_KO:K02013_&_KO:K02028_&_KO:K10112_&_KO:K02036_&_KO:K02056_&_KO:K06147_&_KO:K02010_&_KO:K10441_&_KO:K02065_&_KO:K06861_&_KO:K02052_&_KO:K02032_&_KO:K02031_&_KO:K02071_&_KO:K09812_&_KO:K02017_&_KO:K11072_&_KO:K02049_&_KO:K02041_&_KO:K05847_&_KO:K10111_&_KO:K02045_&_KO:K11963_&_KO:K11962_&_KO:K16787_&_KO:K09972_&_KO:K02000_&_KO:K16786_&_KO:K05816_&_KO:…	4938_&_2275_&_2224_&_2014_&_1811_&_1652_&_1464_&_1351_&_1162_&_1082_&_894_&_888_&_816_&_811_&_731_&_688_&_608_&_606_&_585_&_583_&_554_&_550_&_494_&_422_&_408_&_391_&_375_&_351_&_344_&_313_&_307_&_273_&_273_&_267_&_246_&_239_&_239_&_236_&_227_&_218_&_216_&_193_&_181_&_176_&_169_&_157_&_157_&_155_&_152_&_143_&_136_&_131_&_128_&_113_&_113_&_112_&_105_&_103_&_102_&_98_&_94_&_89_&_87_&_79_&_73_&_70_&_…	0.131392687988931_&_0.060534298334309_&_0.0591772657123091_&_0.0481879623223884_&_0.0439572135596828_&_0.0389548187962322_&_0.035948060241605_&_0.0309190569953701_&_0.0287903783726252_&_0.0237879836091746_&_0.0236283327124687_&_0.0217125219519983_&_0.0215794795380767_&_0.0194508009153318_&_0.0183066361556064_&_0.0161779575328615_&_0.0161247405672929_&_0.0155659624288223_&_0.0155127454632537_&_0.0…	ABC-2.A_&_livF_&_livG_&_ABC.CD.A_&_ABC.FEV.A_&_ABC.PA.A_&_msmX, msmK, malK, sugC, ggtA, msiK_&_pstB_&_ABC.SS.A_&_ABCB-BAC_&_afuC, fbpC_&_rbsA_&_mlaF, linL, mkl_&_lptB_&_ABC.SP.A_&_ABC.PE.A1_&_ABC.PE.A_&_metN_&_ftsE_&_modC_&_potA_&_ABC.SN.A_&_phnC_&_opuA_&_malK, mtlK, thuK_&_cysA_&_urtE_&_urtD_&_ecfA2_&_aapP, bztD_&_proV_&_ecfA1_&_ugpC_&_xylG_&_ABC.X4.A_&_lolD_&_znuC_&_cbiO_&_ssuB_&_potG_&_rbbA_&_…	ABC-2 type transport system ATP-binding protein_&_branched-chain amino acid transport system ATP-binding protein_&_branched-chain amino acid transport system ATP-binding protein_&_putative ABC transport system ATP-binding protein_&_iron complex transport system ATP-binding protein [EC:3.6.3.34]_&_polar amino acid transport system ATP-binding protein [EC:3.6.3.21]_&_multiple sugar transport system…	ko02010:ABC transporters|ko02024:Quorum sensing_&_ko02010:ABC transporters|ko02024:Quorum sensing_&_ko02010:ABC transporters_&_ko02010:ABC transporters_&_ko02010:ABC transporters_&_ko02010:ABC transporters_&_ko02010:ABC transporters_&_ko02010:ABC transporters_&_ko02010:ABC transporters_&_ko02024:Quorum sensing_&_ko02024:Quorum sensing_&_ko02024:Quorum sensing_&_ko02010:ABC transporters_&_ko02010:…	COG: COG1131 COG1134|TC: 3.A.1_&_COG: COG0410|TC: 3.A.1.4_&_COG: COG0411|TC: 3.A.1.4_&_COG: COG1136 COG4181|TC: 3.A.1_&_COG: COG1120|GO: 0015623|TC: 3.A.1.14_&_COG: COG1126|GO: 0015426|TC: 3.A.1.3_&_COG: COG3839|TC: 3.A.1.1_&_COG: COG1117|GO: 0015415|TC: 3.A.1.7_&_COG: COG1129 COG3845|GO: 0015407|TC: 3.A.1.2_&_COG: COG1132 COG2274 COG5265|TC: 3.A.1.21 3.A.1.106 3.A.1.109_&_COG: COG3841|GO: 001540…	M00254:ABC-2 type transport system_&_M00237:Branched-chain amino acid transport system_&_M00237:Branched-chain amino acid transport system_&_M00258:Putative ABC transport system_&_M00240:Iron complex transport system_&_M00236:Putative polar amino acid transport system_&_M00194:Maltose/maltodextrin transport system|M00196:Raffinose/stachyose/melibiose transport system|M00197:Putative fructooligosa…	H00810:Progressive myoclonic epilepsy (PME/ EPM)|H01601:Anaplastic large-cell lymphoma|H01892:Peripheral T cell lymphoma (PTCL)|H01994:Lafora disease	NA	0	-0.0549099	1
1154	gene1154	gene1154|WP_012003168.1|ABC_transporter_AT...	protein_coding	TLET_RS05745	WP_012003168.1	ABC transporter ATP-binding protein	K01995	KO:K01995	1	1	livG	branched-chain amino acid transport system ATP-binding protein	ko02010:ABC transporters|ko02024:Quorum sensing	COG: COG0411|TC: 3.A.1.4	M00237:Branched-chain amino acid transport system	NA	NA	0	-0.550709	1
1155	gene1155	gene1155|WP_012003169.1|ABC_transporter_AT...	protein_coding	TLET_RS05750	WP_012003169.1	ABC transporter ATP-binding protein	K01990_&_K02003_&_NoK_&_K01996_&_K01995_&_K02013_&_K02028_&_K02049_&_K06147_&_K02056_&_K10112_&_K02036_&_K02032_&_K02031_&_K10441_&_K02065_&_K02010_&_K06861_&_K09810_&_K02052_&_K02071_&_K09812_&_K02017_&_K11072_&_K05847_&_K02041_&_K16787_&_K16786_&_K09817_&_K02000_&_K10111_&_K02045_&_K11963_&_K11962_&_K15555_&_K09972_&_K15578_&_K02006_&_K05833_&_K05816_&_K10545_&_K11085_&_K10823_&_K13926_&_K11076…	KO:K01990_&_KO:K02003_&_KO:K01996_&_KO:K01995_&_KO:K02013_&_KO:K02028_&_KO:K02049_&_KO:K06147_&_KO:K02056_&_KO:K10112_&_KO:K02036_&_KO:K02032_&_KO:K02031_&_KO:K10441_&_KO:K02065_&_KO:K02010_&_KO:K06861_&_KO:K09810_&_KO:K02052_&_KO:K02071_&_KO:K09812_&_KO:K02017_&_KO:K11072_&_KO:K05847_&_KO:K02041_&_KO:K16787_&_KO:K16786_&_KO:K09817_&_KO:K02000_&_KO:K10111_&_KO:K02045_&_KO:K11963_&_KO:K11962_&_KO:…	4935_&_2893_&_2768_&_2276_&_2219_&_1826_&_1456_&_1343_&_1323_&_1257_&_1231_&_1074_&_997_&_958_&_953_&_902_&_860_&_731_&_720_&_690_&_640_&_606_&_540_&_538_&_509_&_477_&_464_&_443_&_420_&_412_&_390_&_375_&_352_&_341_&_333_&_305_&_270_&_269_&_256_&_250_&_247_&_233_&_212_&_210_&_209_&_199_&_178_&_172_&_172_&_155_&_151_&_149_&_146_&_141_&_134_&_130_&_124_&_123_&_122_&_114_&_113_&_107_&_105_&_105_&_104…	0.112483759943473_&_0.0659403277642286_&_0.0518770086385704_&_0.050577804116427_&_0.0416201308321747_&_0.0331866979691382_&_0.0306110819866433_&_0.0301552207508035_&_0.0286508786725321_&_0.0280582590659403_&_0.0244797483645978_&_0.0227246826066145_&_0.0218357531967269_&_0.021721787887767_&_0.0205593417363754_&_0.0196020331411118_&_0.0166617281699451_&_0.0164110044902332_&_0.0157272126364735_&_0.0…	ABC-2.A_&_ABC.CD.A_&_livF_&_livG_&_ABC.FEV.A_&_ABC.PA.A_&_ABC.SN.A_&_ABCB-BAC_&_ABC.SS.A_&_msmX, msmK, malK, sugC, ggtA, msiK_&_pstB_&_ABC.PE.A1_&_ABC.PE.A_&_rbsA_&_mlaF, linL, mkl_&_afuC, fbpC_&_lptB_&_lolD_&_ABC.SP.A_&_metN_&_ftsE_&_modC_&_potA_&_opuA_&_phnC_&_ecfA2_&_ecfA1_&_znuC_&_proV_&_malK, mtlK, thuK_&_cysA_&_urtE_&_urtD_&_ssuB_&_aapP, bztD_&_nrtC, nasD_&_cbiO_&_ABC.X4.A_&_ugpC_&_xylG_&_m…	ABC-2 type transport system ATP-binding protein_&_putative ABC transport system ATP-binding protein_&_branched-chain amino acid transport system ATP-binding protein_&_branched-chain amino acid transport system ATP-binding protein_&_iron complex transport system ATP-binding protein [EC:3.6.3.34]_&_polar amino acid transport system ATP-binding protein [EC:3.6.3.21]_&_NitT/TauT family transport syst…	ko02010:ABC transporters|ko02024:Quorum sensing_&_ko02010:ABC transporters|ko02024:Quorum sensing_&_ko02010:ABC transporters_&_ko02010:ABC transporters_&_ko02010:ABC transporters_&_ko02024:Quorum sensing_&_ko02024:Quorum sensing_&_ko02010:ABC transporters_&_ko02010:ABC transporters_&_ko02010:ABC transporters_&_ko02010:ABC transporters_&_ko02010:ABC transporters_&_ko02024:Quorum sensing_&_ko02010:…	COG: COG1131 COG1134|TC: 3.A.1_&_COG: COG1136 COG4181|TC: 3.A.1_&_COG: COG0410|TC: 3.A.1.4_&_COG: COG0411|TC: 3.A.1.4_&_COG: COG1120|GO: 0015623|TC: 3.A.1.14_&_COG: COG1126|GO: 0015426|TC: 3.A.1.3_&_COG: COG1116|TC: 3.A.1.16 3.A.1.17_&_COG: COG1132 COG2274 COG5265|TC: 3.A.1.21 3.A.1.106 3.A.1.109_&_COG: COG1129 COG3845|GO: 0015407|TC: 3.A.1.2_&_COG: COG3839|TC: 3.A.1.1_&_COG: COG1117|GO: 0015415|…	M00254:ABC-2 type transport system_&_M00258:Putative ABC transport system_&_M00237:Branched-chain amino acid transport system_&_M00237:Branched-chain amino acid transport system_&_M00240:Iron complex transport system_&_M00236:Putative polar amino acid transport system_&_M00188:NitT/TauT family transport system_&_M00221:Putative simple sugar transport system_&_M00194:Maltose/maltodextrin transport…	H00208:Hyperbilirubinemia|H02056:Dubin-Johnson syndrome	with LivGHMJ and LivGHMK is part of the high-affinity branched-chain amino acid transport system%3B LivFGHMK is specific for the transport of leucine%2C while LivFGHMJ is a transporter for leucine%2C isoleucine%2C and valine	0	-1.1046	1
1247	gene1247	gene1247|WP_012003253.1|ABC_transporter_AT...	protein_coding	TLET_RS06200	WP_012003253.1	ABC transporter ATP-binding protein	K06148	KO:K06148	1	1	ABCC-BAC	ATP-binding cassette, subfamily C, bacterial	NA	COG: COG4988 COG1132 COG2274|TC: 3.A.1	NA	NA	NA	0	0.904491	1
1249	gene1249	gene1249|WP_012003255.1|ABC_transporter_AT...	protein_coding	TLET_RS06210	WP_012003255.1	ABC transporter ATP-binding protein	K06147_&_NoK_&_K11085_&_K18889_&_K18890_&_K12541_&_K18893_&_K11004_&_K16013_&_K06148_&_K16012_&_K20344_&_K02013_&_K02071_&_K18104_&_K06861_&_K02028_&_K13409_&_K02068_&_K18887_&_K11963_&_K01990_&_K12536_&_K09972_&_K18888_&_K12531_&_K16014_&_K10004_&_K02049_&_K05847_&_K12530_&_K20485_&_K09817_&_K18895_&_K16299_&_K18891_&_K01996_&_K18892_&_K06857_&_K15738_&_K18216_&_K02021_&_K10008_&_K18217_&_K02041…	KO:K06147_&_KO:K11085_&_KO:K18889_&_KO:K18890_&_KO:K12541_&_KO:K18893_&_KO:K11004_&_KO:K16013_&_KO:K06148_&_KO:K16012_&_KO:K20344_&_KO:K02013_&_KO:K02071_&_KO:K18104_&_KO:K06861_&_KO:K02028_&_KO:K13409_&_KO:K02068_&_KO:K18887_&_KO:K11963_&_KO:K01990_&_KO:K12536_&_KO:K09972_&_KO:K18888_&_KO:K12531_&_KO:K16014_&_KO:K10004_&_KO:K02049_&_KO:K05847_&_KO:K12530_&_KO:K20485_&_KO:K09817_&_KO:K18895_&_KO:…	1868_&_636_&_553_&_257_&_257_&_193_&_161_&_108_&_98_&_97_&_97_&_67_&_63_&_56_&_47_&_32_&_31_&_31_&_24_&_23_&_15_&_14_&_14_&_13_&_12_&_11_&_11_&_9_&_8_&_8_&_8_&_8_&_7_&_7_&_6_&_6_&_5_&_5_&_4_&_4_&_4_&_3_&_3_&_3_&_2_&_2_&_2_&_2_&_1_&_1_&_1_&_1_&_1_&_1_&_1_&_1_&_1_&_1_&_1_&_1_&_1_&_1_&_1_&_1_&_1	0.436856875584659_&_0.12932647333957_&_0.0601028999064546_&_0.0601028999064546_&_0.0451356407857811_&_0.0376520112254443_&_0.0252572497661366_&_0.0229186155285313_&_0.0226847521047708_&_0.0226847521047708_&_0.0156688493919551_&_0.014733395696913_&_0.0130963517305893_&_0.0109915809167446_&_0.00748362956033676_&_0.00724976613657624_&_0.00724976613657624_&_0.00561272217025257_&_0.00537885874649205_&…	ABCB-BAC_&_msbA_&_mdlA, smdA_&_mdlB, smdB_&_lapB_&_vcaM_&_hlyB, cyaB_&_cydD_&_ABCC-BAC_&_cydC_&_blpA, lagD_&_ABC.FEV.A_&_metN_&_abcA, bmrA_&_lptB_&_ABC.PA.A_&_raxB, cvaB_&_ABC.X2.A_&_efrA_&_urtE_&_ABC-2.A_&_hasD, prtD, aprD_&_aapP, bztD_&_efrB_&_rtxE, fitC_&_cydCD_&_gltL, aatP_&_ABC.SN.A_&_opuA_&_rtxB, fitA_&_nisT, spaT_&_znuC_&_iroC_&_eexD_&_patA, rscA, lmrC, satA_&_livF_&_patB, rscB, lmrC, satB…	ATP-binding cassette, subfamily B, bacterial_&_ATP-binding cassette, subfamily B, bacterial MsbA [EC:3.6.3.-]_&_ATP-binding cassette, subfamily B, multidrug efflux pump_&_ATP-binding cassette, subfamily B, multidrug efflux pump_&_ATP-binding cassette, subfamily C, bacterial LapB_&_ATP-binding cassette, subfamily B, multidrug efflux pump_&_ATP-binding cassette, subfamily B, bacterial HlyB/CyaB_&_A…	ko02010:ABC transporters_&_ko02010:ABC transporters_&_ko02010:ABC transporters_&_ko02010:ABC transporters_&_ko02010:ABC transporters_&_ko02010:ABC transporters|ko03070:Bacterial secretion system|ko05133:Pertussis_&_ko02010:ABC transporters_&_ko02010:ABC transporters_&_ko02010:ABC transporters|ko02024:Quorum sensing_&_ko02010:ABC transporters_&_ko02010:ABC transporters_&_ko01501:beta-Lactam resist…	COG: COG1132 COG2274 COG5265|TC: 3.A.1.21 3.A.1.106 3.A.1.109_&_COG: COG1132|TC: 3.A.1.106_&_COG: COG1132|TC: 3.A.1.106.5 3.A.1.106.13_&_COG: COG1132|TC: 3.A.1.106.5 3.A.1.106.13_&_COG: COG2274|TC: 3.A.1.109.3 3.A.1.109.4_&_COG: COG1132|TC: 3.A.1_&_COG: COG2274|TC: 3.A.1.109.1 3.A.1.109.2_&_COG: COG4988|TC: 3.A.1.129_&_COG: COG4988 COG1132 COG2274|TC: 3.A.1_&_COG: COG4987|TC: 3.A.1.129_&_COG: COG…	M00707:Multidrug resistance, MdlAB/SmdAB transporter_&_M00707:Multidrug resistance, MdlAB/SmdAB transporter_&_M00330:Adhesin protein transport system_&_M00325:alpha-Hemolysin/cyclolysin transport system|M00575:Pertussis pathogenicity signature, T1SS_&_M00240:Iron complex transport system_&_M00238:D-Methionine transport system_&_M00700:Multidrug resistance, efflux pump AbcA_&_M00320:Lipopolysaccha…	NA	NA	1	2.06153	3.99604e-08
1255	gene1255	gene1255|WP_004083354.1|ABC_transporter_AT...	protein_coding	TLET_RS06240	WP_004083354.1	ABC transporter ATP-binding protein	K06148	KO:K06148	2	1	ABCC-BAC	ATP-binding cassette, subfamily C, bacterial	NA	COG: COG4988 COG1132 COG2274|TC: 3.A.1	NA	NA	NA	0	0.840144	1
1256	gene1256	gene1256|WP_011943915.1|ABC_transporter_AT...	protein_coding	TLET_RS06245	WP_011943915.1	ABC transporter ATP-binding protein	K06148	KO:K06148	1	1	ABCC-BAC	ATP-binding cassette, subfamily C, bacterial	NA	COG: COG4988 COG1132 COG2274|TC: 3.A.1	NA	NA	NA	0	0.571125	1
1274	gene1274	gene1274|NA|ABC_transporter_ATP-binding_pr...	pseudogene	TLET_RS06320	NA	ABC transporter ATP-binding protein	K01990_&_K10112_&_K01996_&_NoK_&_K06861_&_K02049_&_K02052_&_K02010_&_K05847_&_K11072_&_K01995_&_K02065_&_K02045_&_K10111_&_K02028_&_K13926_&_K11963_&_K02036_&_K11076_&_K02031_&_K09695_&_K02017_&_K02000_&_K19340_&_K05816_&_K02013_&_K02071_&_K10441_&_K15578_&_K16787_&_K09697_&_K02003_&_K15555_&_K02032_&_K02056_&_K11962_&_K20459_&_K02062_&_K02193_&_K16786_&_K11050_&_K20490_&_K16907_&_K10191_&_K10831…	KO:K01990_&_KO:K10112_&_KO:K01996_&_KO:K06861_&_KO:K02049_&_KO:K02052_&_KO:K02010_&_KO:K05847_&_KO:K11072_&_KO:K01995_&_KO:K02065_&_KO:K02045_&_KO:K10111_&_KO:K02028_&_KO:K13926_&_KO:K11963_&_KO:K02036_&_KO:K11076_&_KO:K02031_&_KO:K09695_&_KO:K02017_&_KO:K02000_&_KO:K19340_&_KO:K05816_&_KO:K02013_&_KO:K02071_&_KO:K10441_&_KO:K15578_&_KO:K16787_&_KO:K09697_&_KO:K02003_&_KO:K15555_&_KO:K02032_&_KO:…	5226_&_969_&_955_&_837_&_710_&_642_&_592_&_575_&_455_&_452_&_362_&_313_&_246_&_223_&_210_&_209_&_191_&_190_&_183_&_176_&_153_&_149_&_146_&_146_&_144_&_140_&_134_&_134_&_125_&_123_&_117_&_108_&_101_&_93_&_84_&_76_&_70_&_61_&_53_&_52_&_50_&_49_&_46_&_40_&_40_&_39_&_39_&_36_&_35_&_34_&_33_&_33_&_30_&_30_&_22_&_21_&_21_&_21_&_20_&_20_&_20_&_19_&_19_&_19_&_17_&_14_&_14_&_14_&_13_&_12_&_12_&_12_&_12_&_…	0.323351070412078_&_0.0599554510580374_&_0.0590892216309863_&_0.0439302066575919_&_0.0397228065833436_&_0.0366291300581611_&_0.0355772800395991_&_0.028152456379161_&_0.02796683578765_&_0.0223982180423215_&_0.0193664150476426_&_0.015220888503898_&_0.0137977973023141_&_0.0129934414057666_&_0.012931567875263_&_0.0118178443261973_&_0.0117559707956936_&_0.011322856082168_&_0.0108897413686425_&_0.00946…	ABC-2.A_&_msmX, msmK, malK, sugC, ggtA, msiK_&_livF_&_lptB_&_ABC.SN.A_&_ABC.SP.A_&_afuC, fbpC_&_opuA_&_potA_&_livG_&_mlaF, linL, mkl_&_cysA_&_malK, mtlK, thuK_&_ABC.PA.A_&_rbbA_&_urtE_&_pstB_&_potG_&_ABC.PE.A_&_nodI_&_modC_&_proV_&_nosF_&_ugpC_&_ABC.FEV.A_&_metN_&_rbsA_&_nrtC, nasD_&_ecfA2_&_natA_&_ABC.CD.A_&_ssuB_&_ABC.PE.A1_&_ABC.SS.A_&_urtD_&_nukF, mcdF, sboF_&_thiQ_&_ccmA_&_ecfA1_&_ABC-2.CYL.…	ABC-2 type transport system ATP-binding protein_&_multiple sugar transport system ATP-binding protein_&_branched-chain amino acid transport system ATP-binding protein_&_lipopolysaccharide export system ATP-binding protein [EC:3.6.3.-]_&_NitT/TauT family transport system ATP-binding protein_&_putative spermidine/putrescine transport system ATP-binding protein_&_iron(III) transport system ATP-bindi…	ko02010:ABC transporters_&_ko02010:ABC transporters|ko02024:Quorum sensing_&_ko02010:ABC transporters_&_ko02024:Quorum sensing_&_ko02010:ABC transporters_&_ko02010:ABC transporters_&_ko02010:ABC transporters_&_ko02010:ABC transporters|ko02024:Quorum sensing_&_ko02010:ABC transporters_&_ko00920:Sulfur metabolism|ko02010:ABC transporters_&_ko02010:ABC transporters_&_ko02010:ABC transporters_&_ko020…	COG: COG1131 COG1134|TC: 3.A.1_&_COG: COG3839|TC: 3.A.1.1_&_COG: COG0410|TC: 3.A.1.4_&_COG: COG1137|TC: 1.B.42.1_&_COG: COG1116|TC: 3.A.1.16 3.A.1.17_&_COG: COG3842|TC: 3.A.1.11_&_COG: COG3841|GO: 0015408|TC: 3.A.1.10_&_COG: COG1125|TC: 3.A.1.12_&_COG: COG3842|GO: 0015417|TC: 3.A.1.11.1_&_COG: COG0411|TC: 3.A.1.4_&_COG: COG1127|TC: 3.A.1.27_&_COG: COG1118|GO: 0015419|TC: 3.A.1.6.1 3.A.1.6.3_&_COG…	M00254:ABC-2 type transport system_&_M00194:Maltose/maltodextrin transport system|M00196:Raffinose/stachyose/melibiose transport system|M00197:Putative fructooligosaccharide transport system|M00200:Putative sorbitol/mannitol transport system|M00201:alpha-Glucoside transport system|M00206:Cellobiose transport system|M00207:Putative multiple sugar transport system|M00491:arabinogalactan oligomer/ma…	NA	frameshifted	0	-0.442477	1
1289	gene1289	gene1289|WP_012003284.1|ABC_transporter_AT...	protein_coding	TLET_RS06395	WP_012003284.1	ABC transporter ATP-binding protein	K02013	KO:K02013	1	1	ABC.FEV.A	iron complex transport system ATP-binding protein [EC:3.6.3.34]	ko02010:ABC transporters	COG: COG1120|GO: 0015623|TC: 3.A.1.14	M00240:Iron complex transport system	NA	NA	0	-0.240657	1
1314	gene1314	gene1314|WP_012003307.1|ABC_transporter_AT...	protein_coding	TLET_RS06520	WP_012003307.1	ABC transporter ATP-binding protein	K02013	KO:K02013	1	1	ABC.FEV.A	iron complex transport system ATP-binding protein [EC:3.6.3.34]	ko02010:ABC transporters	COG: COG1120|GO: 0015623|TC: 3.A.1.14	M00240:Iron complex transport system	NA	NA	0	0.492689	1
1321	gene1321	gene1321|WP_012003314.1|ABC_transporter_AT...	protein_coding	TLET_RS06555	WP_012003314.1	ABC transporter ATP-binding protein	K10112	KO:K10112	9	1	msmX, msmK, malK, sugC, ggtA, msiK	multiple sugar transport system ATP-binding protein	ko02010:ABC transporters	COG: COG3839|TC: 3.A.1.1	M00194:Maltose/maltodextrin transport system|M00196:Raffinose/stachyose/melibiose transport system|M00197:Putative fructooligosaccharide transport system|M00200:Putative sorbitol/mannitol transport system|M00201:alpha-Glucoside transport system|M00206:Cellobiose transport system|M00207:Putative multiple sugar transport system|M00491:arabinogalactan oligomer/maltooligosaccharide transport system|M…	NA	NA	0	0.448632	1
1349	gene1349	gene1349|WP_012003342.1|ABC_transporter_AT...	protein_coding	TLET_RS06695	WP_012003342.1	ABC transporter ATP-binding protein	K02003_&_K02031_&_K01990_&_NoK_&_K02032_&_K02049_&_K02028_&_K10112_&_K02036_&_K02013_&_K01995_&_K02065_&_K02010_&_K09810_&_K02052_&_K01996_&_K06861_&_K02071_&_K09812_&_K11072_&_K10823_&_K05847_&_K02017_&_K02000_&_K15583_&_K16787_&_K16786_&_K06147_&_K02045_&_K10111_&_K15578_&_K02041_&_K15555_&_K09972_&_K05816_&_K02056_&_K13896_&_K10441_&_K11076_&_K05685_&_K13926_&_K02006_&_K05781_&_K09817_&_K10545…	KO:K02003_&_KO:K02031_&_KO:K01990_&_KO:K02032_&_KO:K02049_&_KO:K02028_&_KO:K10112_&_KO:K02036_&_KO:K02013_&_KO:K01995_&_KO:K02065_&_KO:K02010_&_KO:K09810_&_KO:K02052_&_KO:K01996_&_KO:K06861_&_KO:K02071_&_KO:K09812_&_KO:K11072_&_KO:K10823_&_KO:K05847_&_KO:K02017_&_KO:K02000_&_KO:K15583_&_KO:K16787_&_KO:K16786_&_KO:K06147_&_KO:K02045_&_KO:K10111_&_KO:K15578_&_KO:K02041_&_KO:K15555_&_KO:K09972_&_KO:…	3486_&_3070_&_2966_&_2408_&_2219_&_1625_&_1484_&_1341_&_1195_&_1179_&_1103_&_934_&_886_&_772_&_683_&_677_&_667_&_653_&_591_&_548_&_533_&_516_&_499_&_498_&_447_&_413_&_410_&_398_&_375_&_374_&_321_&_317_&_312_&_307_&_259_&_257_&_227_&_216_&_215_&_208_&_206_&_192_&_192_&_188_&_174_&_155_&_146_&_135_&_128_&_119_&_114_&_113_&_107_&_106_&_106_&_104_&_103_&_100_&_87_&_87_&_85_&_83_&_78_&_76_&_75_&_70_&_…	0.090849860571786_&_0.0800083396314925_&_0.0772979593964192_&_0.0578301321310365_&_0.0423496911730213_&_0.0386750410466238_&_0.0349482682233979_&_0.0311433113549295_&_0.0307263297803028_&_0.0287456673008261_&_0.0243412994188319_&_0.0230903546949519_&_0.0201193609757369_&_0.017799900966876_&_0.017643532876391_&_0.0173829193922494_&_0.017018060514451_&_0.0154022569127727_&_0.0142816189309635_&_0.01…	ABC.CD.A_&_ABC.PE.A_&_ABC-2.A_&_ABC.PE.A1_&_ABC.SN.A_&_ABC.PA.A_&_msmX, msmK, malK, sugC, ggtA, msiK_&_pstB_&_ABC.FEV.A_&_livG_&_mlaF, linL, mkl_&_afuC, fbpC_&_lolD_&_ABC.SP.A_&_livF_&_lptB_&_metN_&_ftsE_&_potA_&_oppF_&_opuA_&_modC_&_proV_&_oppD_&_ecfA2_&_ecfA1_&_ABCB-BAC_&_cysA_&_malK, mtlK, thuK_&_nrtC, nasD_&_phnC_&_ssuB_&_aapP, bztD_&_ugpC_&_ABC.SS.A_&_yejF_&_rbsA_&_potG_&_macB_&_rbbA_&_cbiO_…	putative ABC transport system ATP-binding protein_&_peptide/nickel transport system ATP-binding protein_&_ABC-2 type transport system ATP-binding protein_&_peptide/nickel transport system ATP-binding protein_&_NitT/TauT family transport system ATP-binding protein_&_polar amino acid transport system ATP-binding protein [EC:3.6.3.21]_&_multiple sugar transport system ATP-binding protein_&_phosphate…	ko02024:Quorum sensing_&_ko02024:Quorum sensing_&_ko02010:ABC transporters_&_ko02010:ABC transporters_&_ko02010:ABC transporters_&_ko02010:ABC transporters|ko02024:Quorum sensing_&_ko02010:ABC transporters_&_ko02010:ABC transporters_&_ko02010:ABC transporters_&_ko02024:Quorum sensing_&_ko02010:ABC transporters|ko02024:Quorum sensing_&_ko02010:ABC transporters_&_ko02010:ABC transporters_&_ko02010:…	COG: COG1136 COG4181|TC: 3.A.1_&_COG: COG0444 COG1123|TC: 3.A.1.5_&_COG: COG1131 COG1134|TC: 3.A.1_&_COG: COG1123 COG1124|TC: 3.A.1.5_&_COG: COG1116|TC: 3.A.1.16 3.A.1.17_&_COG: COG1126|GO: 0015426|TC: 3.A.1.3_&_COG: COG3839|TC: 3.A.1.1_&_COG: COG1117|GO: 0015415|TC: 3.A.1.7_&_COG: COG1120|GO: 0015623|TC: 3.A.1.14_&_COG: COG0411|TC: 3.A.1.4_&_COG: COG1127|TC: 3.A.1.27_&_COG: COG3841|GO: 0015408|T…	M00258:Putative ABC transport system_&_M00239:Peptides/nickel transport system_&_M00254:ABC-2 type transport system_&_M00239:Peptides/nickel transport system_&_M00188:NitT/TauT family transport system_&_M00236:Putative polar amino acid transport system_&_M00194:Maltose/maltodextrin transport system|M00196:Raffinose/stachyose/melibiose transport system|M00197:Putative fructooligosaccharide transpo…	NA	NA	0	-0.260432	1
1350	gene1350	gene1350|WP_012003343.1|ABC_transporter_AT...	protein_coding	TLET_RS06700	WP_012003343.1	ABC transporter ATP-binding protein	K10823	KO:K10823	1	1	oppF	oligopeptide transport system ATP-binding protein	ko01501:beta-Lactam resistance|ko02010:ABC transporters|ko02024:Quorum sensing	COG: COG4608|GO: 0015197|TC: 3.A.1.5.1 3.A.1.5.18 3.A.1.5.19 3.A.1.5.25	M00439:Oligopeptide transport system	NA	NA	0	-0.197606	1
1360	gene1360	gene1360|WP_012003353.1|ABC_transporter_AT...	protein_coding	TLET_RS06750	WP_012003353.1	ABC transporter ATP-binding protein	K01990_&_NoK_&_K02003_&_K02031_&_K06147_&_K02013_&_K02032_&_K01995_&_K01996_&_K02049_&_K02028_&_K10112_&_K02056_&_K02036_&_K02065_&_K10441_&_K02010_&_K09812_&_K09810_&_K16787_&_K16786_&_K02017_&_K02052_&_K11085_&_K06861_&_K02071_&_K09817_&_K11072_&_K10823_&_K02041_&_K05847_&_K02000_&_K02006_&_K15583_&_K15738_&_K10111_&_K02045_&_K15555_&_K11963_&_K11962_&_K15578_&_K09972_&_K18890_&_K05816_&_K05833…	KO:K01990_&_KO:K02003_&_KO:K02031_&_KO:K06147_&_KO:K02013_&_KO:K02032_&_KO:K01995_&_KO:K01996_&_KO:K02049_&_KO:K02028_&_KO:K10112_&_KO:K02056_&_KO:K02036_&_KO:K02065_&_KO:K10441_&_KO:K02010_&_KO:K09812_&_KO:K09810_&_KO:K16787_&_KO:K16786_&_KO:K02017_&_KO:K02052_&_KO:K11085_&_KO:K06861_&_KO:K02071_&_KO:K09817_&_KO:K11072_&_KO:K10823_&_KO:K02041_&_KO:K05847_&_KO:K02000_&_KO:K02006_&_KO:K15583_&_KO:…	5665_&_4890_&_3853_&_3039_&_2411_&_2332_&_2209_&_2142_&_1882_&_1855_&_1500_&_1399_&_1275_&_1205_&_1057_&_950_&_939_&_807_&_792_&_756_&_741_&_740_&_702_&_697_&_683_&_663_&_607_&_558_&_531_&_529_&_519_&_498_&_462_&_446_&_404_&_393_&_378_&_373_&_331_&_330_&_324_&_307_&_298_&_268_&_267_&_247_&_227_&_224_&_223_&_222_&_217_&_217_&_214_&_212_&_210_&_210_&_209_&_207_&_202_&_195_&_192_&_190_&_185_&_181_&_…	0.0968177467869839_&_0.0658497402242275_&_0.0519380639868745_&_0.041205222860268_&_0.0398550724637681_&_0.0377529395679519_&_0.0366078753076292_&_0.0321643423571233_&_0.0317028985507246_&_0.0256357670221493_&_0.0239096253759912_&_0.0217904019688269_&_0.0205940661744599_&_0.0180646704949412_&_0.0162359857806946_&_0.0160479901558655_&_0.0137920426579163_&_0.0135356849876948_&_0.0129204265791632_&_0…	ABC-2.A_&_ABC.CD.A_&_ABC.PE.A_&_ABCB-BAC_&_ABC.FEV.A_&_ABC.PE.A1_&_livG_&_livF_&_ABC.SN.A_&_ABC.PA.A_&_msmX, msmK, malK, sugC, ggtA, msiK_&_ABC.SS.A_&_pstB_&_mlaF, linL, mkl_&_rbsA_&_afuC, fbpC_&_ftsE_&_lolD_&_ecfA2_&_ecfA1_&_modC_&_ABC.SP.A_&_msbA_&_lptB_&_metN_&_znuC_&_potA_&_oppF_&_phnC_&_opuA_&_proV_&_cbiO_&_oppD_&_uup_&_malK, mtlK, thuK_&_cysA_&_ssuB_&_urtE_&_urtD_&_nrtC, nasD_&_aapP, bztD_&…	ABC-2 type transport system ATP-binding protein_&_putative ABC transport system ATP-binding protein_&_peptide/nickel transport system ATP-binding protein_&_ATP-binding cassette, subfamily B, bacterial_&_iron complex transport system ATP-binding protein [EC:3.6.3.34]_&_peptide/nickel transport system ATP-binding protein_&_branched-chain amino acid transport system ATP-binding protein_&_branched-ch…	ko02024:Quorum sensing_&_ko02010:ABC transporters_&_ko02024:Quorum sensing_&_ko02010:ABC transporters|ko02024:Quorum sensing_&_ko02010:ABC transporters|ko02024:Quorum sensing_&_ko02010:ABC transporters_&_ko02010:ABC transporters_&_ko02010:ABC transporters_&_ko02010:ABC transporters_&_ko02010:ABC transporters_&_ko02010:ABC transporters_&_ko02010:ABC transporters_&_ko02010:ABC transporters_&_ko0201…	COG: COG1131 COG1134|TC: 3.A.1_&_COG: COG1136 COG4181|TC: 3.A.1_&_COG: COG0444 COG1123|TC: 3.A.1.5_&_COG: COG1132 COG2274 COG5265|TC: 3.A.1.21 3.A.1.106 3.A.1.109_&_COG: COG1120|GO: 0015623|TC: 3.A.1.14_&_COG: COG1123 COG1124|TC: 3.A.1.5_&_COG: COG0411|TC: 3.A.1.4_&_COG: COG0410|TC: 3.A.1.4_&_COG: COG1116|TC: 3.A.1.16 3.A.1.17_&_COG: COG1126|GO: 0015426|TC: 3.A.1.3_&_COG: COG3839|TC: 3.A.1.1_&_CO…	M00254:ABC-2 type transport system_&_M00258:Putative ABC transport system_&_M00239:Peptides/nickel transport system_&_M00240:Iron complex transport system_&_M00239:Peptides/nickel transport system_&_M00237:Branched-chain amino acid transport system_&_M00237:Branched-chain amino acid transport system_&_M00188:NitT/TauT family transport system_&_M00236:Putative polar amino acid transport system_&_M…	H00208:Hyperbilirubinemia|H02056:Dubin-Johnson syndrome_&_H00810:Progressive myoclonic epilepsy (PME/ EPM)|H01601:Anaplastic large-cell lymphoma|H01892:Peripheral T cell lymphoma (PTCL)|H01994:Lafora disease	NA	0	-0.108815	1
1382	gene1382	gene1382|WP_012003375.1|ABC_transporter_AT...	protein_coding	TLET_RS06860	WP_012003375.1	ABC transporter ATP-binding protein	K02052	KO:K02052	1	1	ABC.SP.A	putative spermidine/putrescine transport system ATP-binding protein	ko02024:Quorum sensing	COG: COG3842|TC: 3.A.1.11	M00193:Putative spermidine/putrescine transport system	NA	NA	0	0.0209415	1
1395	gene1395	gene1395|WP_012003386.1|ABC_transporter_AT...	protein_coding	TLET_RS06925	WP_012003386.1	ABC transporter ATP-binding protein	K01990_&_NoK_&_K02003_&_K02031_&_K02032_&_K02049_&_K02013_&_K01995_&_K02028_&_K10112_&_K01996_&_K02036_&_K02065_&_K02010_&_K09810_&_K09812_&_K02056_&_K02017_&_K06861_&_K02052_&_K02071_&_K09817_&_K16787_&_K16786_&_K10441_&_K11072_&_K06147_&_K15738_&_K05847_&_K10823_&_K02000_&_K02041_&_K15583_&_K06158_&_K10111_&_K02006_&_K02045_&_K15555_&_K15578_&_K09972_&_K11963_&_K05816_&_K13896_&_K10545_&_K11076…	KO:K01990_&_KO:K02003_&_KO:K02031_&_KO:K02032_&_KO:K02049_&_KO:K02013_&_KO:K01995_&_KO:K02028_&_KO:K10112_&_KO:K01996_&_KO:K02036_&_KO:K02065_&_KO:K02010_&_KO:K09810_&_KO:K09812_&_KO:K02056_&_KO:K02017_&_KO:K06861_&_KO:K02052_&_KO:K02071_&_KO:K09817_&_KO:K16787_&_KO:K16786_&_KO:K10441_&_KO:K11072_&_KO:K06147_&_KO:K15738_&_KO:K05847_&_KO:K10823_&_KO:K02000_&_KO:K02041_&_KO:K15583_&_KO:K06158_&_KO:…	4191_&_3916_&_3769_&_2602_&_2124_&_1865_&_1607_&_1516_&_1497_&_1397_&_1375_&_1167_&_1046_&_936_&_789_&_785_&_747_&_733_&_731_&_702_&_647_&_599_&_577_&_563_&_559_&_558_&_546_&_534_&_520_&_518_&_498_&_498_&_427_&_419_&_393_&_385_&_378_&_374_&_325_&_306_&_288_&_268_&_224_&_219_&_217_&_212_&_199_&_195_&_182_&_181_&_181_&_179_&_175_&_164_&_160_&_156_&_151_&_147_&_145_&_141_&_134_&_134_&_130_&_125_&_12…	0.0877641195317572_&_0.0789269784097334_&_0.0544887232215777_&_0.0444788809080058_&_0.0390551378970955_&_0.0336523359788914_&_0.0317466965426256_&_0.0313488157812075_&_0.0292547065105857_&_0.0287940024710489_&_0.0244382551881557_&_0.0219043829707034_&_0.0196008627730195_&_0.0165225221452055_&_0.0164387577743807_&_0.0156429962515444_&_0.0153498209536574_&_0.0153079387682449_&_0.0147006470797646_&_…	ABC-2.A_&_ABC.CD.A_&_ABC.PE.A_&_ABC.PE.A1_&_ABC.SN.A_&_ABC.FEV.A_&_livG_&_ABC.PA.A_&_msmX, msmK, malK, sugC, ggtA, msiK_&_livF_&_pstB_&_mlaF, linL, mkl_&_afuC, fbpC_&_lolD_&_ftsE_&_ABC.SS.A_&_modC_&_lptB_&_ABC.SP.A_&_metN_&_znuC_&_ecfA2_&_ecfA1_&_rbsA_&_potA_&_ABCB-BAC_&_uup_&_opuA_&_oppF_&_proV_&_phnC_&_oppD_&_ABCF3_&_malK, mtlK, thuK_&_cbiO_&_cysA_&_ssuB_&_nrtC, nasD_&_aapP, bztD_&_urtE_&_ugpC_…	ABC-2 type transport system ATP-binding protein_&_putative ABC transport system ATP-binding protein_&_peptide/nickel transport system ATP-binding protein_&_peptide/nickel transport system ATP-binding protein_&_NitT/TauT family transport system ATP-binding protein_&_iron complex transport system ATP-binding protein [EC:3.6.3.34]_&_branched-chain amino acid transport system ATP-binding protein_&_po…	ko02024:Quorum sensing_&_ko02024:Quorum sensing_&_ko02010:ABC transporters_&_ko02010:ABC transporters|ko02024:Quorum sensing_&_ko02010:ABC transporters_&_ko02010:ABC transporters|ko02024:Quorum sensing_&_ko02010:ABC transporters_&_ko02010:ABC transporters_&_ko02010:ABC transporters_&_ko02010:ABC transporters_&_ko02010:ABC transporters_&_ko02010:ABC transporters_&_ko02010:ABC transporters_&_ko0202…	COG: COG1131 COG1134|TC: 3.A.1_&_COG: COG1136 COG4181|TC: 3.A.1_&_COG: COG0444 COG1123|TC: 3.A.1.5_&_COG: COG1123 COG1124|TC: 3.A.1.5_&_COG: COG1116|TC: 3.A.1.16 3.A.1.17_&_COG: COG1120|GO: 0015623|TC: 3.A.1.14_&_COG: COG0411|TC: 3.A.1.4_&_COG: COG1126|GO: 0015426|TC: 3.A.1.3_&_COG: COG3839|TC: 3.A.1.1_&_COG: COG0410|TC: 3.A.1.4_&_COG: COG1117|GO: 0015415|TC: 3.A.1.7_&_COG: COG1127|TC: 3.A.1.27_&…	M00254:ABC-2 type transport system_&_M00258:Putative ABC transport system_&_M00239:Peptides/nickel transport system_&_M00239:Peptides/nickel transport system_&_M00188:NitT/TauT family transport system_&_M00240:Iron complex transport system_&_M00237:Branched-chain amino acid transport system_&_M00236:Putative polar amino acid transport system_&_M00194:Maltose/maltodextrin transport system|M00196:R…	H00208:Hyperbilirubinemia|H02056:Dubin-Johnson syndrome	NA	0	0.0928669	1
1415	gene1415	gene1415|WP_012003405.1|ABC_transporter_AT...	protein_coding	TLET_RS07025	WP_012003405.1	ABC transporter ATP-binding protein	K01990	KO:K01990	1	1	ABC-2.A	ABC-2 type transport system ATP-binding protein	NA	COG: COG1131 COG1134|TC: 3.A.1	M00254:ABC-2 type transport system	NA	NA	0	-0.255982	1
1460	gene1460	gene1460|WP_012003447.1|ABC_transporter_AT...	protein_coding	TLET_RS07250	WP_012003447.1	ABC transporter ATP-binding protein	K01990_&_K02003_&_NoK_&_K02013_&_K01996_&_K02032_&_K02031_&_K02049_&_K02028_&_K01995_&_K06147_&_K10112_&_K02036_&_K02056_&_K02065_&_K02010_&_K09812_&_K16787_&_K16786_&_K02052_&_K10441_&_K06861_&_K02071_&_K09810_&_K11072_&_K02006_&_K09817_&_K02041_&_K02017_&_K10823_&_K05847_&_K10111_&_K02045_&_K11085_&_K15555_&_K11963_&_K15578_&_K09972_&_K02000_&_K05816_&_K05833_&_K10545_&_K06857_&_K13896_&_K11076…	KO:K01990_&_KO:K02003_&_KO:K02013_&_KO:K01996_&_KO:K02032_&_KO:K02031_&_KO:K02049_&_KO:K02028_&_KO:K01995_&_KO:K06147_&_KO:K10112_&_KO:K02036_&_KO:K02056_&_KO:K02065_&_KO:K02010_&_KO:K09812_&_KO:K16787_&_KO:K16786_&_KO:K02052_&_KO:K10441_&_KO:K06861_&_KO:K02071_&_KO:K09810_&_KO:K11072_&_KO:K02006_&_KO:K09817_&_KO:K02041_&_KO:K02017_&_KO:K10823_&_KO:K05847_&_KO:K10111_&_KO:K02045_&_KO:K11085_&_KO:…	5023_&_3405_&_3062_&_1722_&_1716_&_1667_&_1544_&_1520_&_1483_&_1401_&_1361_&_1276_&_1165_&_962_&_927_&_865_&_796_&_782_&_774_&_689_&_681_&_651_&_643_&_613_&_553_&_480_&_458_&_434_&_425_&_418_&_414_&_388_&_375_&_369_&_330_&_323_&_318_&_305_&_281_&_267_&_262_&_237_&_223_&_218_&_216_&_211_&_209_&_209_&_207_&_205_&_201_&_172_&_169_&_166_&_159_&_156_&_148_&_147_&_145_&_144_&_137_&_130_&_124_&_113_&_11…	0.108553769017981_&_0.0735866182572614_&_0.0372147302904564_&_0.0370850622406639_&_0.0360261065006916_&_0.0333679114799447_&_0.0328492392807746_&_0.0320496196403873_&_0.030277489626556_&_0.0294130359612725_&_0.027576071922545_&_0.0251772130013831_&_0.0207901106500692_&_0.0200337136929461_&_0.0186938105117566_&_0.0172026279391425_&_0.0169000691562932_&_0.0167271784232365_&_0.014890214384509_&_0.01…	ABC-2.A_&_ABC.CD.A_&_ABC.FEV.A_&_livF_&_ABC.PE.A1_&_ABC.PE.A_&_ABC.SN.A_&_ABC.PA.A_&_livG_&_ABCB-BAC_&_msmX, msmK, malK, sugC, ggtA, msiK_&_pstB_&_ABC.SS.A_&_mlaF, linL, mkl_&_afuC, fbpC_&_ftsE_&_ecfA2_&_ecfA1_&_ABC.SP.A_&_rbsA_&_lptB_&_metN_&_lolD_&_potA_&_cbiO_&_znuC_&_phnC_&_modC_&_oppF_&_opuA_&_malK, mtlK, thuK_&_cysA_&_msbA_&_ssuB_&_urtE_&_nrtC, nasD_&_aapP, bztD_&_proV_&_ugpC_&_ABC.X4.A_&_x…	ABC-2 type transport system ATP-binding protein_&_putative ABC transport system ATP-binding protein_&_iron complex transport system ATP-binding protein [EC:3.6.3.34]_&_branched-chain amino acid transport system ATP-binding protein_&_peptide/nickel transport system ATP-binding protein_&_peptide/nickel transport system ATP-binding protein_&_NitT/TauT family transport system ATP-binding protein_&_po…	ko02010:ABC transporters_&_ko02010:ABC transporters|ko02024:Quorum sensing_&_ko02024:Quorum sensing_&_ko02024:Quorum sensing_&_ko02010:ABC transporters|ko02024:Quorum sensing_&_ko02010:ABC transporters_&_ko02010:ABC transporters_&_ko02010:ABC transporters_&_ko02010:ABC transporters_&_ko02010:ABC transporters_&_ko02010:ABC transporters_&_ko02010:ABC transporters_&_ko02024:Quorum sensing_&_ko02010:…	COG: COG1131 COG1134|TC: 3.A.1_&_COG: COG1136 COG4181|TC: 3.A.1_&_COG: COG1120|GO: 0015623|TC: 3.A.1.14_&_COG: COG0410|TC: 3.A.1.4_&_COG: COG1123 COG1124|TC: 3.A.1.5_&_COG: COG0444 COG1123|TC: 3.A.1.5_&_COG: COG1116|TC: 3.A.1.16 3.A.1.17_&_COG: COG1126|GO: 0015426|TC: 3.A.1.3_&_COG: COG0411|TC: 3.A.1.4_&_COG: COG1132 COG2274 COG5265|TC: 3.A.1.21 3.A.1.106 3.A.1.109_&_COG: COG3839|TC: 3.A.1.1_&_CO…	M00254:ABC-2 type transport system_&_M00258:Putative ABC transport system_&_M00240:Iron complex transport system_&_M00237:Branched-chain amino acid transport system_&_M00239:Peptides/nickel transport system_&_M00239:Peptides/nickel transport system_&_M00188:NitT/TauT family transport system_&_M00236:Putative polar amino acid transport system_&_M00237:Branched-chain amino acid transport system_&_M…	H00208:Hyperbilirubinemia|H02056:Dubin-Johnson syndrome	NA	0	-0.504332	1
1461	gene1461	gene1461|WP_012003448.1|ABC_transporter_AT...	protein_coding	TLET_RS07255	WP_012003448.1	ABC transporter ATP-binding protein	K01990_&_K02003_&_NoK_&_K02049_&_K06147_&_K10112_&_K02028_&_K02032_&_K02013_&_K02010_&_K02065_&_K16787_&_K16786_&_K09812_&_K02031_&_K06861_&_K09810_&_K02052_&_K02071_&_K02017_&_K11072_&_K05847_&_K01996_&_K02006_&_K09817_&_K11085_&_K10111_&_K02000_&_K02045_&_K15555_&_K15578_&_K01995_&_K02041_&_K05816_&_K11963_&_K09972_&_K02036_&_K11076_&_K10441_&_K02056_&_K06857_&_K10823_&_K02193_&_K13926_&_K02062…	KO:K01990_&_KO:K02003_&_KO:K02049_&_KO:K06147_&_KO:K10112_&_KO:K02028_&_KO:K02032_&_KO:K02013_&_KO:K02010_&_KO:K02065_&_KO:K16787_&_KO:K16786_&_KO:K09812_&_KO:K02031_&_KO:K06861_&_KO:K09810_&_KO:K02052_&_KO:K02071_&_KO:K02017_&_KO:K11072_&_KO:K05847_&_KO:K01996_&_KO:K02006_&_KO:K09817_&_KO:K11085_&_KO:K10111_&_KO:K02000_&_KO:K02045_&_KO:K15555_&_KO:K15578_&_KO:K01995_&_KO:K02041_&_KO:K05816_&_KO:…	4041_&_3309_&_2681_&_1660_&_1507_&_1363_&_1228_&_1193_&_1026_&_864_&_861_&_780_&_768_&_762_&_742_&_727_&_703_&_655_&_586_&_555_&_541_&_518_&_486_&_479_&_466_&_430_&_390_&_380_&_375_&_345_&_319_&_277_&_274_&_266_&_262_&_236_&_216_&_212_&_176_&_175_&_168_&_168_&_153_&_151_&_150_&_150_&_149_&_146_&_137_&_131_&_129_&_126_&_124_&_121_&_120_&_119_&_118_&_117_&_117_&_115_&_110_&_109_&_107_&_106_&_106_&_…	0.111574355292948_&_0.0913634104588879_&_0.0458335634215031_&_0.04160914462422_&_0.0376332210503065_&_0.0339057926997626_&_0.0329394223866586_&_0.0283284554641339_&_0.0238555414434811_&_0.0237727097023579_&_0.0215362526920316_&_0.0212049257275388_&_0.0210392622452924_&_0.0204870506378044_&_0.0200728919321884_&_0.0194102380032028_&_0.0180849301452317_&_0.0161798000993981_&_0.0153238721077917_&_0.0…	ABC-2.A_&_ABC.CD.A_&_ABC.SN.A_&_ABCB-BAC_&_msmX, msmK, malK, sugC, ggtA, msiK_&_ABC.PA.A_&_ABC.PE.A1_&_ABC.FEV.A_&_afuC, fbpC_&_mlaF, linL, mkl_&_ecfA2_&_ecfA1_&_ftsE_&_ABC.PE.A_&_lptB_&_lolD_&_ABC.SP.A_&_metN_&_modC_&_potA_&_opuA_&_livF_&_cbiO_&_znuC_&_msbA_&_malK, mtlK, thuK_&_proV_&_cysA_&_ssuB_&_nrtC, nasD_&_livG_&_phnC_&_ugpC_&_urtE_&_aapP, bztD_&_pstB_&_potG_&_rbsA_&_ABC.SS.A_&_tupC, vupC_&…	ABC-2 type transport system ATP-binding protein_&_putative ABC transport system ATP-binding protein_&_NitT/TauT family transport system ATP-binding protein_&_ATP-binding cassette, subfamily B, bacterial_&_multiple sugar transport system ATP-binding protein_&_polar amino acid transport system ATP-binding protein [EC:3.6.3.21]_&_peptide/nickel transport system ATP-binding protein_&_iron complex tra…	ko02010:ABC transporters_&_ko02024:Quorum sensing_&_ko02010:ABC transporters_&_ko02010:ABC transporters_&_ko02010:ABC transporters_&_ko02010:ABC transporters_&_ko02010:ABC transporters_&_ko02010:ABC transporters_&_ko02024:Quorum sensing_&_ko02010:ABC transporters_&_ko02010:ABC transporters_&_ko02024:Quorum sensing_&_ko02010:ABC transporters_&_ko02010:ABC transporters_&_ko02010:ABC transporters_&_…	COG: COG1131 COG1134|TC: 3.A.1_&_COG: COG1136 COG4181|TC: 3.A.1_&_COG: COG1116|TC: 3.A.1.16 3.A.1.17_&_COG: COG1132 COG2274 COG5265|TC: 3.A.1.21 3.A.1.106 3.A.1.109_&_COG: COG3839|TC: 3.A.1.1_&_COG: COG1126|GO: 0015426|TC: 3.A.1.3_&_COG: COG1123 COG1124|TC: 3.A.1.5_&_COG: COG1120|GO: 0015623|TC: 3.A.1.14_&_COG: COG3841|GO: 0015408|TC: 3.A.1.10_&_COG: COG1127|TC: 3.A.1.27_&_COG: COG1122|TC: 3.A.1.…	M00254:ABC-2 type transport system_&_M00258:Putative ABC transport system_&_M00188:NitT/TauT family transport system_&_M00194:Maltose/maltodextrin transport system|M00196:Raffinose/stachyose/melibiose transport system|M00197:Putative fructooligosaccharide transport system|M00200:Putative sorbitol/mannitol transport system|M00201:alpha-Glucoside transport system|M00206:Cellobiose transport system|…	H00208:Hyperbilirubinemia|H02056:Dubin-Johnson syndrome	NA	0	-0.319941	1
1487	gene1487	gene1487|WP_012003473.1|ABC_transporter_AT...	protein_coding	TLET_RS07385	WP_012003473.1	ABC transporter ATP-binding protein	K02031	KO:K02031	2	1	ABC.PE.A	peptide/nickel transport system ATP-binding protein	ko02024:Quorum sensing	COG: COG0444 COG1123|TC: 3.A.1.5	M00239:Peptides/nickel transport system	NA	NA	0	-0.538123	1
1488	gene1488	gene1488|WP_095206328.1|ABC_transporter_AT...	protein_coding	TLET_RS07390	WP_095206328.1	ABC transporter ATP-binding protein	K02032	KO:K02032	1	1	ABC.PE.A1	peptide/nickel transport system ATP-binding protein	ko02024:Quorum sensing	COG: COG1123 COG1124|TC: 3.A.1.5	M00239:Peptides/nickel transport system	NA	NA	0	-0.348661	1
1554	gene1554	gene1554|WP_012003535.1|ABC_transporter_AT...	protein_coding	TLET_RS07720	WP_012003535.1	ABC transporter ATP-binding protein	K02032	KO:K02032	1	1	ABC.PE.A1	peptide/nickel transport system ATP-binding protein	ko02024:Quorum sensing	COG: COG1123 COG1124|TC: 3.A.1.5	M00239:Peptides/nickel transport system	NA	NA	0	-0.309531	1
1555	gene1555	gene1555|WP_012003536.1|ABC_transporter_AT...	protein_coding	TLET_RS07725	WP_012003536.1	ABC transporter ATP-binding protein	K02003_&_K02031_&_K01990_&_NoK_&_K02032_&_K02049_&_K02028_&_K10112_&_K02036_&_K02013_&_K01995_&_K02010_&_K02065_&_K09810_&_K02052_&_K02071_&_K09812_&_K02017_&_K01996_&_K11072_&_K16787_&_K06861_&_K10823_&_K16786_&_K05847_&_K02000_&_K15583_&_K10111_&_K02045_&_K02056_&_K06147_&_K15555_&_K02006_&_K09817_&_K15578_&_K10441_&_K09972_&_K02041_&_K05816_&_K13896_&_K11963_&_K11076_&_K11085_&_K13926_&_K10545…	KO:K02003_&_KO:K02031_&_KO:K01990_&_KO:K02032_&_KO:K02049_&_KO:K02028_&_KO:K10112_&_KO:K02036_&_KO:K02013_&_KO:K01995_&_KO:K02010_&_KO:K02065_&_KO:K09810_&_KO:K02052_&_KO:K02071_&_KO:K09812_&_KO:K02017_&_KO:K01996_&_KO:K11072_&_KO:K16787_&_KO:K06861_&_KO:K10823_&_KO:K16786_&_KO:K05847_&_KO:K02000_&_KO:K15583_&_KO:K10111_&_KO:K02045_&_KO:K02056_&_KO:K06147_&_KO:K15555_&_KO:K02006_&_KO:K09817_&_KO:…	3331_&_3068_&_2538_&_2476_&_2220_&_1763_&_1493_&_1387_&_1206_&_1119_&_1022_&_930_&_784_&_739_&_688_&_646_&_640_&_570_&_564_&_557_&_554_&_542_&_533_&_518_&_515_&_495_&_446_&_391_&_377_&_364_&_351_&_347_&_335_&_327_&_324_&_316_&_307_&_276_&_267_&_227_&_219_&_217_&_208_&_200_&_198_&_191_&_166_&_157_&_157_&_146_&_135_&_134_&_128_&_127_&_120_&_114_&_106_&_104_&_100_&_91_&_91_&_78_&_76_&_76_&_75_&_73_&…	0.0855111156748986_&_0.0787595625609693_&_0.065153771114648_&_0.0569902962468553_&_0.0452585100374801_&_0.038327257791241_&_0.0356060995019767_&_0.0309595933665349_&_0.0287261898649689_&_0.026236073317246_&_0.0238743132926015_&_0.0201263028187092_&_0.0189710941110027_&_0.017661857575602_&_0.0165836627817426_&_0.0164296349540484_&_0.0146326436309493_&_0.0144786158032551_&_0.0142989166709452_&_0.01…	ABC.CD.A_&_ABC.PE.A_&_ABC-2.A_&_ABC.PE.A1_&_ABC.SN.A_&_ABC.PA.A_&_msmX, msmK, malK, sugC, ggtA, msiK_&_pstB_&_ABC.FEV.A_&_livG_&_afuC, fbpC_&_mlaF, linL, mkl_&_lolD_&_ABC.SP.A_&_metN_&_ftsE_&_modC_&_livF_&_potA_&_ecfA2_&_lptB_&_oppF_&_ecfA1_&_opuA_&_proV_&_oppD_&_malK, mtlK, thuK_&_cysA_&_ABC.SS.A_&_ABCB-BAC_&_ssuB_&_cbiO_&_znuC_&_nrtC, nasD_&_rbsA_&_aapP, bztD_&_phnC_&_ugpC_&_yejF_&_urtE_&_potG_…	putative ABC transport system ATP-binding protein_&_peptide/nickel transport system ATP-binding protein_&_ABC-2 type transport system ATP-binding protein_&_peptide/nickel transport system ATP-binding protein_&_NitT/TauT family transport system ATP-binding protein_&_polar amino acid transport system ATP-binding protein [EC:3.6.3.21]_&_multiple sugar transport system ATP-binding protein_&_phosphate…	ko02024:Quorum sensing_&_ko02024:Quorum sensing_&_ko02010:ABC transporters_&_ko02010:ABC transporters_&_ko02010:ABC transporters_&_ko02010:ABC transporters|ko02024:Quorum sensing_&_ko02010:ABC transporters_&_ko02010:ABC transporters_&_ko02010:ABC transporters_&_ko02024:Quorum sensing_&_ko02010:ABC transporters_&_ko02010:ABC transporters_&_ko02010:ABC transporters_&_ko02010:ABC transporters|ko0202…	COG: COG1136 COG4181|TC: 3.A.1_&_COG: COG0444 COG1123|TC: 3.A.1.5_&_COG: COG1131 COG1134|TC: 3.A.1_&_COG: COG1123 COG1124|TC: 3.A.1.5_&_COG: COG1116|TC: 3.A.1.16 3.A.1.17_&_COG: COG1126|GO: 0015426|TC: 3.A.1.3_&_COG: COG3839|TC: 3.A.1.1_&_COG: COG1117|GO: 0015415|TC: 3.A.1.7_&_COG: COG1120|GO: 0015623|TC: 3.A.1.14_&_COG: COG0411|TC: 3.A.1.4_&_COG: COG3841|GO: 0015408|TC: 3.A.1.10_&_COG: COG1127|T…	M00258:Putative ABC transport system_&_M00239:Peptides/nickel transport system_&_M00254:ABC-2 type transport system_&_M00239:Peptides/nickel transport system_&_M00188:NitT/TauT family transport system_&_M00236:Putative polar amino acid transport system_&_M00194:Maltose/maltodextrin transport system|M00196:Raffinose/stachyose/melibiose transport system|M00197:Putative fructooligosaccharide transpo…	NA	NA	0	-0.418914	1
1578	gene1578	gene1578|WP_012003559.1|ABC_transporter_AT...	protein_coding	TLET_RS07840	WP_012003559.1	ABC transporter ATP-binding protein	K02032	KO:K02032	1	1	ABC.PE.A1	peptide/nickel transport system ATP-binding protein	ko02024:Quorum sensing	COG: COG1123 COG1124|TC: 3.A.1.5	M00239:Peptides/nickel transport system	NA	NA	0	0.0266842	1
1579	gene1579	gene1579|WP_012003560.1|ABC_transporter_AT...	protein_coding	TLET_RS07845	WP_012003560.1	ABC transporter ATP-binding protein	K02003_&_K02031_&_K01990_&_NoK_&_K02032_&_K02049_&_K02028_&_K10112_&_K02036_&_K02065_&_K02013_&_K02010_&_K09810_&_K02052_&_K09812_&_K02071_&_K01996_&_K11072_&_K10823_&_K05847_&_K02000_&_K15583_&_K16787_&_K06147_&_K02017_&_K01995_&_K16786_&_K10111_&_K02045_&_K15555_&_K02041_&_K15578_&_K09972_&_K02006_&_K09817_&_K05816_&_K13896_&_K11076_&_K05685_&_K05781_&_K02056_&_K05833_&_K10004_&_K10010_&_K10545…	KO:K02003_&_KO:K02031_&_KO:K01990_&_KO:K02032_&_KO:K02049_&_KO:K02028_&_KO:K10112_&_KO:K02036_&_KO:K02065_&_KO:K02013_&_KO:K02010_&_KO:K09810_&_KO:K02052_&_KO:K09812_&_KO:K02071_&_KO:K01996_&_KO:K11072_&_KO:K10823_&_KO:K05847_&_KO:K02000_&_KO:K15583_&_KO:K16787_&_KO:K06147_&_KO:K02017_&_KO:K01995_&_KO:K16786_&_KO:K10111_&_KO:K02045_&_KO:K15555_&_KO:K02041_&_KO:K15578_&_KO:K09972_&_KO:K02006_&_KO:…	3569_&_3070_&_2691_&_2393_&_2214_&_1635_&_1480_&_1354_&_1159_&_916_&_910_&_883_&_748_&_668_&_653_&_638_&_594_&_546_&_533_&_516_&_498_&_447_&_430_&_429_&_417_&_399_&_388_&_386_&_374_&_335_&_324_&_311_&_305_&_285_&_278_&_266_&_227_&_213_&_207_&_193_&_188_&_155_&_155_&_147_&_143_&_135_&_128_&_119_&_116_&_114_&_114_&_108_&_104_&_100_&_98_&_98_&_86_&_78_&_76_&_74_&_70_&_69_&_67_&_63_&_63_&_60_&_60_&_5…	0.0986729333701963_&_0.0848769698645286_&_0.0743986729333702_&_0.0612109482996959_&_0.0452032070776887_&_0.0409178877522809_&_0.0374343378490462_&_0.0320431296654686_&_0.0253248548520874_&_0.0251589715233619_&_0.0244124965440973_&_0.0206801216477744_&_0.0184683439314349_&_0.0180536356096212_&_0.0176389272878076_&_0.0164224495438208_&_0.0150953829140171_&_0.014735969035112_&_0.0142659662703898_&_0…	ABC.CD.A_&_ABC.PE.A_&_ABC-2.A_&_ABC.PE.A1_&_ABC.SN.A_&_ABC.PA.A_&_msmX, msmK, malK, sugC, ggtA, msiK_&_pstB_&_mlaF, linL, mkl_&_ABC.FEV.A_&_afuC, fbpC_&_lolD_&_ABC.SP.A_&_ftsE_&_metN_&_livF_&_potA_&_oppF_&_opuA_&_proV_&_oppD_&_ecfA2_&_ABCB-BAC_&_modC_&_livG_&_ecfA1_&_malK, mtlK, thuK_&_cysA_&_ssuB_&_phnC_&_nrtC, nasD_&_aapP, bztD_&_cbiO_&_znuC_&_ugpC_&_yejF_&_potG_&_macB_&_phnK_&_ABC.SS.A_&_ABC.X…	putative ABC transport system ATP-binding protein_&_peptide/nickel transport system ATP-binding protein_&_ABC-2 type transport system ATP-binding protein_&_peptide/nickel transport system ATP-binding protein_&_NitT/TauT family transport system ATP-binding protein_&_polar amino acid transport system ATP-binding protein [EC:3.6.3.21]_&_multiple sugar transport system ATP-binding protein_&_phosphate…	ko02024:Quorum sensing_&_ko02024:Quorum sensing_&_ko02010:ABC transporters_&_ko02010:ABC transporters_&_ko02010:ABC transporters_&_ko02010:ABC transporters_&_ko02010:ABC transporters_&_ko02010:ABC transporters_&_ko02024:Quorum sensing_&_ko02010:ABC transporters_&_ko02010:ABC transporters_&_ko02010:ABC transporters|ko02024:Quorum sensing_&_ko02010:ABC transporters_&_ko01501:beta-Lactam resistance|…	COG: COG1136 COG4181|TC: 3.A.1_&_COG: COG0444 COG1123|TC: 3.A.1.5_&_COG: COG1131 COG1134|TC: 3.A.1_&_COG: COG1123 COG1124|TC: 3.A.1.5_&_COG: COG1116|TC: 3.A.1.16 3.A.1.17_&_COG: COG1126|GO: 0015426|TC: 3.A.1.3_&_COG: COG3839|TC: 3.A.1.1_&_COG: COG1117|GO: 0015415|TC: 3.A.1.7_&_COG: COG1127|TC: 3.A.1.27_&_COG: COG1120|GO: 0015623|TC: 3.A.1.14_&_COG: COG3841|GO: 0015408|TC: 3.A.1.10_&_COG: COG1136|…	M00258:Putative ABC transport system_&_M00239:Peptides/nickel transport system_&_M00254:ABC-2 type transport system_&_M00239:Peptides/nickel transport system_&_M00188:NitT/TauT family transport system_&_M00236:Putative polar amino acid transport system_&_M00194:Maltose/maltodextrin transport system|M00196:Raffinose/stachyose/melibiose transport system|M00197:Putative fructooligosaccharide transpo…	NA	NA	0	-0.173982	1
1613	gene1613	gene1613|WP_012003591.1|ABC_transporter_AT...	protein_coding	TLET_RS08015	WP_012003591.1	ABC transporter ATP-binding protein	K01990	KO:K01990	1	1	ABC-2.A	ABC-2 type transport system ATP-binding protein	NA	COG: COG1131 COG1134|TC: 3.A.1	M00254:ABC-2 type transport system	NA	NA	0	-0.00757917	1
1663	gene1663	gene1663|WP_012003638.1|ABC_transporter_AT...	protein_coding	TLET_RS08265	WP_012003638.1	ABC transporter ATP-binding protein	K06147	KO:K06147	158	0.963415	ABCB-BAC	ATP-binding cassette, subfamily B, bacterial	NA	COG: COG1132 COG2274 COG5265|TC: 3.A.1.21 3.A.1.106 3.A.1.109	NA	NA	NA	0	-0.836716	1
1664	gene1664	gene1664|WP_012003639.1|ABC_transporter_AT...	protein_coding	TLET_RS08270	WP_012003639.1	ABC transporter ATP-binding protein	K06147	KO:K06147	73	1	ABCB-BAC	ATP-binding cassette, subfamily B, bacterial	NA	COG: COG1132 COG2274 COG5265|TC: 3.A.1.21 3.A.1.106 3.A.1.109	NA	NA	NA	0	-0.89581	1
1850	gene1850	gene1850|WP_012003822.1|ABC_transporter_AT...	protein_coding	TLET_RS09205	WP_012003822.1	ABC transporter ATP-binding protein	K01990	KO:K01990	1	1	ABC-2.A	ABC-2 type transport system ATP-binding protein	NA	COG: COG1131 COG1134|TC: 3.A.1	M00254:ABC-2 type transport system	NA	NA	0	-0.609388	1
1895	gene1895	gene1895|WP_012003865.1|ABC_transporter_AT...	protein_coding	TLET_RS09425	WP_012003865.1	ABC transporter ATP-binding protein	K01990_&_NoK_&_K02003_&_K01996_&_K01995_&_K02013_&_K02031_&_K02032_&_K02049_&_K02028_&_K06147_&_K10112_&_K02036_&_K02056_&_K02065_&_K10441_&_K02010_&_K06861_&_K09812_&_K02052_&_K02071_&_K09810_&_K09817_&_K11072_&_K09691_&_K05847_&_K16787_&_K10823_&_K16786_&_K02017_&_K02000_&_K10111_&_K02041_&_K15738_&_K02045_&_K02006_&_K02193_&_K15583_&_K15578_&_K11963_&_K09972_&_K15555_&_K11962_&_K05816_&_K11085…	KO:K01990_&_KO:K02003_&_KO:K01996_&_KO:K01995_&_KO:K02013_&_KO:K02031_&_KO:K02032_&_KO:K02049_&_KO:K02028_&_KO:K06147_&_KO:K10112_&_KO:K02036_&_KO:K02056_&_KO:K02065_&_KO:K10441_&_KO:K02010_&_KO:K06861_&_KO:K09812_&_KO:K02052_&_KO:K02071_&_KO:K09810_&_KO:K09817_&_KO:K11072_&_KO:K09691_&_KO:K05847_&_KO:K16787_&_KO:K10823_&_KO:K16786_&_KO:K02017_&_KO:K02000_&_KO:K10111_&_KO:K02041_&_KO:K15738_&_KO:…	6766_&_3666_&_3077_&_2182_&_2153_&_2110_&_1897_&_1731_&_1493_&_1480_&_1402_&_1381_&_1157_&_1124_&_963_&_955_&_902_&_732_&_699_&_695_&_645_&_609_&_586_&_551_&_536_&_508_&_505_&_478_&_478_&_441_&_398_&_390_&_383_&_379_&_375_&_369_&_359_&_331_&_322_&_307_&_305_&_293_&_276_&_267_&_265_&_238_&_216_&_210_&_206_&_201_&_180_&_172_&_159_&_159_&_154_&_153_&_150_&_148_&_147_&_145_&_121_&_120_&_116_&_114_&_1…	0.132254344299146_&_0.0601458198948377_&_0.0426513418948768_&_0.0420844817138724_&_0.0412439648937626_&_0.0370804745987998_&_0.0338356887351199_&_0.0291835258703258_&_0.0289294161340136_&_0.0274047577161399_&_0.0269942727574816_&_0.022615766531793_&_0.0219707187396157_&_0.0188236673899021_&_0.0186672921675561_&_0.0176313063195137_&_0.0143083328446608_&_0.0136632850524834_&_0.0135850974413104_&_0.…	ABC-2.A_&_ABC.CD.A_&_livF_&_livG_&_ABC.FEV.A_&_ABC.PE.A_&_ABC.PE.A1_&_ABC.SN.A_&_ABC.PA.A_&_ABCB-BAC_&_msmX, msmK, malK, sugC, ggtA, msiK_&_pstB_&_ABC.SS.A_&_mlaF, linL, mkl_&_rbsA_&_afuC, fbpC_&_lptB_&_ftsE_&_ABC.SP.A_&_metN_&_lolD_&_znuC_&_potA_&_ABC-2.LPSE.A_&_opuA_&_ecfA2_&_oppF_&_ecfA1_&_modC_&_proV_&_malK, mtlK, thuK_&_phnC_&_uup_&_cysA_&_cbiO_&_ccmA_&_oppD_&_nrtC, nasD_&_urtE_&_aapP, bztD_…	ABC-2 type transport system ATP-binding protein_&_putative ABC transport system ATP-binding protein_&_branched-chain amino acid transport system ATP-binding protein_&_branched-chain amino acid transport system ATP-binding protein_&_iron complex transport system ATP-binding protein [EC:3.6.3.34]_&_peptide/nickel transport system ATP-binding protein_&_peptide/nickel transport system ATP-binding pro…	ko02010:ABC transporters|ko02024:Quorum sensing_&_ko02010:ABC transporters|ko02024:Quorum sensing_&_ko02010:ABC transporters_&_ko02024:Quorum sensing_&_ko02024:Quorum sensing_&_ko02010:ABC transporters_&_ko02010:ABC transporters_&_ko02010:ABC transporters_&_ko02010:ABC transporters_&_ko02010:ABC transporters_&_ko02010:ABC transporters_&_ko02010:ABC transporters_&_ko02024:Quorum sensing_&_ko02010:…	COG: COG1131 COG1134|TC: 3.A.1_&_COG: COG1136 COG4181|TC: 3.A.1_&_COG: COG0410|TC: 3.A.1.4_&_COG: COG0411|TC: 3.A.1.4_&_COG: COG1120|GO: 0015623|TC: 3.A.1.14_&_COG: COG0444 COG1123|TC: 3.A.1.5_&_COG: COG1123 COG1124|TC: 3.A.1.5_&_COG: COG1116|TC: 3.A.1.16 3.A.1.17_&_COG: COG1126|GO: 0015426|TC: 3.A.1.3_&_COG: COG1132 COG2274 COG5265|TC: 3.A.1.21 3.A.1.106 3.A.1.109_&_COG: COG3839|TC: 3.A.1.1_&_CO…	M00254:ABC-2 type transport system_&_M00258:Putative ABC transport system_&_M00237:Branched-chain amino acid transport system_&_M00237:Branched-chain amino acid transport system_&_M00240:Iron complex transport system_&_M00239:Peptides/nickel transport system_&_M00239:Peptides/nickel transport system_&_M00188:NitT/TauT family transport system_&_M00236:Putative polar amino acid transport system_&_M…	H00208:Hyperbilirubinemia|H02056:Dubin-Johnson syndrome	NA	0	-0.836711	1
1923	gene1923	gene1923|WP_012003892.1|ABC_transporter_AT...	protein_coding	TLET_RS09565	WP_012003892.1	ABC transporter ATP-binding protein	K01990	KO:K01990	1	1	ABC-2.A	ABC-2 type transport system ATP-binding protein	NA	COG: COG1131 COG1134|TC: 3.A.1	M00254:ABC-2 type transport system	NA	NA	0	-0.266847	1
1997	gene1997	gene1997|WP_012003963.1|ABC_transporter_AT...	protein_coding	TLET_RS09930	WP_012003963.1	ABC transporter ATP-binding protein	K02031	KO:K02031	1	1	ABC.PE.A	peptide/nickel transport system ATP-binding protein	ko02024:Quorum sensing	COG: COG0444 COG1123|TC: 3.A.1.5	M00239:Peptides/nickel transport system	NA	NA	0	-0.113577	1
1998	gene1998	gene1998|WP_081430108.1|ABC_transporter_AT...	protein_coding	TLET_RS09935	WP_081430108.1	ABC transporter ATP-binding protein	K02032	KO:K02032	1	1	ABC.PE.A1	peptide/nickel transport system ATP-binding protein	ko02024:Quorum sensing	COG: COG1123 COG1124|TC: 3.A.1.5	M00239:Peptides/nickel transport system	NA	NA	0	0.141814	1
2005	gene2005	gene2005|WP_012003967.1|ABC_transporter_AT...	protein_coding	TLET_RS09970	WP_012003967.1	ABC transporter ATP-binding protein	K01990_&_NoK_&_K02003_&_K06147_&_K01996_&_K01995_&_K02031_&_K02013_&_K02032_&_K02028_&_K10112_&_K02056_&_K02036_&_K02049_&_K10441_&_K02065_&_K02010_&_K09812_&_K06861_&_K09810_&_K02052_&_K02017_&_K02071_&_K11085_&_K11072_&_K16787_&_K05847_&_K09817_&_K02000_&_K16786_&_K02041_&_K10823_&_K15583_&_K10111_&_K02045_&_K11963_&_K11962_&_K02006_&_K15555_&_K09972_&_K15578_&_K05816_&_K05833_&_K10545_&_K18890…	KO:K01990_&_KO:K02003_&_KO:K06147_&_KO:K01996_&_KO:K01995_&_KO:K02031_&_KO:K02013_&_KO:K02032_&_KO:K02028_&_KO:K10112_&_KO:K02056_&_KO:K02036_&_KO:K02049_&_KO:K10441_&_KO:K02065_&_KO:K02010_&_KO:K09812_&_KO:K06861_&_KO:K09810_&_KO:K02052_&_KO:K02017_&_KO:K02071_&_KO:K11085_&_KO:K11072_&_KO:K16787_&_KO:K05847_&_KO:K09817_&_KO:K02000_&_KO:K16786_&_KO:K02041_&_KO:K10823_&_KO:K15583_&_KO:K10111_&_KO:…	5894_&_3417_&_3262_&_2518_&_2276_&_2236_&_1962_&_1909_&_1526_&_1488_&_1387_&_1265_&_1205_&_1103_&_976_&_936_&_918_&_763_&_731_&_712_&_697_&_640_&_632_&_623_&_548_&_536_&_512_&_505_&_490_&_480_&_459_&_403_&_397_&_391_&_375_&_352_&_345_&_331_&_321_&_306_&_272_&_268_&_267_&_249_&_237_&_230_&_217_&_210_&_193_&_180_&_178_&_174_&_170_&_168_&_168_&_168_&_159_&_156_&_154_&_153_&_152_&_147_&_143_&_128_&_1…	0.11429347088367_&_0.0632550563322927_&_0.0488277841338789_&_0.0441350423704163_&_0.0433593825748027_&_0.0380461129748492_&_0.0370183637456612_&_0.0295914212026605_&_0.0288545443968276_&_0.0268960034129031_&_0.0245302410362815_&_0.023366751342861_&_0.0213888188640462_&_0.0189260990129729_&_0.0181504392173593_&_0.0178013923093331_&_0.0147957106013303_&_0.0141751827648393_&_0.0138067443619229_&_0.0…	ABC-2.A_&_ABC.CD.A_&_ABCB-BAC_&_livF_&_livG_&_ABC.PE.A_&_ABC.FEV.A_&_ABC.PE.A1_&_ABC.PA.A_&_msmX, msmK, malK, sugC, ggtA, msiK_&_ABC.SS.A_&_pstB_&_ABC.SN.A_&_rbsA_&_mlaF, linL, mkl_&_afuC, fbpC_&_ftsE_&_lptB_&_lolD_&_ABC.SP.A_&_modC_&_metN_&_msbA_&_potA_&_ecfA2_&_opuA_&_znuC_&_proV_&_ecfA1_&_phnC_&_oppF_&_oppD_&_malK, mtlK, thuK_&_cysA_&_urtE_&_urtD_&_cbiO_&_ssuB_&_aapP, bztD_&_nrtC, nasD_&_ugpC_…	ABC-2 type transport system ATP-binding protein_&_putative ABC transport system ATP-binding protein_&_ATP-binding cassette, subfamily B, bacterial_&_branched-chain amino acid transport system ATP-binding protein_&_branched-chain amino acid transport system ATP-binding protein_&_peptide/nickel transport system ATP-binding protein_&_iron complex transport system ATP-binding protein [EC:3.6.3.34]_&_…	ko02010:ABC transporters|ko02024:Quorum sensing_&_ko02010:ABC transporters|ko02024:Quorum sensing_&_ko02024:Quorum sensing_&_ko02010:ABC transporters_&_ko02024:Quorum sensing_&_ko02010:ABC transporters_&_ko02010:ABC transporters_&_ko02010:ABC transporters_&_ko02010:ABC transporters_&_ko02010:ABC transporters_&_ko02010:ABC transporters_&_ko02010:ABC transporters_&_ko02010:ABC transporters_&_ko0202…	COG: COG1131 COG1134|TC: 3.A.1_&_COG: COG1136 COG4181|TC: 3.A.1_&_COG: COG1132 COG2274 COG5265|TC: 3.A.1.21 3.A.1.106 3.A.1.109_&_COG: COG0410|TC: 3.A.1.4_&_COG: COG0411|TC: 3.A.1.4_&_COG: COG0444 COG1123|TC: 3.A.1.5_&_COG: COG1120|GO: 0015623|TC: 3.A.1.14_&_COG: COG1123 COG1124|TC: 3.A.1.5_&_COG: COG1126|GO: 0015426|TC: 3.A.1.3_&_COG: COG3839|TC: 3.A.1.1_&_COG: COG1129 COG3845|GO: 0015407|TC: 3.…	M00254:ABC-2 type transport system_&_M00258:Putative ABC transport system_&_M00237:Branched-chain amino acid transport system_&_M00237:Branched-chain amino acid transport system_&_M00239:Peptides/nickel transport system_&_M00240:Iron complex transport system_&_M00239:Peptides/nickel transport system_&_M00236:Putative polar amino acid transport system_&_M00194:Maltose/maltodextrin transport system…	NA	NA	0	0.0728725	1
2006	gene2006	gene2006|WP_012003968.1|ABC_transporter_AT...	protein_coding	TLET_RS09975	WP_012003968.1	ABC transporter ATP-binding protein	K01995	KO:K01995	1	1	livG	branched-chain amino acid transport system ATP-binding protein	ko02010:ABC transporters|ko02024:Quorum sensing	COG: COG0411|TC: 3.A.1.4	M00237:Branched-chain amino acid transport system	NA	Part of the ABC transporter complexes LivFGHMJ and LivFGHMK involved in the high-affinity transport of branched-chain amino acids%3B LivFGHMK is specific for the transport of leucine%2C while LivFGHMJ is a transporter for leucine%2C isoleucine%2C and valine	0	-0.336487	1
2072	gene2072	gene2072|WP_012004034.1|ABC_transporter_AT...	protein_coding	TLET_RS10300	WP_012004034.1	ABC transporter ATP-binding protein	K02032	KO:K02032	1	1	ABC.PE.A1	peptide/nickel transport system ATP-binding protein	ko02024:Quorum sensing	COG: COG1123 COG1124|TC: 3.A.1.5	M00239:Peptides/nickel transport system	NA	NA	0	0.0948657	1
2073	gene2073	gene2073|WP_012004035.1|ABC_transporter_AT...	protein_coding	TLET_RS10305	WP_012004035.1	ABC transporter ATP-binding protein	K02031	KO:K02031	3	1	ABC.PE.A	peptide/nickel transport system ATP-binding protein	ko02024:Quorum sensing	COG: COG0444 COG1123|TC: 3.A.1.5	M00239:Peptides/nickel transport system	NA	NA	0	0.0670326	1
2090	gene2090	gene2090|WP_012004052.1|ABC_transporter_AT...	protein_coding	TLET_RS10390	WP_012004052.1	ABC transporter ATP-binding protein	K02032	KO:K02032	1	1	ABC.PE.A1	peptide/nickel transport system ATP-binding protein	ko02024:Quorum sensing	COG: COG1123 COG1124|TC: 3.A.1.5	M00239:Peptides/nickel transport system	NA	NA	0	-0.305567	1
2091	gene2091	gene2091|WP_012004053.1|ABC_transporter_AT...	protein_coding	TLET_RS10395	WP_012004053.1	ABC transporter ATP-binding protein	K02031	KO:K02031	1	1	ABC.PE.A	peptide/nickel transport system ATP-binding protein	ko02024:Quorum sensing	COG: COG0444 COG1123|TC: 3.A.1.5	M00239:Peptides/nickel transport system	NA	NA	0	-0.234243	1
72	gene72	gene72|WP_012002125.1|ABC_transporter_perm...	protein_coding	TLET_RS00375	WP_012002125.1	ABC transporter permease	K02033	KO:K02033	1	1	ABC.PE.P	peptide/nickel transport system permease protein	ko02024:Quorum sensing	COG: COG0601|TC: 3.A.1.5	M00239:Peptides/nickel transport system	NA	with GsiABD is involved in the transport of glutathione into the cell	0	-0.826288	1
73	gene73	gene73|WP_012002126.1|ABC_transporter_perm...	protein_coding	TLET_RS00380	WP_012002126.1	ABC transporter permease	K02034	KO:K02034	3209	0.732816	ABC.PE.P1	peptide/nickel transport system permease protein	ko02024:Quorum sensing	COG: COG1173|TC: 3.A.1.5	M00239:Peptides/nickel transport system	NA	NA	0	-0.843411	1
187	gene187	gene187|WP_041428503.1|ABC_transporter_per...	protein_coding	TLET_RS00955	WP_041428503.1	ABC transporter permease	K10440	KO:K10440	1	1	rbsC	ribose transport system permease protein	ko02010:ABC transporters	COG: COG1172|TC: 3.A.1.2.1 3.A.1.2.13 3.A.1.2.19	M00212:Ribose transport system	NA	NA	-1	-3.56409	3.31247e-09
202	gene202	gene202|WP_012002251.1|ABC_transporter_per...	protein_coding	TLET_RS01030	WP_012002251.1	ABC transporter permease	K02034	KO:K02034	3280	0.736417	ABC.PE.P1	peptide/nickel transport system permease protein	ko02024:Quorum sensing	COG: COG1173|TC: 3.A.1.5	M00239:Peptides/nickel transport system	NA	with GsiABD is involved in the transport of glutathione into the cell	0	1.08337	1
203	gene203	gene203|WP_012002252.1|ABC_transporter_per...	protein_coding	TLET_RS01035	WP_012002252.1	ABC transporter permease	K02033	KO:K02033	1	1	ABC.PE.P	peptide/nickel transport system permease protein	ko02024:Quorum sensing	COG: COG0601|TC: 3.A.1.5	M00239:Peptides/nickel transport system	NA	NA	1	2.29382	0.00106071
345	gene345	gene345|WP_012002387.1|ABC_transporter_per...	protein_coding	TLET_RS01735	WP_012002387.1	ABC transporter permease	K02057	KO:K02057	753	1	ABC.SS.P	simple sugar transport system permease protein	NA	COG: COG1172 COG1079|TC: 3.A.1.2	M00221:Putative simple sugar transport system	NA	NA	0	-0.249841	1
346	gene346	gene346|WP_012002388.1|ABC_transporter_per...	protein_coding	TLET_RS01740	WP_012002388.1	ABC transporter permease	K02057	KO:K02057	1	1	ABC.SS.P	simple sugar transport system permease protein	NA	COG: COG1172 COG1079|TC: 3.A.1.2	M00221:Putative simple sugar transport system	NA	NA	0	-0.462012	1
358	gene358	gene358|WP_012002400.1|ABC_transporter_per...	protein_coding	TLET_RS01800	WP_012002400.1	ABC transporter permease	K02033	KO:K02033	1	1	ABC.PE.P	peptide/nickel transport system permease protein	ko02024:Quorum sensing	COG: COG0601|TC: 3.A.1.5	M00239:Peptides/nickel transport system	NA	NA	0	1.00587	1
359	gene359	gene359|WP_012002401.1|ABC_transporter_per...	protein_coding	TLET_RS01805	WP_012002401.1	ABC transporter permease	K02034	KO:K02034	2127	0.825058	ABC.PE.P1	peptide/nickel transport system permease protein	ko02024:Quorum sensing	COG: COG1173|TC: 3.A.1.5	M00239:Peptides/nickel transport system	NA	NA	0	0.171622	1
365	gene365	gene365|WP_041428526.1|ABC_transporter_per...	protein_coding	TLET_RS01835	WP_041428526.1	ABC transporter permease	K10440	KO:K10440	2	1	rbsC	ribose transport system permease protein	ko02010:ABC transporters	COG: COG1172|TC: 3.A.1.2.1 3.A.1.2.13 3.A.1.2.19	M00212:Ribose transport system	NA	NA	0	-0.0378002	1
399	gene399	gene399|WP_081430097.1|ABC_transporter_per...	protein_coding	TLET_RS02000	WP_081430097.1	ABC transporter permease	K10440_&_K02057_&_K10544_&_K10553_&_K10560_&_K10547_&_K10561_&_K17203_&_K17214_&_K10541_&_K10538_&_NoK_&_K17206_&_K10556_&_K10557_&_K17209_&_K10550_&_K10439_&_K10559_&_K10441	KO:K10440_&_KO:K02057_&_KO:K10544_&_KO:K10553_&_KO:K10560_&_KO:K10547_&_KO:K10561_&_KO:K17203_&_KO:K17214_&_KO:K10541_&_KO:K10538_&_KO:K17206_&_KO:K10556_&_KO:K10557_&_KO:K17209_&_KO:K10550_&_KO:K10439_&_KO:K10559_&_KO:K10441	1165_&_462_&_139_&_101_&_96_&_89_&_83_&_80_&_77_&_75_&_62_&_61_&_44_&_38_&_30_&_23_&_21_&_4_&_3_&_1	0.449286540686464_&_0.178172001542615_&_0.0536058619359815_&_0.0389510219822599_&_0.0370227535672966_&_0.0343231777863479_&_0.0320092556883918_&_0.0308522946394138_&_0.0296953335904358_&_0.0289240262244504_&_0.0239105283455457_&_0.0169687620516776_&_0.0146548399537216_&_0.0115696104897802_&_0.00887003470883147_&_0.00809872734284612_&_0.00154261473197069_&_0.00115696104897802_&_0.000385653682992673	rbsC_&_ABC.SS.P_&_xylH_&_frcC_&_rhaP_&_ABC.GGU.P, gguB_&_rhaQ_&_K17203, eryF_&_K17214_&_mglC_&_araH_&_xltB_&_lsrC_&_lsrD_&_iatP_&_alsC_&_rbsB_&_rhaS_&_rbsA	ribose transport system permease protein_&_simple sugar transport system permease protein_&_D-xylose transport system permease protein_&_fructose transport system permease protein_&_rhamnose transport system permease protein_&_putative multiple sugar transport system permease protein_&_rhamnose transport system permease protein_&_erythritol transport system permease protein_&_inositol transport s…	ko02010:ABC transporters_&_ko02010:ABC transporters_&_ko02010:ABC transporters_&_ko02010:ABC transporters_&_ko02010:ABC transporters_&_ko02010:ABC transporters_&_ko02010:ABC transporters_&_ko02010:ABC transporters_&_ko02010:ABC transporters_&_ko02010:ABC transporters_&_ko02010:ABC transporters_&_ko02010:ABC transporters|ko02024:Quorum sensing_&_ko02010:ABC transporters|ko02024:Quorum sensing_&_ko…	COG: COG1172|TC: 3.A.1.2.1 3.A.1.2.13 3.A.1.2.19_&_COG: COG1172 COG1079|TC: 3.A.1.2_&_COG: COG4214|TC: 3.A.1.2.4_&_COG: COG1172|TC: 3.A.1.2.7_&_COG: COG1172|TC: 3.A.1.2.9_&_COG: COG4214|TC: 3.A.1.2.5_&_COG: COG1172|TC: 3.A.1.2.9_&_COG: COG1172|TC: 3.A.1.2.11 3.A.1.2.16_&_COG: COG1172|TC: 3.A.1.2_&_COG: COG4211|TC: 3.A.1.2.3_&_COG: COG1172|TC: 3.A.1.2.2_&_COG: COG1172|TC: 3.A.1.2.15_&_COG: COG1172…	M00212:Ribose transport system_&_M00221:Putative simple sugar transport system_&_M00215:D-Xylose transport system_&_M00218:Fructose transport system_&_M00220:Rhamnose transport system_&_M00216:Multiple sugar transport system_&_M00220:Rhamnose transport system_&_M00590:Erythritol transport system_&_M00593:Inositol transport system_&_M00214:Methyl-galactoside transport system_&_M00213:L-Arabinose t…	NA	NA	0	-0.606488	1
472	gene472	gene472|WP_012002511.1|ABC_transporter_per...	protein_coding	TLET_RS02365	WP_012002511.1	ABC transporter permease	K01992	KO:K01992	1	1	ABC-2.P	ABC-2 type transport system permease protein	NA	COG: COG0842 COG1277 COG1668 COG1682 COG3694|TC: 3.A.1	M00254:ABC-2 type transport system	NA	NA	0	-0.191712	1
565	gene565	gene565|WP_012002599.1|ABC_transporter_per...	protein_coding	TLET_RS02825	WP_012002599.1	ABC transporter permease	K01992	KO:K01992	1	1	ABC-2.P	ABC-2 type transport system permease protein	NA	COG: COG0842 COG1277 COG1668 COG1682 COG3694|TC: 3.A.1	M00254:ABC-2 type transport system	NA	NA	0	-1.05982	1
566	gene566	gene566|WP_012002600.1|ABC_transporter_per...	protein_coding	TLET_RS02830	WP_012002600.1	ABC transporter permease	K01992	KO:K01992	1	1	ABC-2.P	ABC-2 type transport system permease protein	NA	COG: COG0842 COG1277 COG1668 COG1682 COG3694|TC: 3.A.1	M00254:ABC-2 type transport system	NA	NA	0	-0.949573	1
656	gene656	gene656|WP_012002688.1|ABC_transporter_per...	protein_coding	TLET_RS03270	WP_012002688.1	ABC transporter permease	K02034	KO:K02034	3	1	ABC.PE.P1	peptide/nickel transport system permease protein	ko02024:Quorum sensing	COG: COG1173|TC: 3.A.1.5	M00239:Peptides/nickel transport system	NA	NA	0	0.317865	1
657	gene657	gene657|WP_012002689.1|ABC_transporter_per...	protein_coding	TLET_RS03275	WP_012002689.1	ABC transporter permease	K02033	KO:K02033	1	1	ABC.PE.P	peptide/nickel transport system permease protein	ko02024:Quorum sensing	COG: COG0601|TC: 3.A.1.5	M00239:Peptides/nickel transport system	NA	NA	0	0.18033	1
664	gene664	gene664|WP_012002696.1|ABC_transporter_per...	protein_coding	TLET_RS03310	WP_012002696.1	ABC transporter permease	K02034	KO:K02034	1	1	ABC.PE.P1	peptide/nickel transport system permease protein	ko02024:Quorum sensing	COG: COG1173|TC: 3.A.1.5	M00239:Peptides/nickel transport system	NA	NA	0	0.269557	1
665	gene665	gene665|WP_012002697.1|ABC_transporter_per...	protein_coding	TLET_RS03315	WP_012002697.1	ABC transporter permease	K02033	KO:K02033	2	1	ABC.PE.P	peptide/nickel transport system permease protein	ko02024:Quorum sensing	COG: COG0601|TC: 3.A.1.5	M00239:Peptides/nickel transport system	NA	NA	0	0.357738	1
669	gene669	gene669|WP_012002701.1|ABC_transporter_per...	protein_coding	TLET_RS03335	WP_012002701.1	ABC transporter permease	K02824	KO:K02824	1	1	pyrP, uraA	uracil permease	NA	COG: COG2233|TC: 2.A.40.1.1 2.A.40.1.2	NA	NA	NA	0	-0.344191	1
693	gene693	gene693|WP_012002725.1|ABC_transporter_per...	protein_coding	TLET_RS03455	WP_012002725.1	ABC transporter permease	K02057	KO:K02057	1	1	ABC.SS.P	simple sugar transport system permease protein	NA	COG: COG1172 COG1079|TC: 3.A.1.2	M00221:Putative simple sugar transport system	NA	NA	0	0.237051	1
694	gene694	gene694|WP_012002726.1|ABC_transporter_per...	protein_coding	TLET_RS03460	WP_012002726.1	ABC transporter permease	K02057	KO:K02057	1	1	ABC.SS.P	simple sugar transport system permease protein	NA	COG: COG1172 COG1079|TC: 3.A.1.2	M00221:Putative simple sugar transport system	NA	NA	0	-0.121913	1
863	gene863	gene863|WP_012002885.1|ABC_transporter_per...	protein_coding	TLET_RS04290	WP_012002885.1	ABC transporter permease	K05773	KO:K05773	240	0.821918	tupB, vupB	tungstate transport system permease protein	ko02010:ABC transporters	COG: COG4662|TC: 3.A.1.6.2 3.A.1.6.4	M00186:Tungstate transport system	NA	NA	0	-0.00275108	1
879	gene879	gene879|WP_012002901.1|ABC_transporter_per...	protein_coding	TLET_RS04370	WP_012002901.1	ABC transporter permease	K02033	KO:K02033	1	1	ABC.PE.P	peptide/nickel transport system permease protein	ko02024:Quorum sensing	COG: COG0601|TC: 3.A.1.5	M00239:Peptides/nickel transport system	NA	NA	0	-0.000397383	1
880	gene880	gene880|WP_012002902.1|ABC_transporter_per...	protein_coding	TLET_RS04375	WP_012002902.1	ABC transporter permease	K02034	KO:K02034	3247	0.735614	ABC.PE.P1	peptide/nickel transport system permease protein	ko02024:Quorum sensing	COG: COG1173|TC: 3.A.1.5	M00239:Peptides/nickel transport system	NA	NA	0	0.210266	1
1051	gene1051	gene1051|WP_012003068.1|ABC_transporter_pe...	protein_coding	TLET_RS05230	WP_012003068.1	ABC transporter permease	K02057	KO:K02057	1	1	ABC.SS.P	simple sugar transport system permease protein	NA	COG: COG1172 COG1079|TC: 3.A.1.2	M00221:Putative simple sugar transport system	NA	NA	0	0.00881195	1
1052	gene1052	gene1052|WP_012003069.1|ABC_transporter_pe...	protein_coding	TLET_RS05235	WP_012003069.1	ABC transporter permease	K02057	KO:K02057	717	1	ABC.SS.P	simple sugar transport system permease protein	NA	COG: COG1172 COG1079|TC: 3.A.1.2	M00221:Putative simple sugar transport system	NA	NA	0	-0.336454	1
1071	gene1071	gene1071|WP_012003087.1|ABC_transporter_pe...	protein_coding	TLET_RS05330	WP_012003087.1	ABC transporter permease	K01992	KO:K01992	1	1	ABC-2.P	ABC-2 type transport system permease protein	NA	COG: COG0842 COG1277 COG1668 COG1682 COG3694|TC: 3.A.1	M00254:ABC-2 type transport system	NA	NA	0	-0.0652666	1
1076	gene1076	gene1076|WP_012003092.1|ABC_transporter_pe...	protein_coding	TLET_RS05355	WP_012003092.1	ABC transporter permease	K02057	KO:K02057	1	1	ABC.SS.P	simple sugar transport system permease protein	NA	COG: COG1172 COG1079|TC: 3.A.1.2	M00221:Putative simple sugar transport system	NA	NA	0	-0.143156	1
1077	gene1077	gene1077|WP_012003093.1|ABC_transporter_pe...	protein_coding	TLET_RS05360	WP_012003093.1	ABC transporter permease	K02057	KO:K02057	1	1	ABC.SS.P	simple sugar transport system permease protein	NA	COG: COG1172 COG1079|TC: 3.A.1.2	M00221:Putative simple sugar transport system	NA	NA	0	-0.0501557	1
1275	gene1275	gene1275|WP_012003271.1|ABC_transporter_pe...	protein_coding	TLET_RS06325	WP_012003271.1	ABC transporter permease	K01992	KO:K01992	6	1	ABC-2.P	ABC-2 type transport system permease protein	NA	COG: COG0842 COG1277 COG1668 COG1682 COG3694|TC: 3.A.1	M00254:ABC-2 type transport system	NA	NA	0	-0.346819	1
1307	gene1307	gene1307|WP_012003301.1|ABC_transporter_pe...	protein_coding	TLET_RS06485	WP_012003301.1	ABC transporter permease	K05832	KO:K05832	1	1	ABC.X4.P	putative ABC transport system permease protein	NA	COG: COG4120	M00247:Putative ABC transport system	NA	NA	0	-0.169062	1
1347	gene1347	gene1347|WP_012003340.1|ABC_transporter_pe...	protein_coding	TLET_RS06685	WP_012003340.1	ABC transporter permease	K02033	KO:K02033	1	1	ABC.PE.P	peptide/nickel transport system permease protein	ko02024:Quorum sensing	COG: COG0601|TC: 3.A.1.5	M00239:Peptides/nickel transport system	NA	NA	0	-0.599835	1
1348	gene1348	gene1348|WP_012003341.1|ABC_transporter_pe...	protein_coding	TLET_RS06690	WP_012003341.1	ABC transporter permease	K02034	KO:K02034	3119	0.731644	ABC.PE.P1	peptide/nickel transport system permease protein	ko02024:Quorum sensing	COG: COG1173|TC: 3.A.1.5	M00239:Peptides/nickel transport system	NA	NA	0	-0.430839	1
1380	gene1380	gene1380|WP_012003373.1|ABC_transporter_pe...	protein_coding	TLET_RS06850	WP_012003373.1	ABC transporter permease	K02054	KO:K02054	1	1	ABC.SP.P1	putative spermidine/putrescine transport system permease protein	ko02024:Quorum sensing	COG: COG1176|TC: 3.A.1.11	M00193:Putative spermidine/putrescine transport system	NA	NA	0	0.146408	1
1381	gene1381	gene1381|WP_012003374.1|ABC_transporter_pe...	protein_coding	TLET_RS06855	WP_012003374.1	ABC transporter permease	K02053_&_K11070_&_K11074_&_K02011_&_K02046_&_NoK_&_K02018_&_K02054_&_K11078_&_K15496_&_K02026_&_K02063_&_K11069_&_K10119_&_K11071_&_K02047	KO:K02053_&_KO:K11070_&_KO:K11074_&_KO:K02011_&_KO:K02046_&_KO:K02018_&_KO:K02054_&_KO:K11078_&_KO:K15496_&_KO:K02026_&_KO:K02063_&_KO:K11069_&_KO:K10119_&_KO:K11071_&_KO:K02047	488_&_398_&_201_&_100_&_84_&_41_&_21_&_13_&_13_&_11_&_8_&_8_&_5_&_2_&_2_&_1	0.360147601476015_&_0.293726937269373_&_0.148339483394834_&_0.0738007380073801_&_0.0619926199261993_&_0.0154981549815498_&_0.00959409594095941_&_0.00959409594095941_&_0.00811808118081181_&_0.00590405904059041_&_0.00590405904059041_&_0.003690036900369_&_0.0014760147601476_&_0.0014760147601476_&_0.000738007380073801	ABC.SP.P_&_potC_&_potI_&_afuB, fbpB_&_cysU_&_modB_&_ABC.SP.P1_&_attB_&_wtpB_&_ABC.MS.P1_&_thiP_&_potD_&_msmG_&_potB_&_cysW	putative spermidine/putrescine transport system permease protein_&_spermidine/putrescine transport system permease protein_&_putrescine transport system permease protein_&_iron(III) transport system permease protein_&_sulfate transport system permease protein_&_molybdate transport system permease protein_&_putative spermidine/putrescine transport system permease protein_&_mannopine transport syst…	ko02024:Quorum sensing_&_ko02010:ABC transporters_&_ko02010:ABC transporters_&_ko02010:ABC transporters_&_ko00920:Sulfur metabolism|ko02010:ABC transporters_&_ko02010:ABC transporters_&_ko02024:Quorum sensing_&_ko02010:ABC transporters_&_ko02010:ABC transporters_&_ko02010:ABC transporters_&_ko02010:ABC transporters_&_ko02010:ABC transporters_&_ko02010:ABC transporters_&_ko00920:Sulfur metabolism|…	COG: COG1177|TC: 3.A.1.11_&_COG: COG1177|TC: 3.A.1.11.1_&_COG: COG1177|TC: 3.A.1.11.2_&_COG: COG1178|TC: 3.A.1.10_&_COG: COG0555|TC: 3.A.1.6.1 3.A.1.6.3_&_COG: COG0555|TC: 3.A.1.8_&_COG: COG1176|TC: 3.A.1.11_&_COG: COG1177|TC: 3.A.1.11.3_&_COG: COG0555|TC: 3.A.1.6.5_&_COG: COG0395 COG3833|TC: 3.A.1.1_&_COG: COG1178|TC: 3.A.1.19_&_COG: COG0687|TC: 3.A.1.11.1_&_COG: COG0395|TC: 3.A.1.1.28_&_COG: CO…	M00193:Putative spermidine/putrescine transport system_&_M00299:Spermidine/putrescine transport system_&_M00300:Putrescine transport system_&_M00190:Iron(III) transport system_&_M00185:Sulfate transport system_&_M00189:Molybdate transport system_&_M00193:Putative spermidine/putrescine transport system_&_M00301:Mannopine transport system_&_M00423:Molybdate/tungstate transport system_&_M00207:Putat…	NA	NA	0	0.144875	1
1394	gene1394	gene1394|WP_012003385.1|ABC_transporter_pe...	protein_coding	TLET_RS06920	WP_012003385.1	ABC transporter permease	K02050_&_K15554_&_K15577_&_K15552_&_NoK_&_K11951_&_K04091_&_K15557	KO:K02050_&_KO:K15554_&_KO:K15577_&_KO:K15552_&_KO:K11951_&_KO:K04091_&_KO:K15557	342_&_184_&_57_&_30_&_11_&_2_&_1_&_1	0.554294975688817_&_0.298217179902755_&_0.0923824959481361_&_0.0486223662884927_&_0.00324149108589951_&_0.00162074554294976_&_0.00162074554294976	ABC.SN.P_&_ssuC_&_nrtB, nasE, cynB_&_tauC_&_cmpB_&_ssuD_&_ophG	NitT/TauT family transport system permease protein_&_sulfonate transport system permease protein_&_nitrate/nitrite transport system permease protein_&_taurine transport system permease protein_&_bicarbonate transport system permease protein_&_alkanesulfonate monooxygenase [EC:1.14.14.5]_&_phthalate transport system permease protein	ko00920:Sulfur metabolism|ko02010:ABC transporters_&_ko00910:Nitrogen metabolism|ko02010:ABC transporters_&_ko00920:Sulfur metabolism|ko02010:ABC transporters_&_ko02010:ABC transporters_&_ko00920:Sulfur metabolism_&_ko02010:ABC transporters	COG: COG0600|TC: 3.A.1.16 3.A.1.17_&_COG: COG0600|TC: 3.A.1.17.2_&_COG: COG0600|GO: 0015112|TC: 3.A.1.16.1 3.A.1.16.2_&_COG: COG0600|TC: 3.A.1.17.1 3.A.1.17.4_&_COG: COG0600|TC: 3.A.1.16.3_&_RN: R07210 R10206|COG: COG2141|GO: 0008726_&_TC: 3.A.1.17.5	M00188:NitT/TauT family transport system_&_M00436:Sulfonate transport system_&_M00438:Nitrate/nitrite transport system_&_M00435:Taurine transport system_&_M00321:Bicarbonate transport system_&_M00437:Phthalate transport system	NA	NA	0	0.0580681	1
1465	gene1465	gene1465|WP_012003452.1|ABC_transporter_pe...	protein_coding	TLET_RS07275	WP_012003452.1	ABC transporter permease	K10440_&_K02057_&_K10544_&_K17203_&_K10547_&_K10556_&_K17214_&_K10550_&_K17206_&_K10541_&_NoK_&_K10560_&_K17209_&_K10538_&_K10561_&_K10439_&_K10559	KO:K10440_&_KO:K02057_&_KO:K10544_&_KO:K17203_&_KO:K10547_&_KO:K10556_&_KO:K17214_&_KO:K10550_&_KO:K17206_&_KO:K10541_&_KO:K10560_&_KO:K17209_&_KO:K10538_&_KO:K10561_&_KO:K10439_&_KO:K10559	217_&_96_&_72_&_28_&_27_&_21_&_20_&_19_&_14_&_12_&_12_&_7_&_6_&_5_&_4_&_2_&_1	0.393829401088929_&_0.174228675136116_&_0.130671506352087_&_0.0508166969147005_&_0.0490018148820327_&_0.0381125226860254_&_0.0362976406533575_&_0.0344827586206897_&_0.0254083484573503_&_0.0217785843920145_&_0.0127041742286751_&_0.0108892921960073_&_0.00907441016333938_&_0.00725952813067151_&_0.00362976406533575_&_0.00181488203266788	rbsC_&_ABC.SS.P_&_xylH_&_K17203, eryF_&_ABC.GGU.P, gguB_&_lsrC_&_K17214_&_alsC_&_xltB_&_mglC_&_rhaP_&_iatP_&_araH_&_rhaQ_&_rbsB_&_rhaS	ribose transport system permease protein_&_simple sugar transport system permease protein_&_D-xylose transport system permease protein_&_erythritol transport system permease protein_&_putative multiple sugar transport system permease protein_&_AI-2 transport system permease protein_&_inositol transport system permease protein_&_D-allose transport system permease protein_&_putative xylitol transpo…	ko02010:ABC transporters_&_ko02010:ABC transporters_&_ko02010:ABC transporters_&_ko02010:ABC transporters_&_ko02010:ABC transporters|ko02024:Quorum sensing_&_ko02010:ABC transporters_&_ko02010:ABC transporters_&_ko02010:ABC transporters_&_ko02010:ABC transporters_&_ko02010:ABC transporters_&_ko02010:ABC transporters_&_ko02010:ABC transporters_&_ko02010:ABC transporters_&_ko02010:ABC transporters|…	COG: COG1172|TC: 3.A.1.2.1 3.A.1.2.13 3.A.1.2.19_&_COG: COG1172 COG1079|TC: 3.A.1.2_&_COG: COG4214|TC: 3.A.1.2.4_&_COG: COG1172|TC: 3.A.1.2.11 3.A.1.2.16_&_COG: COG4214|TC: 3.A.1.2.5_&_COG: COG1172|TC: 3.A.1.2.8_&_COG: COG1172|TC: 3.A.1.2_&_COG: COG1172|TC: 3.A.1.2.6_&_COG: COG1172|TC: 3.A.1.2.15_&_COG: COG4211|TC: 3.A.1.2.3_&_COG: COG1172|TC: 3.A.1.2.9_&_COG: COG1172|TC: 3.A.1.2.21_&_COG: COG117…	M00212:Ribose transport system_&_M00221:Putative simple sugar transport system_&_M00215:D-Xylose transport system_&_M00590:Erythritol transport system_&_M00216:Multiple sugar transport system_&_M00219:AI-2 transport system_&_M00593:Inositol transport system_&_M00217:D-Allose transport system_&_M00591:Putative xylitol transport system_&_M00214:Methyl-galactoside transport system_&_M00220:Rhamnose …	NA	NA	0	0.215983	1
1466	gene1466	gene1466|WP_012003453.1|ABC_transporter_pe...	protein_coding	TLET_RS07280	WP_012003453.1	ABC transporter permease	K02057	KO:K02057	1	1	ABC.SS.P	simple sugar transport system permease protein	NA	COG: COG1172 COG1079|TC: 3.A.1.2	M00221:Putative simple sugar transport system	NA	NA	0	0.185921	1
1485	gene1485	gene1485|WP_012003471.1|ABC_transporter_pe...	protein_coding	TLET_RS07375	WP_012003471.1	ABC transporter permease	K02033	KO:K02033	2	1	ABC.PE.P	peptide/nickel transport system permease protein	ko02024:Quorum sensing	COG: COG0601|TC: 3.A.1.5	M00239:Peptides/nickel transport system	NA	NA	0	-0.00881926	1
1486	gene1486	gene1486|WP_012003472.1|ABC_transporter_pe...	protein_coding	TLET_RS07380	WP_012003472.1	ABC transporter permease	K02034	KO:K02034	1	1	ABC.PE.P1	peptide/nickel transport system permease protein	ko02024:Quorum sensing	COG: COG1173|TC: 3.A.1.5	M00239:Peptides/nickel transport system	NA	NA	0	0.110909	1
1556	gene1556	gene1556|WP_012003537.1|ABC_transporter_pe...	protein_coding	TLET_RS07730	WP_012003537.1	ABC transporter permease	K02034	KO:K02034	1	1	ABC.PE.P1	peptide/nickel transport system permease protein	ko02024:Quorum sensing	COG: COG1173|TC: 3.A.1.5	M00239:Peptides/nickel transport system	NA	NA	0	-0.19009	1
1557	gene1557	gene1557|WP_012003538.1|ABC_transporter_pe...	protein_coding	TLET_RS07735	WP_012003538.1	ABC transporter permease	K02033	KO:K02033	1	1	ABC.PE.P	peptide/nickel transport system permease protein	ko02024:Quorum sensing	COG: COG0601|TC: 3.A.1.5	M00239:Peptides/nickel transport system	NA	NA	0	-0.516101	1
1580	gene1580	gene1580|WP_012003561.1|ABC_transporter_pe...	protein_coding	TLET_RS07850	WP_012003561.1	ABC transporter permease	K02034	KO:K02034	2	1	ABC.PE.P1	peptide/nickel transport system permease protein	ko02024:Quorum sensing	COG: COG1173|TC: 3.A.1.5	M00239:Peptides/nickel transport system	NA	NA	0	-0.0853151	1
1581	gene1581	gene1581|WP_012003562.1|ABC_transporter_pe...	protein_coding	TLET_RS07855	WP_012003562.1	ABC transporter permease	K02033	KO:K02033	4	1	ABC.PE.P	peptide/nickel transport system permease protein	ko02024:Quorum sensing	COG: COG0601|TC: 3.A.1.5	M00239:Peptides/nickel transport system	NA	NA	0	-0.137877	1
1614	gene1614	gene1614|WP_012003592.1|ABC_transporter_pe...	protein_coding	TLET_RS08020	WP_012003592.1	ABC transporter permease	K01992	KO:K01992	1	1	ABC-2.P	ABC-2 type transport system permease protein	NA	COG: COG0842 COG1277 COG1668 COG1682 COG3694|TC: 3.A.1	M00254:ABC-2 type transport system	NA	NA	0	-0.426855	1
1735	gene1735	gene1735|WP_038051745.1|ABC_transporter_pe...	protein_coding	TLET_RS08630	WP_038051745.1	ABC transporter permease	K02057	KO:K02057	1	1	ABC.SS.P	simple sugar transport system permease protein	NA	COG: COG1172 COG1079|TC: 3.A.1.2	M00221:Putative simple sugar transport system	NA	NA	0	-1.1176	1
1742	gene1742	gene1742|WP_012003716.1|ABC_transporter_pe...	protein_coding	TLET_RS08665	WP_012003716.1	ABC transporter permease	K02034	KO:K02034	3137	0.730895	ABC.PE.P1	peptide/nickel transport system permease protein	ko02024:Quorum sensing	COG: COG1173|TC: 3.A.1.5	M00239:Peptides/nickel transport system	NA	NA	0	-0.825374	1
1743	gene1743	gene1743|WP_012003717.1|ABC_transporter_pe...	protein_coding	TLET_RS08670	WP_012003717.1	ABC transporter permease	K02033	KO:K02033	1	1	ABC.PE.P	peptide/nickel transport system permease protein	ko02024:Quorum sensing	COG: COG0601|TC: 3.A.1.5	M00239:Peptides/nickel transport system	NA	with GsiABD is involved in the transport of glutathione into the cell	0	-0.787948	1
1756	gene1756	gene1756|WP_012003730.1|ABC_transporter_pe...	protein_coding	TLET_RS08735	WP_012003730.1	ABC transporter permease	K02038	KO:K02038	890	0.789007	pstA	phosphate transport system permease protein	ko02010:ABC transporters	COG: COG0581|TC: 3.A.1.7	M00222:Phosphate transport system	NA	NA	0	0.864211	1
1757	gene1757	gene1757|WP_012003731.1|ABC_transporter_pe...	protein_coding	TLET_RS08740	WP_012003731.1	ABC transporter permease	K02037	KO:K02037	507	0.95122	pstC	phosphate transport system permease protein	ko02010:ABC transporters	COG: COG0573|TC: 3.A.1.7	M00222:Phosphate transport system	NA	NA	0	1.68049	0.124749
1849	gene1849	gene1849|WP_012003821.1|ABC_transporter_pe...	protein_coding	TLET_RS09200	WP_012003821.1	ABC transporter permease	K01992	KO:K01992	18	1	ABC-2.P	ABC-2 type transport system permease protein	NA	COG: COG0842 COG1277 COG1668 COG1682 COG3694|TC: 3.A.1	M00254:ABC-2 type transport system	NA	NA	0	-0.431003	1
1894	gene1894	gene1894|WP_012003864.1|ABC_transporter_pe...	protein_coding	TLET_RS09420	WP_012003864.1	ABC transporter permease	K01992	KO:K01992	1	1	ABC-2.P	ABC-2 type transport system permease protein	NA	COG: COG0842 COG1277 COG1668 COG1682 COG3694|TC: 3.A.1	M00254:ABC-2 type transport system	NA	NA	0	-0.628111	1
1922	gene1922	gene1922|WP_012003891.1|ABC_transporter_pe...	protein_coding	TLET_RS09560	WP_012003891.1	ABC transporter permease	K01992	KO:K01992	27	1	ABC-2.P	ABC-2 type transport system permease protein	NA	COG: COG0842 COG1277 COG1668 COG1682 COG3694|TC: 3.A.1	M00254:ABC-2 type transport system	NA	NA	0	-0.35923	1
1995	gene1995	gene1995|WP_012003961.1|ABC_transporter_pe...	protein_coding	TLET_RS09920	WP_012003961.1	ABC transporter permease	K02033	KO:K02033	1	1	ABC.PE.P	peptide/nickel transport system permease protein	ko02024:Quorum sensing	COG: COG0601|TC: 3.A.1.5	M00239:Peptides/nickel transport system	NA	NA	0	-0.280626	1
1996	gene1996	gene1996|WP_041428658.1|ABC_transporter_pe...	protein_coding	TLET_RS09925	WP_041428658.1	ABC transporter permease	K02034	KO:K02034	3174	0.743151	ABC.PE.P1	peptide/nickel transport system permease protein	ko02024:Quorum sensing	COG: COG1173|TC: 3.A.1.5	M00239:Peptides/nickel transport system	NA	NA	0	-0.466241	1
2074	gene2074	gene2074|WP_012004036.1|ABC_transporter_pe...	protein_coding	TLET_RS10310	WP_012004036.1	ABC transporter permease	K02034	KO:K02034	1	1	ABC.PE.P1	peptide/nickel transport system permease protein	ko02024:Quorum sensing	COG: COG1173|TC: 3.A.1.5	M00239:Peptides/nickel transport system	NA	NA	0	0.139149	1
2075	gene2075	gene2075|WP_012004037.1|ABC_transporter_pe...	protein_coding	TLET_RS10315	WP_012004037.1	ABC transporter permease	K02033	KO:K02033	2964	0.75019	ABC.PE.P	peptide/nickel transport system permease protein	ko02024:Quorum sensing	COG: COG0601|TC: 3.A.1.5	M00239:Peptides/nickel transport system	NA	NA	0	0.21885	1
2092	gene2092	gene2092|WP_012004054.1|ABC_transporter_pe...	protein_coding	TLET_RS10400	WP_012004054.1	ABC transporter permease	K02034	KO:K02034	1	1	ABC.PE.P1	peptide/nickel transport system permease protein	ko02024:Quorum sensing	COG: COG1173|TC: 3.A.1.5	M00239:Peptides/nickel transport system	NA	NA	0	0.244238	1
2093	gene2093	gene2093|WP_012004055.1|ABC_transporter_pe...	protein_coding	TLET_RS10405	WP_012004055.1	ABC transporter permease	K02033	KO:K02033	1	1	ABC.PE.P	peptide/nickel transport system permease protein	ko02024:Quorum sensing	COG: COG0601|TC: 3.A.1.5	M00239:Peptides/nickel transport system	NA	NA	0	0.173363	1
34	gene34	gene34|WP_012002088.1|ABC_transporter_subs...	protein_coding	TLET_RS00185	WP_012002088.1	ABC transporter substrate-binding protein	K02027	KO:K02027	1	1	ABC.MS.S	multiple sugar transport system substrate-binding protein	NA	COG: COG1653 COG2182|TC: 3.A.1.1	M00207:Putative multiple sugar transport system	NA	NA	0	-0.426751	1
71	gene71	gene71|WP_012002124.1|ABC_transporter_subs...	protein_coding	TLET_RS00370	WP_012002124.1	ABC transporter substrate-binding protein	K02035	KO:K02035	2	1	ABC.PE.S	peptide/nickel transport system substrate-binding protein	ko02024:Quorum sensing	COG: COG0747|TC: 3.A.1.5	M00239:Peptides/nickel transport system	NA	NA	0	-0.479517	1
116	gene116	gene116|WP_012002165.1|ABC_transporter_sub...	protein_coding	TLET_RS00600	WP_012002165.1	ABC transporter substrate-binding protein	K02027	KO:K02027	1	1	ABC.MS.S	multiple sugar transport system substrate-binding protein	NA	COG: COG1653 COG2182|TC: 3.A.1.1	M00207:Putative multiple sugar transport system	NA	NA	0	-0.665963	1
135	gene135	gene135|WP_012002184.1|ABC_transporter_sub...	protein_coding	TLET_RS00695	WP_012002184.1	ABC transporter substrate-binding protein	K02027	KO:K02027	2	1	ABC.MS.S	multiple sugar transport system substrate-binding protein	NA	COG: COG1653 COG2182|TC: 3.A.1.1	M00207:Putative multiple sugar transport system	NA	NA	0	0.186072	1
221	gene221	gene221|WP_012002268.1|ABC_transporter_sub...	protein_coding	TLET_RS01120	WP_012002268.1	ABC transporter substrate-binding protein	K02027	KO:K02027	1	1	ABC.MS.S	multiple sugar transport system substrate-binding protein	NA	COG: COG1653 COG2182|TC: 3.A.1.1	M00207:Putative multiple sugar transport system	NA	NA	0	-0.93339	1
413	gene413	gene413|WP_012002452.1|ABC_transporter_sub...	protein_coding	TLET_RS02070	WP_012002452.1	ABC transporter substrate-binding protein	K10117	KO:K10117	3	1	msmE	raffinose/stachyose/melibiose transport system substrate-binding protein	ko02010:ABC transporters	COG: COG1653|TC: 3.A.1.1.28	M00196:Raffinose/stachyose/melibiose transport system	NA	NA	0	0.481569	1
494	gene494	gene494|WP_012002530.1|ABC_transporter_sub...	protein_coding	TLET_RS02470	WP_012002530.1	ABC transporter substrate-binding protein	K02030	KO:K02030	1	1	ABC.PA.S	polar amino acid transport system substrate-binding protein	NA	COG: COG0834|TC: 3.A.1.3	M00236:Putative polar amino acid transport system	NA	NA	0	0.446093	1
864	gene864	gene864|WP_012002886.1|ABC_transporter_sub...	protein_coding	TLET_RS04295	WP_012002886.1	ABC transporter substrate-binding protein	K05772	KO:K05772	1	1	tupA, vupA	tungstate transport system substrate-binding protein	ko02010:ABC transporters	COG: COG2998|TC: 3.A.1.6.2 3.A.1.6.4	M00186:Tungstate transport system	NA	NA	0	0.0420969	1
878	gene878	gene878|WP_012002900.1|ABC_transporter_sub...	protein_coding	TLET_RS04365	WP_012002900.1	ABC transporter substrate-binding protein	K02035	KO:K02035	2	1	ABC.PE.S	peptide/nickel transport system substrate-binding protein	ko02024:Quorum sensing	COG: COG0747|TC: 3.A.1.5	M00239:Peptides/nickel transport system	NA	NA	0	0.383176	1
1100	gene1100	gene1100|WP_012003116.1|ABC_transporter_su...	protein_coding	TLET_RS05475	WP_012003116.1	ABC transporter substrate-binding protein	K01999	KO:K01999	1	1	livK	branched-chain amino acid transport system substrate-binding protein	ko02010:ABC transporters|ko02024:Quorum sensing	COG: COG0683|TC: 3.A.1.4	M00237:Branched-chain amino acid transport system	NA	NA	0	-0.199307	1
1149	gene1149	gene1149|WP_012003163.1|ABC_transporter_su...	protein_coding	TLET_RS05720	WP_012003163.1	ABC transporter substrate-binding protein	K02027	KO:K02027	1	1	ABC.MS.S	multiple sugar transport system substrate-binding protein	NA	COG: COG1653 COG2182|TC: 3.A.1.1	M00207:Putative multiple sugar transport system	NA	NA	0	-0.940986	1
1187	gene1187	gene1187|WP_012003201.1|ABC_transporter_su...	protein_coding	TLET_RS05910	WP_012003201.1	ABC transporter substrate-binding protein	K02027	KO:K02027	1	1	ABC.MS.S	multiple sugar transport system substrate-binding protein	NA	COG: COG1653 COG2182|TC: 3.A.1.1	M00207:Putative multiple sugar transport system	NA	NA	0	-0.445924	1
1308	gene1308	gene1308|WP_012003302.1|ABC_transporter_su...	protein_coding	TLET_RS06490	WP_012003302.1	ABC transporter substrate-binding protein	K01989	KO:K01989	1	1	ABC.X4.S	putative ABC transport system substrate-binding protein	NA	COG: COG2984	M00247:Putative ABC transport system	NA	NA	0	0.00469438	1
1379	gene1379	gene1379|WP_081430079.1|ABC_transporter_su...	protein_coding	TLET_RS06845	WP_081430079.1	ABC transporter substrate-binding protein	K02055	KO:K02055	1	1	ABC.SP.S	putative spermidine/putrescine transport system substrate-binding protein	ko02024:Quorum sensing	COG: COG0687|TC: 3.A.1.11	M00193:Putative spermidine/putrescine transport system	NA	NA	0	0.195941	1
1393	gene1393	gene1393|WP_012003384.1|ABC_transporter_su...	protein_coding	TLET_RS06915	WP_012003384.1	ABC transporter substrate-binding protein	K02051	KO:K02051	1	1	ABC.SN.S	NitT/TauT family transport system substrate-binding protein	NA	COG: COG0715|TC: 3.A.1.16 3.A.1.17	M00188:NitT/TauT family transport system	NA	NA	0	0.344787	1
1484	gene1484	gene1484|WP_012003470.1|ABC_transporter_su...	protein_coding	TLET_RS07370	WP_012003470.1	ABC transporter substrate-binding protein	K02035	KO:K02035	10	1	ABC.PE.S	peptide/nickel transport system substrate-binding protein	ko02024:Quorum sensing	COG: COG0747|TC: 3.A.1.5	M00239:Peptides/nickel transport system	NA	NA	0	-0.310555	1
1558	gene1558	gene1558|WP_012003539.1|ABC_transporter_su...	protein_coding	TLET_RS07740	WP_012003539.1	ABC transporter substrate-binding protein	K02035	KO:K02035	1	1	ABC.PE.S	peptide/nickel transport system substrate-binding protein	ko02024:Quorum sensing	COG: COG0747|TC: 3.A.1.5	M00239:Peptides/nickel transport system	NA	NA	0	-0.16433	1
1582	gene1582	gene1582|WP_012003563.1|ABC_transporter_su...	protein_coding	TLET_RS07860	WP_012003563.1	ABC transporter substrate-binding protein	K02035	KO:K02035	5	1	ABC.PE.S	peptide/nickel transport system substrate-binding protein	ko02024:Quorum sensing	COG: COG0747|TC: 3.A.1.5	M00239:Peptides/nickel transport system	NA	NA	0	-0.255995	1
1633	gene1633	gene1633|WP_012003608.1|ABC_transporter_su...	protein_coding	TLET_RS08115	WP_012003608.1	ABC transporter substrate-binding protein	K02027	KO:K02027	1	1	ABC.MS.S	multiple sugar transport system substrate-binding protein	NA	COG: COG1653 COG2182|TC: 3.A.1.1	M00207:Putative multiple sugar transport system	NA	NA	0	0.117444	1
1644	gene1644	gene1644|WP_012003619.1|ABC_transporter_su...	protein_coding	TLET_RS08170	WP_012003619.1	ABC transporter substrate-binding protein	K05813	KO:K05813	4	1	ugpB	sn-glycerol 3-phosphate transport system substrate-binding protein	ko02010:ABC transporters	COG: COG1653|TC: 3.A.1.1.3	M00198:Putative sn-glycerol-phosphate transport system	NA	NA	0	-0.533908	1
1718	gene1718	gene1718|WP_012003693.1|ABC_transporter_su...	protein_coding	TLET_RS08545	WP_012003693.1	ABC transporter substrate-binding protein	K02027	KO:K02027	1	1	ABC.MS.S	multiple sugar transport system substrate-binding protein	NA	COG: COG1653 COG2182|TC: 3.A.1.1	M00207:Putative multiple sugar transport system	NA	NA	0	0.0696704	1
1744	gene1744	gene1744|WP_012003718.1|ABC_transporter_su...	protein_coding	TLET_RS08675	WP_012003718.1	ABC transporter substrate-binding protein	K02035	KO:K02035	2	1	ABC.PE.S	peptide/nickel transport system substrate-binding protein	ko02024:Quorum sensing	COG: COG0747|TC: 3.A.1.5	M00239:Peptides/nickel transport system	NA	NA	0	-0.794955	1
1772	gene1772	gene1772|WP_012003746.1|ABC_transporter_su...	protein_coding	TLET_RS08815	WP_012003746.1	ABC transporter substrate-binding protein	K02035	KO:K02035	11	1	ABC.PE.S	peptide/nickel transport system substrate-binding protein	ko02024:Quorum sensing	COG: COG0747|TC: 3.A.1.5	M00239:Peptides/nickel transport system	NA	NA	0	-0.505516	1
2076	gene2076	gene2076|WP_012004038.1|ABC_transporter_su...	protein_coding	TLET_RS10320	WP_012004038.1	ABC transporter substrate-binding protein	K02035	KO:K02035	224	0.957265	ABC.PE.S	peptide/nickel transport system substrate-binding protein	ko02024:Quorum sensing	COG: COG0747|TC: 3.A.1.5	M00239:Peptides/nickel transport system	NA	NA	0	-0.0684643	1
2094	gene2094	gene2094|WP_012004056.1|ABC_transporter_su...	protein_coding	TLET_RS10410	WP_012004056.1	ABC transporter substrate-binding protein	K02035	KO:K02035	2	1	ABC.PE.S	peptide/nickel transport system substrate-binding protein	ko02024:Quorum sensing	COG: COG0747|TC: 3.A.1.5	M00239:Peptides/nickel transport system	NA	NA	0	0.558692	1
1273	gene1273	gene1273|WP_012003269.1|AbrB/MazE/SpoVT_fa...	protein_coding	TLET_RS06315	WP_012003269.1	AbrB/MazE/SpoVT family DNA-binding domain-containing protein	NoK	NA	24	NA	NA	NA	NA	NA	NA	NA	NA	0	-0.487244	1
299	gene299	gene299|WP_012002344.1|acetate_kinase	protein_coding	TLET_RS01510	WP_012002344.1	acetate kinase	K00925	KO:K00925	7	1	ackA	acetate kinase [EC:2.7.2.1]	ko00430:Taurine and hypotaurine metabolism|ko00620:Pyruvate metabolism|ko00640:Propanoate metabolism|ko00680:Methane metabolism|ko00720:Carbon fixation pathways in prokaryotes|ko01100:Metabolic pathways|ko01120:Microbial metabolism in diverse environments|ko01200:Carbon metabolism	RN: R00315 R01353|COG: COG0282|GO: 0008776	M00357:Methanogenesis, acetate	NA	NA	0	0.399385	1
1610	gene1610	gene1610|WP_012003588.1|acetyl-CoA_C-acety...	protein_coding	TLET_RS08000	WP_012003588.1	acetyl-CoA C-acetyltransferase	K00626	KO:K00626	7	1	E2.3.1.9, atoB	acetyl-CoA C-acetyltransferase [EC:2.3.1.9]	ko00071:Fatty acid degradation|ko00072:Synthesis and degradation of ketone bodies|ko00280:Valine, leucine and isoleucine degradation|ko00310:Lysine degradation|ko00362:Benzoate degradation|ko00380:Tryptophan metabolism|ko00620:Pyruvate metabolism|ko00630:Glyoxylate and dicarboxylate metabolism|ko00640:Propanoate metabolism|ko00650:Butanoate metabolism|ko00720:Carbon fixation pathways in prokaryot…	RN: R00238 R01177|COG: COG0183|GO: 0003985	M00088:Ketone body biosynthesis, acetyl-CoA	H01076:Alpha-methylacetoacetic aciduria	NA	0	-0.866046	1
177	gene177	gene177|WP_012002226.1|acetyl-CoA_carboxyl...	protein_coding	TLET_RS00905	WP_012002226.1	acetyl-CoA carboxylase biotin carboxyl carrier protein subunit	NoK_&_K11263_&_K01960_&_K01571_&_K01965_&_K01968_&_K01958_&_K17490_&_K02160_&_K13777_&_K00627_&_K01615_&_K01941_&_K20140	KO:K11263_&_KO:K01960_&_KO:K01571_&_KO:K01965_&_KO:K01968_&_KO:K01958_&_KO:K17490_&_KO:K02160_&_KO:K13777_&_KO:K00627_&_KO:K01615_&_KO:K01941_&_KO:K20140	172_&_40_&_38_&_32_&_18_&_16_&_10_&_10_&_4_&_3_&_2_&_1_&_1_&_1	0.227272727272727_&_0.215909090909091_&_0.181818181818182_&_0.102272727272727_&_0.0909090909090909_&_0.0568181818181818_&_0.0568181818181818_&_0.0227272727272727_&_0.0170454545454545_&_0.0113636363636364_&_0.00568181818181818_&_0.00568181818181818_&_0.00568181818181818	bccA, pccA_&_pycB_&_oadA_&_PCCA, pccA_&_E6.4.1.4A_&_PC, pyc_&_E2.1.3.1-1.3S_&_accB, bccP_&_atuF_&_DLAT, aceF, pdhC_&_gcdA_&_E6.3.4.6_&_cfiA	acetyl-CoA/propionyl-CoA carboxylase, biotin carboxylase, biotin carboxyl carrier protein [EC:6.4.1.2 6.4.1.3 6.3.4.14]_&_pyruvate carboxylase subunit B [EC:6.4.1.1]_&_oxaloacetate decarboxylase, alpha subunit [EC:4.1.1.3]_&_propionyl-CoA carboxylase alpha chain [EC:6.4.1.3]_&_3-methylcrotonyl-CoA carboxylase alpha subunit [EC:6.4.1.4]_&_pyruvate carboxylase [EC:6.4.1.1]_&_methylmalonyl-CoA carbo…	ko00061:Fatty acid biosynthesis|ko00280:Valine, leucine and isoleucine degradation|ko00620:Pyruvate metabolism|ko00630:Glyoxylate and dicarboxylate metabolism|ko00640:Propanoate metabolism|ko01100:Metabolic pathways|ko01110:Biosynthesis of secondary metabolites|ko01120:Microbial metabolism in diverse environments|ko01130:Biosynthesis of antibiotics|ko01200:Carbon metabolism|ko01212:Fatty acid met…	RN: R00742 R01859 R04385|COG: COG4770|GO: 0003989 0004658 0004075_&_RN: R00344|COG: COG0511 COG5016|GO: 0004736_&_RN: R00217|COG: COG3632|GO: 0008948|TC: 3.B.1.1.1_&_RN: R01859|COG: COG4770|GO: 0004658_&_RN: R04138|COG: COG4770|GO: 0004485_&_RN: R00344|COG: COG1038|GO: 0004736_&_RN: R00353|GO: 0047154_&_RN: R00742|COG: COG0511_&_RN: R03494|COG: COG4770|GO: 0047925_&_RN: R00209 R02569|COG: COG0508…	M00082:Fatty acid biosynthesis, initiation|M00741:Propanoyl-CoA metabolism, propanoyl-CoA	H00175:Propionic acidemia|H01400:Secondary hyperammonemia_&_H00181:3-Methylcrotonylglycinuria_&_H00073:Pyruvate carboxylase deficiency|H01400:Secondary hyperammonemia_&_H00072:Pyruvate dehydrogenase complex deficiency|H01999:Pyruvate dehydrogenase E2 deficiency	NA	0	0.411757	1
1098	gene1098	gene1098|WP_012003114.1|acetyl-CoA_hydrolase	protein_coding	TLET_RS05465	WP_012003114.1	acetyl-CoA hydrolase	K18118	KO:K18118	197	0.708633	aarC, cat1	succinyl-CoA:acetate CoA-transferase [EC:2.8.3.18]	ko00020:Citrate cycle (TCA cycle)|ko00620:Pyruvate metabolism|ko00650:Butanoate metabolism|ko01100:Metabolic pathways|ko01110:Biosynthesis of secondary metabolites|ko01120:Microbial metabolism in diverse environments|ko01130:Biosynthesis of antibiotics|ko01200:Carbon metabolism	RN: R10343|COG: COG0427	M00009:Citrate cycle (TCA cycle, Krebs cycle)|M00011:Citrate cycle, second carbon oxidation, 2-oxoglutarate	NA	NA	0	1.3992	0.12961
1609	gene1609	gene1609|WP_012003587.1|acetyl-CoA--acetoa...	protein_coding	TLET_RS07995	WP_012003587.1	acetyl-CoA--acetoacetyl-CoA transferase subunit alpha	K01028_&_K01031_&_K01034_&_K01026_&_K01027_&_NoK_&_K01039_&_K19709	KO:K01028_&_KO:K01031_&_KO:K01034_&_KO:K01026_&_KO:K01027_&_KO:K01039_&_KO:K19709	409_&_148_&_132_&_66_&_28_&_19_&_13_&_13	0.505562422744129_&_0.182941903584672_&_0.163164400494438_&_0.0815822002472188_&_0.034610630407911_&_0.0160692212608158_&_0.0160692212608158	E2.8.3.5A, scoA_&_pcaI_&_atoD_&_pct_&_OXCT_&_gctA_&_ydiF	3-oxoacid CoA-transferase subunit A [EC:2.8.3.5]_&_3-oxoadipate CoA-transferase, alpha subunit [EC:2.8.3.6]_&_acetate CoA/acetoacetate CoA-transferase alpha subunit [EC:2.8.3.8 2.8.3.9]_&_propionate CoA-transferase [EC:2.8.3.1]_&_3-oxoacid CoA-transferase [EC:2.8.3.5]_&_glutaconate CoA-transferase, subunit A [EC:2.8.3.12]_&_acetate CoA-transferase [EC:2.8.3.8]	ko00072:Synthesis and degradation of ketone bodies|ko00280:Valine, leucine and isoleucine degradation|ko00650:Butanoate metabolism_&_ko00362:Benzoate degradation|ko01100:Metabolic pathways|ko01120:Microbial metabolism in diverse environments_&_ko00310:Lysine degradation|ko00627:Aminobenzoate degradation|ko00640:Propanoate metabolism|ko00650:Butanoate metabolism|ko01100:Metabolic pathways|ko01120:…	RN: R00410|COG: COG1788|GO: 0008260_&_RN: R02990|COG: COG1788_&_RN: R01179 R01359 R01365 R07832|COG: COG1788|GO: 0008775 0047371_&_RN: R00928 R01449 R05508|GO: 0018729_&_RN: R00410|GO: 0008260_&_RN: R04000 R05509|GO: 0018730_&_RN: R01179 R01359 R07832|COG: COG4670|GO: 0008775	NA	H01121:Succinyl CoA:3-oxoacid CoA transferase (SCOT) deficiency	NA	0	-0.710108	1
374	gene374	gene374|WP_012002415.1|acetylglutamate_kinase	protein_coding	TLET_RS01880	WP_012002415.1	acetylglutamate kinase	K00930	KO:K00930	1	1	argB	acetylglutamate kinase [EC:2.7.2.8]	ko00220:Arginine biosynthesis|ko01100:Metabolic pathways|ko01110:Biosynthesis of secondary metabolites|ko01130:Biosynthesis of antibiotics|ko01210:2-Oxocarboxylic acid metabolism|ko01230:Biosynthesis of amino acids	RN: R02649|COG: COG0548|GO: 0003991	M00028:Ornithine biosynthesis, glutamate	NA	NA	0	-0.395536	1
375	gene375	gene375|WP_012002416.1|acetylornithine_tra...	protein_coding	TLET_RS01885	WP_012002416.1	acetylornithine transaminase	K00821	KO:K00821	3	1	argD	acetylornithine/N-succinyldiaminopimelate aminotransferase [EC:2.6.1.11 2.6.1.17]	ko00220:Arginine biosynthesis|ko00300:Lysine biosynthesis|ko01100:Metabolic pathways|ko01110:Biosynthesis of secondary metabolites|ko01120:Microbial metabolism in diverse environments|ko01130:Biosynthesis of antibiotics|ko01210:2-Oxocarboxylic acid metabolism|ko01230:Biosynthesis of amino acids	RN: R02283 R04475|COG: COG0160 COG4992|GO: 0003992 0009016	M00016:Lysine biosynthesis, succinyl-DAP pathway, aspartate	NA	NA	0	-0.259288	1
363	gene363	gene363|WP_012002405.1|acetylxylan_esterase	protein_coding	TLET_RS01825	WP_012002405.1	acetylxylan esterase	K01060	KO:K01060	1	1	cah	cephalosporin-C deacetylase [EC:3.1.1.41]	ko00311:Penicillin and cephalosporin biosynthesis|ko01130:Biosynthesis of antibiotics	RN: R03062|COG: COG3458|GO: 0047739	NA	NA	NA	0	-0.0316554	1
998	gene998	gene998|WP_012003015.1|acid_phosphatase	protein_coding	TLET_RS04965	WP_012003015.1	acid phosphatase	K09775	KO:K09775	4	1	K09775	uncharacterized protein	NA	COG: COG1963	NA	NA	NA	0	-0.418138	1
934	gene934	gene934|WP_012002956.1|AcrB/AcrD/AcrF_fami...	protein_coding	TLET_RS04645	WP_012002956.1	AcrB/AcrD/AcrF family protein	K03296	KO:K03296	2	1	TC.HAE1	hydrophobic/amphiphilic exporter-1 (mainly G- bacteria), HAE1 family	NA	COG: COG0841|TC: 2.A.6.2	NA	NA	NA	0	0.142524	1
696	gene696	gene696|WP_012002728.1|acyl_carrier_protein	protein_coding	TLET_RS03470	WP_012002728.1	acyl carrier protein	K02078	KO:K02078	1	1	acpP	acyl carrier protein	ko00999:Biosynthesis of secondary metabolites - unclassified|ko01130:Biosynthesis of antibiotics	RN: R12049|COG: COG0236|GO: 0000036	M00848:Aurachin biosynthesis, anthranilate	NA	NA	0	-0.0880423	1
1845	gene1845	gene1845|WP_012003817.1|acyl_carrier_protein	protein_coding	TLET_RS09180	WP_012003817.1	acyl carrier protein	K02078	KO:K02078	861	1	acpP	acyl carrier protein	ko00999:Biosynthesis of secondary metabolites - unclassified|ko01130:Biosynthesis of antibiotics	RN: R12049|COG: COG0236|GO: 0000036	M00848:Aurachin biosynthesis, anthranilate	NA	NA	0	-0.688593	1
179	gene179	gene179|WP_012002228.1|acyl-CoA_carboxylas...	protein_coding	TLET_RS00915	WP_012002228.1	acyl-CoA carboxylase subunit beta	K01966	KO:K01966	414	0.875264	PCCB, pccB	propionyl-CoA carboxylase beta chain [EC:6.4.1.3 2.1.3.15]	ko00280:Valine, leucine and isoleucine degradation|ko00630:Glyoxylate and dicarboxylate metabolism|ko00640:Propanoate metabolism|ko01100:Metabolic pathways|ko01120:Microbial metabolism in diverse environments|ko01130:Biosynthesis of antibiotics|ko01200:Carbon metabolism	RN: R01859|COG: COG4799|GO: 0004658	M00373:Ethylmalonyl pathway|M00741:Propanoyl-CoA metabolism, propanoyl-CoA	H00175:Propionic acidemia|H01400:Secondary hyperammonemia	NA	0	0.0819395	1
1891	gene1891	gene1891|WP_012003861.1|acyl-CoA_dehydroge...	protein_coding	TLET_RS09405	WP_012003861.1	acyl-CoA dehydrogenase	K00248	KO:K00248	10	1	ACADS, bcd	butyryl-CoA dehydrogenase [EC:1.3.8.1]	ko00071:Fatty acid degradation|ko00280:Valine, leucine and isoleucine degradation|ko00650:Butanoate metabolism|ko01100:Metabolic pathways|ko01110:Biosynthesis of secondary metabolites|ko01120:Microbial metabolism in diverse environments|ko01200:Carbon metabolism|ko01212:Fatty acid metabolism	RN: R01175 R01178 R02661 R03172 R04751|COG: COG1960|GO: 0004085	NA	H00525:Disorders of mitochondrial fatty-acid oxidation|H01980:SCAD deficiency	NA	0	-0.00414121	1
474	gene474	gene474|WP_012002513.1|acylphosphatase	protein_coding	TLET_RS02375	WP_012002513.1	acylphosphatase	K01512	KO:K01512	151	0.909639	acyP	acylphosphatase [EC:3.6.1.7]	ko00620:Pyruvate metabolism|ko00627:Aminobenzoate degradation|ko01120:Microbial metabolism in diverse environments	RN: R00317 R01421 R01515|COG: COG1254|GO: 0003998	NA	NA	catalyzes the hydrolysis of acylphosphate	0	-0.545284	1
1384	gene1384	gene1384|WP_012003377.1|adenine_deaminase	protein_coding	TLET_RS06870	WP_012003377.1	adenine deaminase	K01486	KO:K01486	1	1	ade	adenine deaminase [EC:3.5.4.2]	ko00230:Purine metabolism|ko01100:Metabolic pathways	RN: R01244|COG: COG1001|GO: 0000034	NA	NA	NA	0	-0.332702	1
1714	gene1714	gene1714|WP_012003689.1|adenine_phosphorib...	protein_coding	TLET_RS08525	WP_012003689.1	adenine phosphoribosyltransferase	K00759	KO:K00759	765	0.998695	APRT, apt	adenine phosphoribosyltransferase [EC:2.4.2.7]	ko00230:Purine metabolism|ko01100:Metabolic pathways	RN: R00190 R01229 R04378|COG: COG0503|GO: 0003999	NA	H00195:Adenine phosphoribosyltransferase deficiency	NA	0	-0.488575	1
28	gene28	gene28|WP_012002082.1|adenosine_monophosph...	protein_coding	TLET_RS00155	WP_012002082.1	adenosine monophosphate-protein transferase	K09129	KO:K09129	117	1	K09129	uncharacterized protein	NA	COG: COG1839	NA	NA	NA	0	-0.388958	1
1279	gene1279	gene1279|WP_012003275.1|adenosylcobinamide...	protein_coding	TLET_RS06345	WP_012003275.1	adenosylcobinamide-GDP ribazoletransferase	K02233	KO:K02233	4	1	E2.7.8.26, cobS, cobV	adenosylcobinamide-GDP ribazoletransferase [EC:2.7.8.26]	ko00860:Porphyrin and chlorophyll metabolism|ko01100:Metabolic pathways	RN: R05223 R11174|COG: COG0368|GO: 0008818	M00122:Cobalamin biosynthesis, cobinamide	NA	NA	0	-0.316075	1
904	gene904	gene904|WP_012002926.1|adenosylhomocysteinase	protein_coding	TLET_RS04495	WP_012002926.1	adenosylhomocysteinase	K01251	KO:K01251	2	1	E3.3.1.1, ahcY	adenosylhomocysteinase [EC:3.3.1.1]	ko00270:Cysteine and methionine metabolism|ko01100:Metabolic pathways	RN: R00192 R04936|COG: COG0499|GO: 0004013	M00035:Methionine degradation	H00184:Hypermethioninemia	NA	0	0.647668	1
615	gene615	gene615|WP_012002647.1|adenylate_kinase	protein_coding	TLET_RS03070	WP_012002647.1	adenylate kinase	K00939	KO:K00939	1174	0.999149	adk, AK	adenylate kinase [EC:2.7.4.3]	ko00230:Purine metabolism|ko00730:Thiamine metabolism|ko01100:Metabolic pathways|ko01110:Biosynthesis of secondary metabolites|ko01130:Biosynthesis of antibiotics	RN: R00127 R01547 R11319|COG: COG0563|GO: 0004017	M00049:Adenine ribonucleotide biosynthesis, IMP	H00092:T-B-Severe combined immunodeficiencies (SCIDs)|H00674:Anemia due to disorders of nucleotide metabolism|H01128:Reticular dysgenesis	NA	0	0.153158	1
1789	gene1789	gene1789|WP_012003762.1|adenylosuccinate_l...	protein_coding	TLET_RS08900	WP_012003762.1	adenylosuccinate lyase	K01756	KO:K01756	4	1	purB, ADSL	adenylosuccinate lyase [EC:4.3.2.2]	ko00230:Purine metabolism|ko00250:Alanine, aspartate and glutamate metabolism|ko01100:Metabolic pathways|ko01110:Biosynthesis of secondary metabolites|ko01130:Biosynthesis of antibiotics	RN: R01083 R04559|COG: COG0015|GO: 0004018	M00048:Inosine monophosphate biosynthesis, PRPP + glutamine	H00197:Adenylosuccinate lyase deficiency	NA	0	-0.408714	1
1788	gene1788	gene1788|WP_012003761.1|adenylosuccinate_s...	protein_coding	TLET_RS08895	WP_012003761.1	adenylosuccinate synthetase	K01939	KO:K01939	1	1	purA, ADSS	adenylosuccinate synthase [EC:6.3.4.4]	ko00230:Purine metabolism|ko00250:Alanine, aspartate and glutamate metabolism|ko01100:Metabolic pathways	RN: R01135|COG: COG0104|GO: 0004019	M00049:Adenine ribonucleotide biosynthesis, IMP	H00594:Distal myopathy	NA	0	-0.0514594	1
695	gene695	gene695|WP_012002727.1|ADP-ribosylglycohyd...	protein_coding	TLET_RS03465	WP_012002727.1	ADP-ribosylglycohydrolase family protein	NoK	NA	91	NA	NA	NA	NA	NA	NA	NA	NA	0	0.00317954	1
902	gene902	gene902|WP_012002924.1|AEC_family_transporter	protein_coding	TLET_RS04485	WP_012002924.1	AEC family transporter	K07088	KO:K07088	111	1	K07088	uncharacterized protein	NA	COG: COG0679	NA	NA	NA	0	-0.605172	1
1342	gene1342	gene1342|WP_012003335.1|agmatinase	protein_coding	TLET_RS06660	WP_012003335.1	agmatinase	K01480	KO:K01480	1	1	speB	agmatinase [EC:3.5.3.11]	ko00330:Arginine and proline metabolism|ko01100:Metabolic pathways	RN: R01157|COG: COG0010|GO: 0008783	M00133:Polyamine biosynthesis, arginine	NA	NA	0	0.180996	1
310	gene310	gene310|WP_012002355.1|AI-2E_family_transp...	protein_coding	TLET_RS01565	WP_012002355.1	AI-2E family transporter	NoK	NA	10	NA	NA	NA	NA	NA	NA	NA	NA	0	-0.0969293	1
1699	gene1699	gene1699|WP_012003674.1|AI-2E_family_trans...	protein_coding	TLET_RS08450	WP_012003674.1	AI-2E family transporter	NoK	NA	8	NA	NA	NA	NA	NA	NA	NA	NA	0	0.0235408	1
1329	gene1329	gene1329|WP_012003322.1|alanine/ornithine_...	protein_coding	TLET_RS06595	WP_012003322.1	alanine/ornithine racemase family PLP-dependent enzyme	K21898	KO:K21898	19	1	orr	ornithine racemase [EC:5.1.1.12]	ko00472:D-Arginine and D-ornithine metabolism	RN: R00672|GO: 0050157	NA	NA	NA	0	0.531993	1
1825	gene1825	gene1825|WP_012003797.1|alanine--glyoxylat...	protein_coding	TLET_RS09080	WP_012003797.1	alanine--glyoxylate aminotransferase family protein	NoK_&_K00830_&_K03430_&_K00839_&_K00831_&_K09469_&_K00436_&_K05306_&_K18608	KO:K00830_&_KO:K03430_&_KO:K00839_&_KO:K00831_&_KO:K09469_&_KO:K00436_&_KO:K05306_&_KO:K18608	461_&_335_&_92_&_90_&_5_&_2_&_1_&_1_&_1	0.635673624288425_&_0.174573055028463_&_0.170777988614801_&_0.0094876660341556_&_0.00379506641366224_&_0.00189753320683112_&_0.00189753320683112_&_0.00189753320683112	AGXT_&_phnW_&_pucG_&_serC, PSAT1_&_aepZ_&_hoxH_&_phnX_&_ppaT	alanine-glyoxylate transaminase / serine-glyoxylate transaminase / serine-pyruvate transaminase [EC:2.6.1.44 2.6.1.45 2.6.1.51]_&_2-aminoethylphosphonate-pyruvate transaminase [EC:2.6.1.37]_&_(S)-ureidoglycine---glyoxylate transaminase [EC:2.6.1.112]_&_phosphoserine aminotransferase [EC:2.6.1.52]_&_2-aminoethylphosphonate-pyruvate transaminase_&_NAD-reducing hydrogenase large subunit [EC:1.12.1.2…	ko00250:Alanine, aspartate and glutamate metabolism|ko00260:Glycine, serine and threonine metabolism|ko00630:Glyoxylate and dicarboxylate metabolism|ko00680:Methane metabolism|ko01100:Metabolic pathways|ko01110:Biosynthesis of secondary metabolites|ko01120:Microbial metabolism in diverse environments|ko01130:Biosynthesis of antibiotics|ko01200:Carbon metabolism|ko04146:Peroxisome_&_ko00440:Phosph…	RN: R00369 R00372 R00585 R00588|GO: 0008453 0050281 0004760_&_RN: R04152|COG: COG0075|GO: 0047304_&_RN: R10908|COG: COG0075_&_RN: R04173 R05085|COG: COG1932|GO: 0004646 0004648_&_RN: R04152_&_RN: R00700|GO: 0047985_&_RN: R00747|GO: 0050194_&_RN: R01712|COG: COG0075|GO: 0047300	M00346:Formaldehyde assimilation, serine pathway|M00532:Photorespiration_&_M00020:Serine biosynthesis, glycerate-3P	H00117:Primary hyperoxaluria (HP)_&_H01082:Phosphoserine aminotransferase (PSAT) deficiency	NA	0	0.80418	1
1854	gene1854	gene1854|WP_012003826.1|alanine--tRNA_ligase	protein_coding	TLET_RS09225	WP_012003826.1	alanine--tRNA ligase	K01872	KO:K01872	928	1	AARS, alaS	alanyl-tRNA synthetase [EC:6.1.1.7]	ko00970:Aminoacyl-tRNA biosynthesis	RN: R03038|COG: COG0013|GO: 0004813	M00359:Aminoacyl-tRNA biosynthesis, eukaryotes|M00360:Aminoacyl-tRNA biosynthesis, prokaryotes	H00264:Charcot-Marie-Tooth disease (CMT)|H00606:Early infantile epileptic encephalopathy|H00891:Combined oxidative phosphorylation deficiency (COXPD)	NA	0	-0.241879	1
573	gene573	gene573|WP_012002605.1|alanyl-tRNA_editing...	protein_coding	TLET_RS02860	WP_012002605.1	alanyl-tRNA editing protein	K01872	KO:K01872	1	1	AARS, alaS	alanyl-tRNA synthetase [EC:6.1.1.7]	ko00970:Aminoacyl-tRNA biosynthesis	RN: R03038|COG: COG0013|GO: 0004813	M00359:Aminoacyl-tRNA biosynthesis, eukaryotes|M00360:Aminoacyl-tRNA biosynthesis, prokaryotes	H00264:Charcot-Marie-Tooth disease (CMT)|H00606:Early infantile epileptic encephalopathy|H00891:Combined oxidative phosphorylation deficiency (COXPD)	NA	0	0.0499067	1
182	gene182	gene182|WP_012002231.1|alcohol_dehydrogenase	protein_coding	TLET_RS00930	WP_012002231.1	alcohol dehydrogenase	K00001	KO:K00001	2	1	E1.1.1.1, adh	alcohol dehydrogenase [EC:1.1.1.1]	ko00010:Glycolysis / Gluconeogenesis|ko00071:Fatty acid degradation|ko00350:Tyrosine metabolism|ko00625:Chloroalkane and chloroalkene degradation|ko00626:Naphthalene degradation|ko00830:Retinol metabolism|ko00980:Metabolism of xenobiotics by cytochrome P450|ko00982:Drug metabolism - cytochrome P450|ko01100:Metabolic pathways|ko01110:Biosynthesis of secondary metabolites|ko01120:Microbial metaboli…	RN: R00623 R00754 R02124 R04805 R04880 R05233 R05234 R06917 R06927 R07105 R08281 R08306 R08310|COG: COG0604 COG1062 COG1064 COG1454|GO: 0004022 0004023 0004024 0004025	NA	NA	NA	0	0.224698	1
338	gene338	gene338|WP_012002380.1|alcohol_dehydrogenase	protein_coding	TLET_RS01700	WP_012002380.1	alcohol dehydrogenase	NoK_&_K00008_&_K00060_&_K00098_&_K00004_&_K18369_&_K08322_&_K13953_&_K00001_&_K05351_&_K00121_&_K00094_&_K17818_&_K21616_&_K22231_&_K00148_&_K05352_&_K15020_&_K00344_&_K07538_&_K13548_&_K00055_&_K00768_&_K18125_&_K18382_&_K19648_&_K19961	KO:K00008_&_KO:K00060_&_KO:K00098_&_KO:K00004_&_KO:K18369_&_KO:K08322_&_KO:K13953_&_KO:K00001_&_KO:K05351_&_KO:K00121_&_KO:K00094_&_KO:K17818_&_KO:K21616_&_KO:K22231_&_KO:K00148_&_KO:K05352_&_KO:K15020_&_KO:K00344_&_KO:K07538_&_KO:K13548_&_KO:K00055_&_KO:K00768_&_KO:K18125_&_KO:K18382_&_KO:K19648_&_KO:K19961	706_&_354_&_271_&_90_&_79_&_65_&_64_&_44_&_23_&_23_&_17_&_15_&_7_&_7_&_5_&_3_&_3_&_3_&_2_&_2_&_2_&_1_&_1_&_1_&_1_&_1_&_1	0.326267281105991_&_0.249769585253456_&_0.0829493087557604_&_0.0728110599078341_&_0.0599078341013825_&_0.0589861751152074_&_0.0405529953917051_&_0.0211981566820276_&_0.0211981566820276_&_0.015668202764977_&_0.0138248847926267_&_0.00645161290322581_&_0.00645161290322581_&_0.00460829493087558_&_0.00276497695852535_&_0.00276497695852535_&_0.00276497695852535_&_0.00184331797235023_&_0.001843317972350…	SORD, gutB_&_tdh_&_idnD_&_BDH, butB_&_adh2_&_rspB_&_adhP_&_E1.1.1.1, adh_&_E1.1.1.9_&_frmA, ADH5, adhC_&_E1.1.1.251, gatD_&_ARD1_&_znd_&_iolM_&_fdhA_&_tarJ_&_K15020_&_qor, CRYZ_&_had_&_neoA, kanK_&_E1.1.1.90_&_E2.4.2.21, cobU, cobT_&_ssgdh_&_adh1_&_apdH, APDH_&_chnD	L-iditol 2-dehydrogenase [EC:1.1.1.14]_&_threonine 3-dehydrogenase [EC:1.1.1.103]_&_L-idonate 5-dehydrogenase [EC:1.1.1.264]_&_(R,R)-butanediol dehydrogenase / meso-butanediol dehydrogenase / diacetyl reductase [EC:1.1.1.4 1.1.1.- 1.1.1.303]_&_alcohol dehydrogenase [EC:1.1.1.-]_&_L-gulonate 5-dehydrogenase [EC:1.1.1.380]_&_alcohol dehydrogenase, propanol-preferring [EC:1.1.1.1]_&_alcohol dehydrog…	ko00040:Pentose and glucuronate interconversions|ko00051:Fructose and mannose metabolism|ko01100:Metabolic pathways_&_ko00260:Glycine, serine and threonine metabolism_&_ko00650:Butanoate metabolism_&_ko00640:Propanoate metabolism_&_ko00040:Pentose and glucuronate interconversions|ko01100:Metabolic pathways_&_ko00010:Glycolysis / Gluconeogenesis|ko00071:Fatty acid degradation|ko00350:Tyrosine meta…	RN: R00875 R01896|COG: COG1063|GO: 0003939_&_RN: R01465|COG: COG1063|GO: 0008743_&_RN: R05684|COG: COG1063|GO: 0050572_&_RN: R02855 R02946 R10504|COG: COG1063|GO: 0000721 0052587_&_RN: R10703|COG: COG1063_&_RN: R10848|COG: COG1063_&_RN: R00623 R00754 R02124 R04880 R05233 R05234 R06917 R06927 R07105 R08281 R08306 R08310|COG: COG1064|GO: 0004022_&_RN: R00623 R00754 R02124 R04805 R04880 R05233 R0523…	M00014:Glucuronate pathway (uronate pathway)_&_M00014:Glucuronate pathway (uronate pathway)_&_M00375:Hydroxypropionate-hydroxybutylate cycle_&_M00541:Benzoyl-CoA degradation, benzoyl-CoA	NA	NA	0	0.0138234	1
505	gene505	gene505|WP_012002541.1|alcohol_dehydrogenase	protein_coding	TLET_RS02525	WP_012002541.1	alcohol dehydrogenase	NoK_&_K04072_&_K08325_&_K13954_&_K00001_&_K19955_&_K00048_&_K19954_&_K00043_&_K19714_&_K00086_&_K00100_&_K18120_&_K00217_&_K13921_&_K04022_&_K17067_&_K11440_&_K11173_&_K18602_&_K00093_&_K12901	KO:K04072_&_KO:K08325_&_KO:K13954_&_KO:K00001_&_KO:K19955_&_KO:K00048_&_KO:K19954_&_KO:K00043_&_KO:K19714_&_KO:K00086_&_KO:K00100_&_KO:K18120_&_KO:K00217_&_KO:K13921_&_KO:K04022_&_KO:K17067_&_KO:K11440_&_KO:K11173_&_KO:K18602_&_KO:K00093_&_KO:K12901	936_&_223_&_198_&_175_&_106_&_97_&_68_&_62_&_58_&_28_&_26_&_25_&_22_&_20_&_18_&_17_&_17_&_7_&_5_&_4_&_2_&_1	0.189143341815098_&_0.16793893129771_&_0.148430873621713_&_0.0899067005937235_&_0.082273112807464_&_0.0576759966072943_&_0.0525869380831213_&_0.0491942324003393_&_0.0237489397794741_&_0.0220525869380831_&_0.0212044105173876_&_0.0186598812553011_&_0.0169635284139101_&_0.0152671755725191_&_0.0144189991518236_&_0.0144189991518236_&_0.00593723494486853_&_0.00424088210347752_&_0.00339270568278202_&_0.…	adhE_&_yqhD_&_yiaY_&_E1.1.1.1, adh_&_adh2_&_fucO_&_adh1_&_gbd_&_kdnB_&_dhaT_&_bdhAB_&_4hbD, abfH_&_E1.3.1.32_&_pduQ_&_eutG_&_mdo_&_gbsB_&_ADHFE1_&_K18602_&_mdh_&_fomC	acetaldehyde dehydrogenase / alcohol dehydrogenase [EC:1.2.1.10 1.1.1.1]_&_NADP-dependent alcohol dehydrogenase [EC:1.1.-.-]_&_alcohol dehydrogenase [EC:1.1.1.1]_&_alcohol dehydrogenase [EC:1.1.1.1]_&_alcohol dehydrogenase [EC:1.1.1.-]_&_lactaldehyde reductase [EC:1.1.1.77]_&_alcohol dehydrogenase [EC:1.1.1.-]_&_4-hydroxybutyrate dehydrogenase [EC:1.1.1.61]_&_3-deoxy-alpha-D-manno-octulosonate 8-…	ko00010:Glycolysis / Gluconeogenesis|ko00071:Fatty acid degradation|ko00350:Tyrosine metabolism|ko00620:Pyruvate metabolism|ko00625:Chloroalkane and chloroalkene degradation|ko00626:Naphthalene degradation|ko00650:Butanoate metabolism|ko01100:Metabolic pathways|ko01110:Biosynthesis of secondary metabolites|ko01120:Microbial metabolism in diverse environments|ko01130:Biosynthesis of antibiotics|ko…	RN: R00228 R00623 R00754 R01172 R04880 R05233 R05234 R06917 R06927|COG: COG1012|GO: 0008774 0004022_&_RN: R02528|COG: COG1979|GO: 1990002_&_RN: R00623 R00754 R04880 R05233 R05234 R06917 R06927|COG: COG1454|GO: 0004022_&_RN: R00623 R00754 R02124 R04805 R04880 R05233 R05234 R06917 R06927 R07105 R08281 R08306 R08310|COG: COG0604 COG1062 COG1064 COG1454|GO: 0004022 0004023 0004024 0004025_&_COG: COG1…	M00555:Betaine biosynthesis, choline	NA	NA	0	-0.335544	1
1719	gene1719	gene1719|WP_012003694.1|alcohol_dehydrogenase	protein_coding	TLET_RS08550	WP_012003694.1	alcohol dehydrogenase	K18012	KO:K18012	1	1	kdd	L-erythro-3,5-diaminohexanoate dehydrogenase [EC:1.4.1.11]	ko00310:Lysine degradation	RN: R03349|GO: 0047124	NA	NA	NA	0	0.150552	1
1864	gene1864	gene1864|WP_012003836.1|alcohol_dehydrogenase	protein_coding	TLET_RS09275	WP_012003836.1	alcohol dehydrogenase	NoK_&_K00008_&_K00060_&_K00098_&_K00004_&_K13953_&_K08322_&_K18369_&_K00094_&_K00001_&_K05351_&_K17818_&_K21616_&_K15020_&_K00344_&_K00768_&_K13548_&_K19961_&_K22231_&_K00148_&_K19648	KO:K00008_&_KO:K00060_&_KO:K00098_&_KO:K00004_&_KO:K13953_&_KO:K08322_&_KO:K18369_&_KO:K00094_&_KO:K00001_&_KO:K05351_&_KO:K17818_&_KO:K21616_&_KO:K15020_&_KO:K00344_&_KO:K00768_&_KO:K13548_&_KO:K19961_&_KO:K22231_&_KO:K00148_&_KO:K19648	585_&_365_&_267_&_129_&_95_&_84_&_63_&_38_&_19_&_17_&_9_&_7_&_7_&_4_&_2_&_2_&_2_&_2_&_2_&_1_&_1	0.327060931899642_&_0.239247311827957_&_0.115591397849462_&_0.0851254480286738_&_0.0752688172043011_&_0.0564516129032258_&_0.0340501792114695_&_0.0170250896057348_&_0.0152329749103943_&_0.00806451612903226_&_0.00627240143369176_&_0.00627240143369176_&_0.003584229390681_&_0.0017921146953405_&_0.0017921146953405_&_0.0017921146953405_&_0.0017921146953405_&_0.0017921146953405_&_0.000896057347670251_&…	SORD, gutB_&_tdh_&_idnD_&_BDH, butB_&_adhP_&_rspB_&_adh2_&_E1.1.1.251, gatD_&_E1.1.1.1, adh_&_E1.1.1.9_&_ARD1_&_znd_&_K15020_&_qor, CRYZ_&_E2.4.2.21, cobU, cobT_&_neoA, kanK_&_chnD_&_iolM_&_fdhA_&_apdH, APDH	L-iditol 2-dehydrogenase [EC:1.1.1.14]_&_threonine 3-dehydrogenase [EC:1.1.1.103]_&_L-idonate 5-dehydrogenase [EC:1.1.1.264]_&_(R,R)-butanediol dehydrogenase / meso-butanediol dehydrogenase / diacetyl reductase [EC:1.1.1.4 1.1.1.- 1.1.1.303]_&_alcohol dehydrogenase, propanol-preferring [EC:1.1.1.1]_&_L-gulonate 5-dehydrogenase [EC:1.1.1.380]_&_alcohol dehydrogenase [EC:1.1.1.-]_&_galactitol-1-pho…	ko00040:Pentose and glucuronate interconversions|ko00051:Fructose and mannose metabolism|ko01100:Metabolic pathways_&_ko00260:Glycine, serine and threonine metabolism_&_ko00650:Butanoate metabolism_&_ko00010:Glycolysis / Gluconeogenesis|ko00071:Fatty acid degradation|ko00350:Tyrosine metabolism|ko00625:Chloroalkane and chloroalkene degradation|ko00626:Naphthalene degradation|ko00830:Retinol metab…	RN: R00875 R01896|COG: COG1063|GO: 0003939_&_RN: R01465|COG: COG1063|GO: 0008743_&_RN: R05684|COG: COG1063|GO: 0050572_&_RN: R02855 R02946 R10504|COG: COG1063|GO: 0000721 0052587_&_RN: R00623 R00754 R02124 R04880 R05233 R05234 R06917 R06927 R07105 R08281 R08306 R08310|COG: COG1064|GO: 0004022_&_RN: R10848|COG: COG1063_&_RN: R10703|COG: COG1063_&_RN: R05571|COG: COG1063|GO: 0008868_&_RN: R00623 R0…	M00014:Glucuronate pathway (uronate pathway)_&_M00014:Glucuronate pathway (uronate pathway)_&_M00375:Hydroxypropionate-hydroxybutylate cycle_&_M00122:Cobalamin biosynthesis, cobinamide	NA	NA	0	0.381178	1
1941	gene1941	gene1941|WP_012003910.1|alcohol_dehydrogenase	protein_coding	TLET_RS09655	WP_012003910.1	alcohol dehydrogenase	NoK_&_K00121_&_K00008_&_K13953_&_K00060_&_K00098_&_K18369_&_K00001_&_K00055_&_K00148_&_K00004_&_K00153_&_K08322_&_K18382_&_K05351_&_K00094_&_K13979_&_K00344_&_K15020_&_K17818_&_K21616_&_K14465_&_K22231_&_K19590_&_K19961_&_K21190_&_K13548_&_K07538_&_K18125_&_K19648_&_K19649	KO:K00121_&_KO:K00008_&_KO:K13953_&_KO:K00060_&_KO:K00098_&_KO:K18369_&_KO:K00001_&_KO:K00055_&_KO:K00148_&_KO:K00004_&_KO:K00153_&_KO:K08322_&_KO:K18382_&_KO:K05351_&_KO:K00094_&_KO:K13979_&_KO:K00344_&_KO:K15020_&_KO:K17818_&_KO:K21616_&_KO:K14465_&_KO:K22231_&_KO:K19590_&_KO:K19961_&_KO:K21190_&_KO:K13548_&_KO:K07538_&_KO:K18125_&_KO:K19648_&_KO:K19649	1139_&_540_&_365_&_346_&_287_&_125_&_124_&_118_&_102_&_94_&_85_&_82_&_66_&_54_&_21_&_16_&_15_&_11_&_7_&_7_&_6_&_5_&_5_&_3_&_3_&_3_&_2_&_1_&_1_&_1_&_1	0.216346153846154_&_0.146233974358974_&_0.138621794871795_&_0.114983974358974_&_0.0500801282051282_&_0.0496794871794872_&_0.047275641025641_&_0.0408653846153846_&_0.0376602564102564_&_0.0340544871794872_&_0.0328525641025641_&_0.0264423076923077_&_0.0216346153846154_&_0.00841346153846154_&_0.00641025641025641_&_0.00600961538461538_&_0.00440705128205128_&_0.00280448717948718_&_0.00280448717948718_&…	frmA, ADH5, adhC_&_SORD, gutB_&_adhP_&_tdh_&_idnD_&_adh2_&_E1.1.1.1, adh_&_E1.1.1.90_&_fdhA_&_BDH, butB_&_E1.1.1.306_&_rspB_&_adh1_&_E1.1.1.9_&_E1.1.1.251, gatD_&_yahK_&_qor, CRYZ_&_K15020_&_ARD1_&_znd_&_K14465_&_iolM_&_araDH_&_chnD_&_mdpC8_&_neoA, kanK_&_had_&_ssgdh_&_apdH, APDH_&_camD	S-(hydroxymethyl)glutathione dehydrogenase / alcohol dehydrogenase [EC:1.1.1.284 1.1.1.1]_&_L-iditol 2-dehydrogenase [EC:1.1.1.14]_&_alcohol dehydrogenase, propanol-preferring [EC:1.1.1.1]_&_threonine 3-dehydrogenase [EC:1.1.1.103]_&_L-idonate 5-dehydrogenase [EC:1.1.1.264]_&_alcohol dehydrogenase [EC:1.1.1.-]_&_alcohol dehydrogenase [EC:1.1.1.1]_&_aryl-alcohol dehydrogenase [EC:1.1.1.90]_&_gluta…	ko00010:Glycolysis / Gluconeogenesis|ko00071:Fatty acid degradation|ko00350:Tyrosine metabolism|ko00625:Chloroalkane and chloroalkene degradation|ko00626:Naphthalene degradation|ko00680:Methane metabolism|ko00830:Retinol metabolism|ko00980:Metabolism of xenobiotics by cytochrome P450|ko00982:Drug metabolism - cytochrome P450|ko01100:Metabolic pathways|ko01110:Biosynthesis of secondary metabolites…	RN: R00623 R00754 R02124 R04880 R05233 R05234 R06917 R06927 R06983 R07105 R08281 R08306 R08310|COG: COG1062|GO: 0004327 0004022_&_RN: R00875 R01896|COG: COG1063|GO: 0003939_&_RN: R00623 R00754 R02124 R04880 R05233 R05234 R06917 R06927 R07105 R08281 R08306 R08310|COG: COG1064|GO: 0004022_&_RN: R01465|COG: COG1063|GO: 0008743_&_RN: R05684|COG: COG1063|GO: 0050572_&_RN: R10703|COG: COG1063_&_RN: R00…	M00014:Glucuronate pathway (uronate pathway)_&_M00537:Xylene degradation, xylene	NA	NA	0	-0.186098	1
478	gene478	gene478|WP_012002517.1|aldehyde_ferredoxin...	protein_coding	TLET_RS02395	WP_012002517.1	aldehyde ferredoxin oxidoreductase	K03738	KO:K03738	19	1	aor	aldehyde:ferredoxin oxidoreductase [EC:1.2.7.5]	ko00030:Pentose phosphate pathway|ko01100:Metabolic pathways|ko01120:Microbial metabolism in diverse environments|ko01200:Carbon metabolism	RN: R08571|COG: COG2414|GO: 0016625	M00309:Non-phosphorylative Entner-Doudoroff pathway, gluconate/galactonate	NA	NA	0	0.413254	1
1386	gene1386	gene1386|WP_012003379.1|aldehyde_ferredoxi...	protein_coding	TLET_RS06880	WP_012003379.1	aldehyde ferredoxin oxidoreductase	K03738	KO:K03738	2	1	aor	aldehyde:ferredoxin oxidoreductase [EC:1.2.7.5]	ko00030:Pentose phosphate pathway|ko01100:Metabolic pathways|ko01120:Microbial metabolism in diverse environments|ko01200:Carbon metabolism	RN: R08571|COG: COG2414|GO: 0016625	M00309:Non-phosphorylative Entner-Doudoroff pathway, gluconate/galactonate	NA	NA	0	-0.340652	1
192	gene192	gene192|WP_012002241.1|aldo/keto_reductase	protein_coding	TLET_RS00980	WP_012002241.1	aldo/keto reductase	NoK_&_K19265_&_K05275_&_K06221_&_K00064_&_K06222_&_K07079_&_K18471_&_K05882_&_K00002_&_K06607_&_K13315_&_K17744_&_K15303_&_K00011_&_K15967	KO:K19265_&_KO:K05275_&_KO:K06221_&_KO:K00064_&_KO:K06222_&_KO:K07079_&_KO:K18471_&_KO:K05882_&_KO:K00002_&_KO:K06607_&_KO:K13315_&_KO:K17744_&_KO:K15303_&_KO:K00011_&_KO:K15967	3869_&_336_&_307_&_184_&_164_&_120_&_74_&_20_&_16_&_15_&_15_&_12_&_5_&_4_&_1_&_1	0.263736263736264_&_0.240973312401884_&_0.144427001569859_&_0.1287284144427_&_0.0941915227629513_&_0.0580847723704867_&_0.0156985871271586_&_0.0125588697017268_&_0.0117739403453689_&_0.0117739403453689_&_0.00941915227629513_&_0.00392464678178964_&_0.00313971742543171_&_0.000784929356357928_&_0.000784929356357928	gpr_&_E1.1.1.65_&_dkgA_&_E1.1.1.122_&_dkgB_&_K07079_&_ydjG_&_E1.1.1.91_&_AKR1A1, adh_&_iolS_&_eryBII, tylCII, tylC1, calS12, atmS12_&_GalDH_&_AKR7_&_AKR1B_&_mtmW	L-glyceraldehyde 3-phosphate reductase [EC:1.1.1.-]_&_pyridoxine 4-dehydrogenase [EC:1.1.1.65]_&_2,5-diketo-D-gluconate reductase A [EC:1.1.1.346]_&_D-threo-aldose 1-dehydrogenase [EC:1.1.1.122]_&_2,5-diketo-D-gluconate reductase B [EC:1.1.1.346]_&_uncharacterized protein_&_methylglyoxal reductase [EC:1.1.1.-]_&_aryl-alcohol dehydrogenase (NADP+) [EC:1.1.1.91]_&_alcohol dehydrogenase (NADP+) [EC:…	ko00750:Vitamin B6 metabolism|ko01100:Metabolic pathways|ko01120:Microbial metabolism in diverse environments_&_ko00051:Fructose and mannose metabolism|ko00053:Ascorbate and aldarate metabolism|ko01100:Metabolic pathways|ko01110:Biosynthesis of secondary metabolites|ko01120:Microbial metabolism in diverse environments_&_ko00640:Propanoate metabolism_&_ko00010:Glycolysis / Gluconeogenesis|ko00040:…	COG: COG0667_&_RN: R01708|COG: COG0667|GO: 0050236_&_RN: R08878|COG: COG0656_&_RN: R07675 R08926|COG: COG0667|GO: 0047834_&_COG: COG0656_&_COG: COG1453_&_RN: R10718|COG: COG0667_&_GO: 0047681_&_RN: R00746 R01041 R01481 R05231|COG: COG0656|GO: 0008106_&_COG: COG0667_&_RN: R11051 R11474|COG: COG0656 COG0667_&_RN: R07675|GO: 0010349_&_RN: R09412 R09413 R09414 R09415_&_RN: R01036 R01041 R01093 R01095…	M00114:Ascorbate biosynthesis, plants, glucose-6P	NA	NA	-1	-1.71757	1.88178e-06
1627	gene1627	gene1627|WP_012003603.1|aldo/keto_reductase	protein_coding	TLET_RS08085	WP_012003603.1	aldo/keto reductase	NoK_&_K06221_&_K06222_&_K05275_&_K00002_&_K06607_&_K17743_&_K00001_&_K00011_&_K03378_&_K05882_&_K18471	KO:K06221_&_KO:K06222_&_KO:K05275_&_KO:K00002_&_KO:K06607_&_KO:K17743_&_KO:K00001_&_KO:K00011_&_KO:K03378_&_KO:K05882_&_KO:K18471	1196_&_249_&_140_&_82_&_58_&_13_&_9_&_2_&_1_&_1_&_1_&_1	0.447037701974865_&_0.251346499102334_&_0.14721723518851_&_0.104129263913824_&_0.0233393177737881_&_0.0161579892280072_&_0.00359066427289048_&_0.00179533213644524_&_0.00179533213644524_&_0.00179533213644524_&_0.00179533213644524	dkgA_&_dkgB_&_E1.1.1.65_&_AKR1A1, adh_&_iolS_&_XR_&_E1.1.1.1, adh_&_AKR1B_&_morA_&_E1.1.1.91_&_ydjG	2,5-diketo-D-gluconate reductase A [EC:1.1.1.346]_&_2,5-diketo-D-gluconate reductase B [EC:1.1.1.346]_&_pyridoxine 4-dehydrogenase [EC:1.1.1.65]_&_alcohol dehydrogenase (NADP+) [EC:1.1.1.2]_&_myo-inositol catabolism protein IolS [EC:1.1.1.-]_&_D-xylose reductase [EC:1.1.1.307]_&_alcohol dehydrogenase [EC:1.1.1.1]_&_aldehyde reductase [EC:1.1.1.21]_&_morphine 6-dehydrogenase [EC:1.1.1.218]_&_aryl-…	ko00750:Vitamin B6 metabolism|ko01100:Metabolic pathways|ko01120:Microbial metabolism in diverse environments_&_ko00010:Glycolysis / Gluconeogenesis|ko00040:Pentose and glucuronate interconversions|ko00561:Glycerolipid metabolism|ko00930:Caprolactam degradation|ko01100:Metabolic pathways|ko01110:Biosynthesis of secondary metabolites|ko01120:Microbial metabolism in diverse environments|ko01130:Bio…	RN: R08878|COG: COG0656_&_COG: COG0656_&_RN: R01708|COG: COG0667|GO: 0050236_&_RN: R00746 R01041 R01481 R05231|COG: COG0656|GO: 0008106_&_COG: COG0667_&_RN: R01431 R09477_&_RN: R00623 R00754 R02124 R04805 R04880 R05233 R05234 R06917 R06927 R07105 R08281 R08306 R08310|COG: COG0604 COG1062 COG1064 COG1454|GO: 0004022 0004023 0004024 0004025_&_RN: R01036 R01041 R01093 R01095 R01431 R01758 R01759 R01…	M00014:Glucuronate pathway (uronate pathway)	NA	NA	0	0.178097	1
1628	gene1628	gene1628|NA|aldo/keto_reductase	pseudogene	TLET_RS08090	NA	aldo/keto reductase	NoK_&_K19265_&_K05275_&_K18471_&_K05882_&_K06222_&_K06607_&_K13315_&_K15303_&_K00002_&_K15967	KO:K19265_&_KO:K05275_&_KO:K18471_&_KO:K05882_&_KO:K06222_&_KO:K06607_&_KO:K13315_&_KO:K15303_&_KO:K00002_&_KO:K15967	2734_&_332_&_316_&_20_&_15_&_14_&_14_&_10_&_3_&_1_&_1	0.457300275482094_&_0.435261707988981_&_0.0275482093663912_&_0.0206611570247934_&_0.0192837465564738_&_0.0192837465564738_&_0.0137741046831956_&_0.00413223140495868_&_0.00137741046831956_&_0.00137741046831956	gpr_&_E1.1.1.65_&_ydjG_&_E1.1.1.91_&_dkgB_&_iolS_&_eryBII, tylCII, tylC1, calS12, atmS12_&_AKR7_&_AKR1A1, adh_&_mtmW	L-glyceraldehyde 3-phosphate reductase [EC:1.1.1.-]_&_pyridoxine 4-dehydrogenase [EC:1.1.1.65]_&_methylglyoxal reductase [EC:1.1.1.-]_&_aryl-alcohol dehydrogenase (NADP+) [EC:1.1.1.91]_&_2,5-diketo-D-gluconate reductase B [EC:1.1.1.346]_&_myo-inositol catabolism protein IolS [EC:1.1.1.-]_&_NDP-hexose C3-ketoreductase / dTDP-4-oxo-2-deoxy-alpha-D-pentos-2-ene 2,3-reductase [EC:1.1.1.-]_&_aflatoxin…	ko00750:Vitamin B6 metabolism|ko01100:Metabolic pathways|ko01120:Microbial metabolism in diverse environments_&_ko00640:Propanoate metabolism_&_ko00523:Polyketide sugar unit biosynthesis|ko01130:Biosynthesis of antibiotics_&_ko00980:Metabolism of xenobiotics by cytochrome P450_&_ko00010:Glycolysis / Gluconeogenesis|ko00040:Pentose and glucuronate interconversions|ko00561:Glycerolipid metabolism|k…	COG: COG0667_&_RN: R01708|COG: COG0667|GO: 0050236_&_RN: R10718|COG: COG0667_&_GO: 0047681_&_COG: COG0656_&_COG: COG0667_&_RN: R11051 R11474|COG: COG0656 COG0667_&_RN: R09412 R09413 R09414 R09415_&_RN: R00746 R01041 R01481 R05231|COG: COG0656|GO: 0008106_&_RN: R09354	M00798:dTDP-L-mycarose biosynthesis|M00799:dTDP-L-oleandrose biosynthesis_&_M00014:Glucuronate pathway (uronate pathway)_&_M00782:Mithramycin biosynthesis, 4-demethylpremithramycinone	NA	incomplete%3B partial in the middle of a contig%3B missing start	0	0.317538	1
1630	gene1630	gene1630|WP_012003605.1|aldo/keto_reductase	protein_coding	TLET_RS08100	WP_012003605.1	aldo/keto reductase	K07079	KO:K07079	3	1	K07079	uncharacterized protein	NA	COG: COG1453	NA	NA	NA	0	0.546653	1
143	gene143	gene143|WP_012002192.1|alkaline_phosphatase	protein_coding	TLET_RS00735	WP_012002192.1	alkaline phosphatase	K01077	KO:K01077	3	1	E3.1.3.1, phoA, phoB	alkaline phosphatase [EC:3.1.3.1]	ko00730:Thiamine metabolism|ko00790:Folate biosynthesis|ko01100:Metabolic pathways|ko02020:Two-component system	RN: R02135 R04620|COG: COG1785|GO: 0004035	M00126:Tetrahydrofolate biosynthesis, GTP	H00213:Hypophosphatasia	NA	0	-0.467766	1
1638	gene1638	gene1638|WP_012003613.1|alkaline_phosphatase	protein_coding	TLET_RS08140	WP_012003613.1	alkaline phosphatase	K01077	KO:K01077	3	1	E3.1.3.1, phoA, phoB	alkaline phosphatase [EC:3.1.3.1]	ko00730:Thiamine metabolism|ko00790:Folate biosynthesis|ko01100:Metabolic pathways|ko02020:Two-component system	RN: R02135 R04620|COG: COG1785|GO: 0004035	M00126:Tetrahydrofolate biosynthesis, GTP	H00213:Hypophosphatasia	NA	0	-0.378862	1
55	gene55	gene55|WP_012002108.1|alpha/beta_hydrolase	protein_coding	TLET_RS00290	WP_012002108.1	alpha/beta hydrolase	NoK	NA	20	NA	NA	NA	NA	NA	NA	NA	NA	0	-0.086812	1
331	gene331	gene331|WP_012002373.1|alpha/beta_hydrolase	protein_coding	TLET_RS01665	WP_012002373.1	alpha/beta hydrolase	NoK	NA	7	NA	NA	NA	NA	NA	NA	NA	NA	0	0.0142368	1
757	gene757	gene757|WP_012002786.1|alpha/beta_hydrolase	protein_coding	TLET_RS03765	WP_012002786.1	alpha/beta hydrolase	NoK_&_K01432_&_K15923_&_K01046	KO:K01432_&_KO:K15923_&_KO:K01046	243_&_2_&_2_&_1	0.4_&_0.4_&_0.2	AFMID_&_AXY8, FUC95A, afcA_&_lip, TGL2	arylformamidase [EC:3.5.1.9]_&_alpha-L-fucosidase 2 [EC:3.2.1.51]_&_triacylglycerol lipase [EC:3.1.1.3]	ko00380:Tryptophan metabolism|ko00630:Glyoxylate and dicarboxylate metabolism|ko01100:Metabolic pathways_&_ko00511:Other glycan degradation_&_ko00561:Glycerolipid metabolism|ko01100:Metabolic pathways	RN: R00988 R01959 R04911|GO: 0004061_&_GO: 0047513|CAZy: GH95_&_RN: R02250 R02687|COG: COG1075|GO: 0004806	M00038:Tryptophan metabolism, tryptophan	NA	NA	0	0.334053	1
765	gene765	gene765|WP_012002792.1|alpha/beta_hydrolase	protein_coding	TLET_RS03805	WP_012002792.1	alpha/beta hydrolase	K01048	KO:K01048	26	0.962963	pldB	lysophospholipase [EC:3.1.1.5]	ko00564:Glycerophospholipid metabolism	COG: COG2267|GO: 0004622	NA	NA	NA	0	0.350566	1
856	gene856	gene856|WP_081430065.1|alpha/beta_hydrolase	protein_coding	TLET_RS04255	WP_081430065.1	alpha/beta hydrolase	NoK_&_K01055_&_K10216_&_K02170_&_K16050_&_K05714_&_K00627_&_K06049_&_K19707_&_K01259_&_K08680_&_K00433_&_K01563_&_K14727_&_K01175_&_K18092_&_K09023_&_K15756_&_K10222_&_K01561_&_K01998_&_K10702_&_K22318_&_K00111_&_K14604_&_K22250_&_K22677	KO:K01055_&_KO:K10216_&_KO:K02170_&_KO:K16050_&_KO:K05714_&_KO:K00627_&_KO:K06049_&_KO:K19707_&_KO:K01259_&_KO:K08680_&_KO:K00433_&_KO:K01563_&_KO:K14727_&_KO:K01175_&_KO:K18092_&_KO:K09023_&_KO:K15756_&_KO:K10222_&_KO:K01561_&_KO:K01998_&_Tight:K10702_&_KO:K22318_&_KO:K00111_&_KO:K14604_&_KO:K22250_&_KO:K22677	1244_&_81_&_64_&_51_&_36_&_31_&_30_&_26_&_25_&_20_&_20_&_12_&_10_&_10_&_8_&_8_&_7_&_7_&_6_&_3_&_3_&_2_&_2_&_1_&_1_&_1_&_1	0.17381974248927_&_0.137339055793991_&_0.109442060085837_&_0.0772532188841202_&_0.0665236051502146_&_0.0643776824034335_&_0.055793991416309_&_0.0536480686695279_&_0.0429184549356223_&_0.0429184549356223_&_0.0257510729613734_&_0.0214592274678112_&_0.0214592274678112_&_0.0171673819742489_&_0.0171673819742489_&_0.0150214592274678_&_0.0150214592274678_&_0.0128755364806867_&_0.00643776824034335_&_0.00…	pcaD_&_dmpD, xylF_&_bioH_&_hsaD_&_mhpC_&_DLAT, aceF, pdhC_&_bchO_&_rsbQ_&_pip_&_menH_&_cpo_&_dhaA_&_pcaL_&_ybfF_&_etbD_&_rutD_&_carC_&_bphD_&_dehH_&_livM_&_todF_&_oleB_&_glpA, glpD_&_flnE_&_phaZ_&_bphD	3-oxoadipate enol-lactonase [EC:3.1.1.24]_&_2-hydroxymuconate-semialdehyde hydrolase [EC:3.7.1.9]_&_pimeloyl-[acyl-carrier protein] methyl ester esterase [EC:3.1.1.85]_&_4,5:9,10-diseco-3-hydroxy-5,9,17-trioxoandrosta-1(10),2-diene-4-oate hydrolase [EC:3.7.1.17]_&_2-hydroxy-6-oxonona-2,4-dienedioate hydrolase [EC:3.7.1.14]_&_pyruvate dehydrogenase E2 component (dihydrolipoamide acetyltransferase)…	ko00362:Benzoate degradation|ko01100:Metabolic pathways|ko01120:Microbial metabolism in diverse environments|ko01220:Degradation of aromatic compounds_&_ko00362:Benzoate degradation|ko00622:Xylene degradation|ko00643:Styrene degradation|ko01100:Metabolic pathways|ko01120:Microbial metabolism in diverse environments|ko01220:Degradation of aromatic compounds_&_ko00780:Biotin metabolism|ko01100:Meta…	RN: R02991|COG: COG0596|GO: 0047570_&_RN: R02604 R05362 R05865|COG: COG0596|GO: 0018775_&_RN: R09725|COG: COG0596|GO: 0090499_&_RN: R09883|COG: COG0596_&_RN: R02603 R06789|COG: COG0596|GO: 0018771 0052823_&_RN: R00209 R02569|COG: COG0508|GO: 0004742_&_COG: COG0596_&_RN: R00135|COG: COG0596_&_RN: R08166|COG: COG0596_&_COG: COG0596|GO: 0016691_&_RN: R05284 R05367 R05368 R05369 R05370 R07669 R07670|…	M00568:Catechol ortho-cleavage, catechol	H00072:Pyruvate dehydrogenase complex deficiency|H01999:Pyruvate dehydrogenase E2 deficiency	NA	0	-0.704583	1
1106	gene1106	gene1106|WP_012003122.1|alpha/beta_hydrolase	protein_coding	TLET_RS05505	WP_012003122.1	alpha/beta hydrolase	NoK_&_K01055_&_K14727_&_K08680_&_K09023_&_K01259_&_K19707_&_K00627_&_K01175_&_K16050_&_K16434	KO:K01055_&_KO:K14727_&_KO:K08680_&_KO:K09023_&_KO:K01259_&_KO:K19707_&_KO:K00627_&_KO:K01175_&_KO:K16050_&_KO:K16434	271_&_121_&_18_&_10_&_8_&_6_&_6_&_4_&_2_&_1_&_1	0.68361581920904_&_0.101694915254237_&_0.0564971751412429_&_0.0451977401129944_&_0.0338983050847458_&_0.0338983050847458_&_0.0225988700564972_&_0.0112994350282486_&_0.00564971751412429_&_0.00564971751412429	pcaD_&_pcaL_&_menH_&_rutD_&_pip_&_rsbQ_&_DLAT, aceF, pdhC_&_ybfF_&_hsaD_&_cepJ	3-oxoadipate enol-lactonase [EC:3.1.1.24]_&_3-oxoadipate enol-lactonase / 4-carboxymuconolactone decarboxylase [EC:3.1.1.24 4.1.1.44]_&_2-succinyl-6-hydroxy-2,4-cyclohexadiene-1-carboxylate synthase [EC:4.2.99.20]_&_aminoacrylate hydrolase [EC:3.5.1.-]_&_proline iminopeptidase [EC:3.4.11.5]_&_sigma-B regulation protein RsbQ_&_pyruvate dehydrogenase E2 component (dihydrolipoamide acetyltransferase…	ko00362:Benzoate degradation|ko01100:Metabolic pathways|ko01120:Microbial metabolism in diverse environments|ko01220:Degradation of aromatic compounds_&_ko00362:Benzoate degradation|ko01100:Metabolic pathways|ko01120:Microbial metabolism in diverse environments|ko01220:Degradation of aromatic compounds_&_ko00130:Ubiquinone and other terpenoid-quinone biosynthesis|ko01100:Metabolic pathways|ko0111…	RN: R02991|COG: COG0596|GO: 0047570_&_RN: R02991 R03470|COG: COG0596 COG0599|GO: 0047570 0047575_&_RN: R08166|COG: COG0596_&_RN: R09983|COG: COG0596_&_RN: R00135|COG: COG0596_&_COG: COG0596_&_RN: R00209 R02569|COG: COG0508|GO: 0004742_&_COG: COG0596_&_RN: R09883|COG: COG0596	M00568:Catechol ortho-cleavage, catechol	H00072:Pyruvate dehydrogenase complex deficiency|H01999:Pyruvate dehydrogenase E2 deficiency	NA	0	0.0956507	1
1130	gene1130	gene1130|WP_012003145.1|alpha/beta_hydrolase	protein_coding	TLET_RS05625	WP_012003145.1	alpha/beta hydrolase	K06889	KO:K06889	3	0.75	K06889	uncharacterized protein	NA	COG: COG1073	NA	NA	NA	-1	-1.54434	0.00930662
1401	gene1401	gene1401|WP_012003391.1|alpha/beta_hydrolase	protein_coding	TLET_RS06955	WP_012003391.1	alpha/beta hydrolase	NoK	NA	19	NA	NA	NA	NA	NA	NA	NA	NA	0	0.0494991	1
1631	gene1631	gene1631|WP_012003606.1|alpha/beta_hydrolase	protein_coding	TLET_RS08105	WP_012003606.1	alpha/beta hydrolase	K01055	KO:K01055	1	1	pcaD	3-oxoadipate enol-lactonase [EC:3.1.1.24]	ko00362:Benzoate degradation|ko01100:Metabolic pathways|ko01120:Microbial metabolism in diverse environments|ko01220:Degradation of aromatic compounds	RN: R02991|COG: COG0596|GO: 0047570	M00568:Catechol ortho-cleavage, catechol	NA	NA	0	1.64393	0.127283
1813	gene1813	gene1813|WP_012003785.1|alpha-2-macroglobu...	protein_coding	TLET_RS09020	WP_012003785.1	alpha-2-macroglobulin domain-containing protein	K06894	KO:K06894	2	1	K06894	uncharacterized protein	NA	COG: COG2373	NA	NA	NA	0	0.170233	1
1270	gene1270	gene1270|WP_012003266.1|alpha-amylase	protein_coding	TLET_RS06300	WP_012003266.1	alpha-amylase	K01187	KO:K01187	2	1	malZ	alpha-glucosidase [EC:3.2.1.20]	ko00052:Galactose metabolism|ko00500:Starch and sucrose metabolism|ko01100:Metabolic pathways	RN: R00028 R00801 R00802 R06087 R06088|COG: COG0366|GO: 0004558|CAZy: GH31	NA	NA	NA	0	-0.155233	1
1489	gene1489	gene1489|WP_012003475.1|alpha-galactosidase	protein_coding	TLET_RS07395	WP_012003475.1	alpha-galactosidase	K07407	KO:K07407	3	1	E3.2.1.22B, galA, rafA	alpha-galactosidase [EC:3.2.1.22]	ko00052:Galactose metabolism|ko00561:Glycerolipid metabolism|ko00600:Sphingolipid metabolism|ko00603:Glycosphingolipid biosynthesis - globo and isoglobo series|ko01100:Metabolic pathways	RN: R01101 R01103 R01104 R01194 R01329 R02926 R03634 R04019 R04470 R05549 R05961 R06091|COG: COG3345|GO: 0004557	NA	NA	NA	0	-0.464607	1
1163	gene1163	gene1163|WP_012003177.1|alpha-glucosidase/...	protein_coding	TLET_RS05790	WP_012003177.1	alpha-glucosidase/alpha-galactosidase	K07406	KO:K07406	6	0.75	melA	alpha-galactosidase [EC:3.2.1.22]	ko00052:Galactose metabolism|ko00561:Glycerolipid metabolism|ko00600:Sphingolipid metabolism|ko00603:Glycosphingolipid biosynthesis - globo and isoglobo series|ko01100:Metabolic pathways	RN: R01101 R01103 R01104 R01194 R01329 R02926 R03634 R04019 R04470 R05549 R05961 R06091|COG: COG1486|GO: 0004557	NA	NA	NA	0	-0.112437	1
1430	gene1430	gene1430|WP_012003420.1|alpha-glucosidase/...	protein_coding	TLET_RS07100	WP_012003420.1	alpha-glucosidase/alpha-galactosidase	K07406	KO:K07406	7	1	melA	alpha-galactosidase [EC:3.2.1.22]	ko00052:Galactose metabolism|ko00561:Glycerolipid metabolism|ko00600:Sphingolipid metabolism|ko00603:Glycosphingolipid biosynthesis - globo and isoglobo series|ko01100:Metabolic pathways	RN: R01101 R01103 R01104 R01194 R01329 R02926 R03634 R04019 R04470 R05549 R05961 R06091|COG: COG1486|GO: 0004557	NA	NA	NA	0	0.307036	1
119	gene119	gene119|WP_012002168.1|alpha-mannosidase	protein_coding	TLET_RS00615	WP_012002168.1	alpha-mannosidase	K01191	KO:K01191	14	1	MAN2C1	alpha-mannosidase [EC:3.2.1.24]	ko00511:Other glycan degradation	COG: COG0383|GO: 0004559|CAZy: GH38	NA	NA	NA	0	-0.156269	1
1179	gene1179	gene1179|WP_012003193.1|alpha-N-arabinofur...	protein_coding	TLET_RS05870	WP_012003193.1	alpha-N-arabinofuranosidase	K01209	KO:K01209	236	1	abfA	alpha-N-arabinofuranosidase [EC:3.2.1.55]	ko00520:Amino sugar and nucleotide sugar metabolism	RN: R01762|COG: COG3534|GO: 0046556|CAZy: GH51	NA	NA	NA	0	-0.327497	1
1180	gene1180	gene1180|WP_012003194.1|alpha-N-arabinofur...	protein_coding	TLET_RS05875	WP_012003194.1	alpha-N-arabinofuranosidase	K01209	KO:K01209	2	1	abfA	alpha-N-arabinofuranosidase [EC:3.2.1.55]	ko00520:Amino sugar and nucleotide sugar metabolism	RN: R01762|COG: COG3534|GO: 0046556|CAZy: GH51	NA	NA	NA	0	-0.341505	1
420	gene420	gene420|WP_012002459.1|amidase	protein_coding	TLET_RS02105	WP_012002459.1	amidase	K02433	KO:K02433	1	1	gatA, QRSL1	aspartyl-tRNA(Asn)/glutamyl-tRNA(Gln) amidotransferase subunit A [EC:6.3.5.6 6.3.5.7]	ko00970:Aminoacyl-tRNA biosynthesis|ko01100:Metabolic pathways	RN: R03905 R04212|COG: COG0154|GO: 0050566 0050567	NA	NA	NA	0	-0.278642	1
74	gene74	gene74|WP_012002127.1|amidohydrolase	protein_coding	TLET_RS00385	WP_012002127.1	amidohydrolase	NoK_&_K12941_&_K01451_&_K21613_&_K01436_&_K12940_&_K14665_&_K05823_&_K13048	KO:K12941_&_KO:K01451_&_KO:K21613_&_KO:K01436_&_KO:K12940_&_KO:K14665_&_KO:K05823_&_KO:K13048	461_&_225_&_62_&_38_&_37_&_36_&_29_&_3_&_3	0.519630484988453_&_0.143187066974596_&_0.0877598152424942_&_0.0854503464203233_&_0.0831408775981524_&_0.0669745958429561_&_0.0069284064665127_&_0.0069284064665127	abgB_&_hipO_&_yxeP_&_K01436_&_abgA_&_amhX_&_dapL_&_CPS	aminobenzoyl-glutamate utilization protein B_&_hippurate hydrolase [EC:3.5.1.32]_&_uncharacterized hydrolase [EC:3.-.-.-]_&_amidohydrolase [EC:3.5.1.-]_&_aminobenzoyl-glutamate utilization protein A_&_amidohydrolase [EC:3.5.1.-]_&_N-acetyldiaminopimelate deacetylase [EC:3.5.1.47]_&_carboxypeptidase Ss1 [EC:3.4.17.-]	ko00360:Phenylalanine metabolism_&_ko00300:Lysine biosynthesis|ko01100:Metabolic pathways|ko01110:Biosynthesis of secondary metabolites|ko01230:Biosynthesis of amino acids	COG: COG1473_&_RN: R01424|COG: COG1473|GO: 0047980_&_COG: COG1473_&_COG: COG1473_&_COG: COG1473_&_COG: COG1473_&_RN: R02733|COG: COG1473|GO: 0050118	M00525:Lysine biosynthesis, acetyl-DAP pathway, aspartate	NA	NA	0	-0.606982	1
432	gene432	gene432|WP_012002471.1|amidohydrolase	protein_coding	TLET_RS02165	WP_012002471.1	amidohydrolase	K01443	KO:K01443	1	1	nagA, AMDHD2	N-acetylglucosamine-6-phosphate deacetylase [EC:3.5.1.25]	ko00520:Amino sugar and nucleotide sugar metabolism|ko01130:Biosynthesis of antibiotics	RN: R02059|COG: COG1820|GO: 0008448	NA	NA	NA	0	-0.810757	1
1146	gene1146	gene1146|WP_012003160.1|amidohydrolase	protein_coding	TLET_RS05705	WP_012003160.1	amidohydrolase	K07045	KO:K07045	1	1	K07045	uncharacterized protein	NA	COG: COG2159	NA	NA	NA	0	-0.801547	1
1425	gene1425	gene1425|WP_012003415.1|amidohydrolase	protein_coding	TLET_RS07075	WP_012003415.1	amidohydrolase	NoK	NA	541	NA	NA	NA	NA	NA	NA	NA	NA	0	0.144236	1
1648	gene1648	gene1648|WP_012003623.1|amidohydrolase	protein_coding	TLET_RS08190	WP_012003623.1	amidohydrolase	K01436	KO:K01436	1	1	K01436	amidohydrolase [EC:3.5.1.-]	NA	COG: COG1473	NA	NA	NA	0	-0.142308	1
759	gene759	gene759|WP_012002788.1|amidohydrolase_fami...	protein_coding	TLET_RS03775	WP_012002788.1	amidohydrolase family protein	K00466	KO:K00466	1	1	iaaM	tryptophan 2-monooxygenase [EC:1.13.12.3]	ko00380:Tryptophan metabolism	RN: R00679|GO: 0050361	NA	NA	NA	0	-1.40067	0.0126495
667	gene667	gene667|WP_012002699.1|amidophosphoribosyl...	protein_coding	TLET_RS03325	WP_012002699.1	amidophosphoribosyltransferase	K02242	KO:K02242	13	1	comFC	competence protein ComFC	NA	COG: COG1040	M00429:Competence-related DNA transformation transporter	NA	NA	0	0.293028	1
1976	gene1976	gene1976|WP_012003942.1|amidophosphoribosy...	protein_coding	TLET_RS09830	WP_012003942.1	amidophosphoribosyltransferase	K00764	KO:K00764	3	1	purF, PPAT	amidophosphoribosyltransferase [EC:2.4.2.14]	ko00230:Purine metabolism|ko00250:Alanine, aspartate and glutamate metabolism|ko01100:Metabolic pathways|ko01110:Biosynthesis of secondary metabolites|ko01130:Biosynthesis of antibiotics	RN: R01072|COG: COG0034|GO: 0004044	M00048:Inosine monophosphate biosynthesis, PRPP + glutamine	NA	NA	0	-0.424252	1
21	gene21	gene21|WP_041428349.1|amino_acid_ABC_trans...	protein_coding	TLET_RS00120	WP_041428349.1	amino acid ABC transporter ATP-binding protein	K01990_&_NoK_&_K02003_&_K06147_&_K02031_&_K01996_&_K02032_&_K02013_&_K01995_&_K02049_&_K02028_&_K10112_&_K02056_&_K02036_&_K02065_&_K02010_&_K10441_&_K09812_&_K09810_&_K11085_&_K02017_&_K06861_&_K16787_&_K02052_&_K16786_&_K02071_&_K11072_&_K10823_&_K02041_&_K05847_&_K02000_&_K02006_&_K09817_&_K15583_&_K10111_&_K02045_&_K15555_&_K11963_&_K15578_&_K15738_&_K09972_&_K18889_&_K11962_&_K05816_&_K18890…	KO:K01990_&_KO:K02003_&_KO:K06147_&_KO:K02031_&_KO:K01996_&_KO:K02032_&_KO:K02013_&_KO:K01995_&_KO:K02049_&_KO:K02028_&_KO:K10112_&_KO:K02056_&_KO:K02036_&_KO:K02065_&_KO:K02010_&_KO:K10441_&_KO:K09812_&_KO:K09810_&_KO:K11085_&_KO:K02017_&_KO:K06861_&_KO:K16787_&_KO:K02052_&_KO:K16786_&_KO:K02071_&_KO:K11072_&_KO:K10823_&_KO:K02041_&_KO:K05847_&_KO:K02000_&_KO:K02006_&_KO:K09817_&_KO:K15583_&_KO:…	5658_&_4568_&_3833_&_3011_&_2990_&_2205_&_2201_&_2050_&_2038_&_1840_&_1507_&_1397_&_1266_&_1213_&_1054_&_936_&_912_&_806_&_792_&_759_&_739_&_730_&_706_&_701_&_674_&_665_&_559_&_532_&_524_&_520_&_498_&_469_&_446_&_446_&_394_&_378_&_372_&_347_&_325_&_314_&_310_&_282_&_279_&_268_&_259_&_245_&_236_&_226_&_222_&_217_&_216_&_210_&_201_&_193_&_187_&_187_&_179_&_166_&_164_&_158_&_155_&_153_&_153_&_152_&_…	0.0984239640956059_&_0.0666771039905368_&_0.052377970288418_&_0.0520126639529625_&_0.0383571652228369_&_0.0382875830637025_&_0.0356608565563789_&_0.0354521100789758_&_0.0320077932018231_&_0.0262150784538844_&_0.0243015690776885_&_0.0220227533660369_&_0.0211007897575062_&_0.0183348989319139_&_0.0162822252374491_&_0.0158647322826427_&_0.0140208050655812_&_0.0137772675086108_&_0.013203214695752_&_0.…	ABC-2.A_&_ABC.CD.A_&_ABCB-BAC_&_ABC.PE.A_&_livF_&_ABC.PE.A1_&_ABC.FEV.A_&_livG_&_ABC.SN.A_&_ABC.PA.A_&_msmX, msmK, malK, sugC, ggtA, msiK_&_ABC.SS.A_&_pstB_&_mlaF, linL, mkl_&_afuC, fbpC_&_rbsA_&_ftsE_&_lolD_&_msbA_&_modC_&_lptB_&_ecfA2_&_ABC.SP.A_&_ecfA1_&_metN_&_potA_&_oppF_&_phnC_&_opuA_&_proV_&_cbiO_&_znuC_&_oppD_&_malK, mtlK, thuK_&_cysA_&_ssuB_&_urtE_&_nrtC, nasD_&_uup_&_aapP, bztD_&_mdlA, …	ABC-2 type transport system ATP-binding protein_&_putative ABC transport system ATP-binding protein_&_ATP-binding cassette, subfamily B, bacterial_&_peptide/nickel transport system ATP-binding protein_&_branched-chain amino acid transport system ATP-binding protein_&_peptide/nickel transport system ATP-binding protein_&_iron complex transport system ATP-binding protein [EC:3.6.3.34]_&_branched-ch…	ko02024:Quorum sensing_&_ko02010:ABC transporters|ko02024:Quorum sensing_&_ko02024:Quorum sensing_&_ko02010:ABC transporters_&_ko02010:ABC transporters|ko02024:Quorum sensing_&_ko02010:ABC transporters_&_ko02010:ABC transporters_&_ko02010:ABC transporters_&_ko02010:ABC transporters_&_ko02010:ABC transporters_&_ko02010:ABC transporters_&_ko02010:ABC transporters_&_ko02010:ABC transporters_&_ko0201…	COG: COG1131 COG1134|TC: 3.A.1_&_COG: COG1136 COG4181|TC: 3.A.1_&_COG: COG1132 COG2274 COG5265|TC: 3.A.1.21 3.A.1.106 3.A.1.109_&_COG: COG0444 COG1123|TC: 3.A.1.5_&_COG: COG0410|TC: 3.A.1.4_&_COG: COG1123 COG1124|TC: 3.A.1.5_&_COG: COG1120|GO: 0015623|TC: 3.A.1.14_&_COG: COG0411|TC: 3.A.1.4_&_COG: COG1116|TC: 3.A.1.16 3.A.1.17_&_COG: COG1126|GO: 0015426|TC: 3.A.1.3_&_COG: COG3839|TC: 3.A.1.1_&_CO…	M00254:ABC-2 type transport system_&_M00258:Putative ABC transport system_&_M00239:Peptides/nickel transport system_&_M00237:Branched-chain amino acid transport system_&_M00239:Peptides/nickel transport system_&_M00240:Iron complex transport system_&_M00237:Branched-chain amino acid transport system_&_M00188:NitT/TauT family transport system_&_M00236:Putative polar amino acid transport system_&_M…	H00810:Progressive myoclonic epilepsy (PME/ EPM)|H01601:Anaplastic large-cell lymphoma|H01892:Peripheral T cell lymphoma (PTCL)|H01994:Lafora disease	NA	0	1.18094	0.553101
496	gene496	gene496|WP_012002532.1|amino_acid_ABC_tran...	protein_coding	TLET_RS02480	WP_012002532.1	amino acid ABC transporter ATP-binding protein	K01990_&_NoK_&_K02003_&_K06147_&_K02031_&_K02013_&_K01996_&_K01995_&_K02032_&_K02049_&_K02028_&_K10112_&_K02056_&_K02036_&_K02065_&_K10441_&_K02010_&_K09812_&_K09810_&_K11085_&_K16787_&_K02017_&_K16786_&_K06861_&_K02052_&_K02071_&_K15738_&_K09817_&_K11072_&_K02041_&_K10823_&_K05847_&_K02000_&_K02006_&_K15583_&_K09013_&_K10111_&_K02045_&_K15555_&_K11963_&_K11962_&_K15578_&_K09972_&_K18889_&_K06158…	KO:K01990_&_KO:K02003_&_KO:K06147_&_KO:K02031_&_KO:K02013_&_KO:K01996_&_KO:K01995_&_KO:K02032_&_KO:K02049_&_KO:K02028_&_KO:K10112_&_KO:K02056_&_KO:K02036_&_KO:K02065_&_KO:K10441_&_KO:K02010_&_KO:K09812_&_KO:K09810_&_KO:K11085_&_KO:K16787_&_KO:K02017_&_KO:K16786_&_KO:K06861_&_KO:K02052_&_KO:K02071_&_KO:K15738_&_KO:K09817_&_KO:K11072_&_KO:K02041_&_KO:K10823_&_KO:K05847_&_KO:K02000_&_KO:K02006_&_KO:…	6193_&_5576_&_3840_&_3343_&_3028_&_2539_&_2244_&_2222_&_2212_&_1859_&_1506_&_1402_&_1305_&_1210_&_1059_&_1012_&_938_&_807_&_792_&_788_&_755_&_746_&_742_&_731_&_703_&_667_&_651_&_620_&_558_&_533_&_532_&_520_&_498_&_479_&_446_&_395_&_394_&_378_&_373_&_350_&_347_&_325_&_309_&_299_&_290_&_275_&_268_&_252_&_248_&_238_&_236_&_229_&_228_&_227_&_226_&_217_&_216_&_209_&_202_&_198_&_198_&_192_&_189_&_187_&…	0.100095359700021_&_0.06206461831876_&_0.0540317757915663_&_0.0489405375701055_&_0.041036996331076_&_0.0362690113300254_&_0.0359134327875741_&_0.035751806177369_&_0.0300463868371289_&_0.0243409674968887_&_0.0226600507507556_&_0.0210922726317661_&_0.0195568198348176_&_0.0171162580207205_&_0.0163566129527565_&_0.0151605760372388_&_0.0130432674435519_&_0.0128008275282442_&_0.0127361768841622_&_0.012…	ABC-2.A_&_ABC.CD.A_&_ABCB-BAC_&_ABC.PE.A_&_ABC.FEV.A_&_livF_&_livG_&_ABC.PE.A1_&_ABC.SN.A_&_ABC.PA.A_&_msmX, msmK, malK, sugC, ggtA, msiK_&_ABC.SS.A_&_pstB_&_mlaF, linL, mkl_&_rbsA_&_afuC, fbpC_&_ftsE_&_lolD_&_msbA_&_ecfA2_&_modC_&_ecfA1_&_lptB_&_ABC.SP.A_&_metN_&_uup_&_znuC_&_potA_&_phnC_&_oppF_&_opuA_&_proV_&_cbiO_&_oppD_&_sufC_&_malK, mtlK, thuK_&_cysA_&_ssuB_&_urtE_&_urtD_&_nrtC, nasD_&_aapP,…	ABC-2 type transport system ATP-binding protein_&_putative ABC transport system ATP-binding protein_&_ATP-binding cassette, subfamily B, bacterial_&_peptide/nickel transport system ATP-binding protein_&_iron complex transport system ATP-binding protein [EC:3.6.3.34]_&_branched-chain amino acid transport system ATP-binding protein_&_branched-chain amino acid transport system ATP-binding protein_&_…	ko02024:Quorum sensing_&_ko02010:ABC transporters_&_ko02010:ABC transporters|ko02024:Quorum sensing_&_ko02010:ABC transporters|ko02024:Quorum sensing_&_ko02024:Quorum sensing_&_ko02010:ABC transporters_&_ko02010:ABC transporters_&_ko02010:ABC transporters_&_ko02010:ABC transporters_&_ko02010:ABC transporters_&_ko02010:ABC transporters_&_ko02010:ABC transporters_&_ko02010:ABC transporters_&_ko0201…	COG: COG1131 COG1134|TC: 3.A.1_&_COG: COG1136 COG4181|TC: 3.A.1_&_COG: COG1132 COG2274 COG5265|TC: 3.A.1.21 3.A.1.106 3.A.1.109_&_COG: COG0444 COG1123|TC: 3.A.1.5_&_COG: COG1120|GO: 0015623|TC: 3.A.1.14_&_COG: COG0410|TC: 3.A.1.4_&_COG: COG0411|TC: 3.A.1.4_&_COG: COG1123 COG1124|TC: 3.A.1.5_&_COG: COG1116|TC: 3.A.1.16 3.A.1.17_&_COG: COG1126|GO: 0015426|TC: 3.A.1.3_&_COG: COG3839|TC: 3.A.1.1_&_CO…	M00254:ABC-2 type transport system_&_M00258:Putative ABC transport system_&_M00239:Peptides/nickel transport system_&_M00240:Iron complex transport system_&_M00237:Branched-chain amino acid transport system_&_M00237:Branched-chain amino acid transport system_&_M00239:Peptides/nickel transport system_&_M00188:NitT/TauT family transport system_&_M00236:Putative polar amino acid transport system_&_M…	H00810:Progressive myoclonic epilepsy (PME/ EPM)|H01601:Anaplastic large-cell lymphoma|H01892:Peripheral T cell lymphoma (PTCL)|H01994:Lafora disease_&_H00208:Hyperbilirubinemia|H02056:Dubin-Johnson syndrome	similar to ATP-binding component of ABC transporters	0	0.299827	1
887	gene887	gene887|WP_012002909.1|amino_acid_ABC_tran...	protein_coding	TLET_RS04410	WP_012002909.1	amino acid ABC transporter ATP-binding protein	K02028	KO:K02028	1	1	ABC.PA.A	polar amino acid transport system ATP-binding protein [EC:3.6.3.21]	NA	COG: COG1126|GO: 0015426|TC: 3.A.1.3	M00236:Putative polar amino acid transport system	NA	similar to ATP-binding component of ABC transporters	0	-0.241135	1
22	gene22	gene22|WP_012002076.1|amino_acid_ABC_trans...	protein_coding	TLET_RS00125	WP_012002076.1	amino acid ABC transporter permease	K02029_&_K09970_&_K09971_&_K10009_&_K10002_&_K10003_&_K02030_&_K10040_&_K10037_&_K10007_&_K10006_&_K16962_&_K10019_&_NoK_&_K10023_&_K10015_&_K02028_&_K09999_&_K16959_&_K17074_&_K10016_&_K16958_&_K17073_&_K10020_&_K17062_&_K10024_&_K09998_&_K02424_&_K17076	KO:K02029_&_KO:K09970_&_KO:K09971_&_KO:K10009_&_KO:K10002_&_KO:K10003_&_KO:K02030_&_KO:K10040_&_KO:K10037_&_KO:K10007_&_KO:K10006_&_KO:K16962_&_KO:K10019_&_KO:K10023_&_KO:K10015_&_KO:K02028_&_KO:K09999_&_KO:K16959_&_KO:K17074_&_KO:K10016_&_KO:K16958_&_KO:K17073_&_KO:K10020_&_KO:K17062_&_KO:K10024_&_KO:K09998_&_KO:K02424_&_KO:K17076	2161_&_268_&_260_&_198_&_140_&_114_&_106_&_98_&_89_&_88_&_70_&_66_&_59_&_59_&_56_&_52_&_45_&_40_&_40_&_39_&_25_&_25_&_19_&_18_&_15_&_13_&_7_&_5_&_1	0.524896769492349_&_0.0650959436482876_&_0.0631527811513238_&_0.0480932717998543_&_0.0340053436968666_&_0.0276900655817343_&_0.0257469030847705_&_0.0238037405878067_&_0.0216176827787224_&_0.0213747874666019_&_0.0170026718484333_&_0.0160310905999514_&_0.0143308234151081_&_0.0136021374787467_&_0.0126305562302648_&_0.0109302890454214_&_0.00971581248481904_&_0.00971581248481904_&_0.00947291717269857_…	ABC.PA.P_&_aapQ, bztB_&_aapM, bztC_&_ABC.CYST.P_&_gltK, aatM_&_gltJ, aatQ_&_ABC.PA.S_&_ABC.GLN1.P_&_glnP_&_gluD_&_gluC_&_yxeN_&_occM, nocM_&_aotM_&_hisM_&_ABC.PA.A_&_artQ_&_tcyM_&_lysX2_&_hisQ_&_tcyL_&_lysX1_&_occQ, nocQ_&_bgtB_&_aotQ_&_artM_&_fliY_&_K17076, lysY	polar amino acid transport system permease protein_&_general L-amino acid transport system permease protein_&_general L-amino acid transport system permease protein_&_cystine transport system permease protein_&_glutamate/aspartate transport system permease protein_&_glutamate/aspartate transport system permease protein_&_polar amino acid transport system substrate-binding protein_&_putative gluta…	ko02010:ABC transporters_&_ko02010:ABC transporters_&_ko02010:ABC transporters_&_ko02010:ABC transporters|ko02020:Two-component system_&_ko02010:ABC transporters|ko02020:Two-component system_&_ko02010:ABC transporters_&_ko02010:ABC transporters_&_ko02010:ABC transporters_&_ko02010:ABC transporters_&_ko02010:ABC transporters_&_ko02010:ABC transporters_&_ko02010:ABC transporters_&_ko02010:ABC trans…	COG: COG0765|TC: 3.A.1.3_&_COG: COG4597|TC: 3.A.1.3.7 3.A.1.3.8 3.A.1.3.18_&_COG: COG0765|TC: 3.A.1.3.7 3.A.1.3.8 3.A.1.3.18_&_COG: COG0765|TC: 3.A.1.3.10 3.A.1.3.14_&_COG: COG0765|TC: 3.A.1.3.4 3.A.1.3.19_&_COG: COG0765|TC: 3.A.1.3.4 3.A.1.3.19_&_COG: COG0834|TC: 3.A.1.3_&_COG: COG0765|TC: 3.A.1.3_&_COG: COG0765|TC: 3.A.1.3.2_&_COG: COG0765|TC: 3.A.1.3.9_&_COG: COG0765|TC: 3.A.1.3.9_&_COG: COG07…	M00236:Putative polar amino acid transport system_&_M00232:General L-amino acid transport system_&_M00232:General L-amino acid transport system_&_M00234:Cystine transport system_&_M00230:Glutamate/aspartate transport system_&_M00230:Glutamate/aspartate transport system_&_M00236:Putative polar amino acid transport system_&_M00228:Putative glutamine transport system_&_M00227:Glutamine transport sys…	NA	NA	0	1.11564	1
23	gene23	gene23|WP_012002077.1|amino_acid_ABC_trans...	protein_coding	TLET_RS00130	WP_012002077.1	amino acid ABC transporter permease	K02029_&_K09971_&_K10009_&_K02030_&_K10037_&_K10040_&_K09999_&_K10002_&_K10007_&_K10024_&_NoK_&_K10016_&_K16962_&_K10020_&_K17074_&_K10015_&_K02028_&_K10006_&_K10023_&_K16959_&_K10019_&_K17073_&_K09970_&_K16958_&_K17062_&_K10003_&_K02424_&_K09998_&_K17076	KO:K02029_&_KO:K09971_&_KO:K10009_&_KO:K02030_&_KO:K10037_&_KO:K10040_&_KO:K09999_&_KO:K10002_&_KO:K10007_&_KO:K10024_&_KO:K10016_&_KO:K16962_&_KO:K10020_&_KO:K17074_&_KO:K10015_&_KO:K02028_&_KO:K10006_&_KO:K10023_&_KO:K16959_&_KO:K10019_&_KO:K17073_&_KO:K09970_&_KO:K16958_&_KO:K17062_&_KO:K10003_&_KO:K02424_&_KO:K09998_&_KO:K17076	1708_&_261_&_191_&_99_&_84_&_83_&_65_&_63_&_56_&_44_&_43_&_39_&_39_&_37_&_37_&_36_&_35_&_30_&_23_&_21_&_19_&_19_&_17_&_16_&_11_&_6_&_5_&_4_&_1	0.560183666775992_&_0.0856018366677599_&_0.0626434896687438_&_0.0324696621843227_&_0.0275500163988193_&_0.0272220400131191_&_0.0213184650705149_&_0.0206625122991145_&_0.0183666775992129_&_0.0144309609708101_&_0.012791079042309_&_0.012791079042309_&_0.0121351262709085_&_0.0121351262709085_&_0.0118071498852083_&_0.011479173499508_&_0.00983929157100689_&_0.00754345687110528_&_0.00688750409970482_&_0…	ABC.PA.P_&_aapM, bztC_&_ABC.CYST.P_&_ABC.PA.S_&_glnP_&_ABC.GLN1.P_&_artQ_&_gltK, aatM_&_gluD_&_aotQ_&_hisQ_&_yxeN_&_occQ, nocQ_&_lysX2_&_hisM_&_ABC.PA.A_&_gluC_&_aotM_&_tcyM_&_occM, nocM_&_lysX1_&_aapQ, bztB_&_tcyL_&_bgtB_&_gltJ, aatQ_&_fliY_&_artM_&_K17076, lysY	polar amino acid transport system permease protein_&_general L-amino acid transport system permease protein_&_cystine transport system permease protein_&_polar amino acid transport system substrate-binding protein_&_glutamine transport system permease protein_&_putative glutamine transport system permease protein_&_arginine transport system permease protein_&_glutamate/aspartate transport system …	ko02010:ABC transporters_&_ko02010:ABC transporters_&_ko02010:ABC transporters_&_ko02010:ABC transporters_&_ko02010:ABC transporters_&_ko02010:ABC transporters|ko02020:Two-component system_&_ko02010:ABC transporters_&_ko02010:ABC transporters_&_ko02010:ABC transporters_&_ko02010:ABC transporters_&_ko02010:ABC transporters_&_ko02010:ABC transporters_&_ko02010:ABC transporters_&_ko02010:ABC transpo…	COG: COG0765|TC: 3.A.1.3_&_COG: COG0765|TC: 3.A.1.3.7 3.A.1.3.8 3.A.1.3.18_&_COG: COG0765|TC: 3.A.1.3.10 3.A.1.3.14_&_COG: COG0834|TC: 3.A.1.3_&_COG: COG0765|TC: 3.A.1.3.2_&_COG: COG0765|TC: 3.A.1.3_&_COG: COG4215|TC: 3.A.1.3.3_&_COG: COG0765|TC: 3.A.1.3.4 3.A.1.3.19_&_COG: COG0765|TC: 3.A.1.3.9_&_COG: COG4215|TC: 3.A.1.3.11_&_COG: COG4215|TC: 3.A.1.3.1_&_COG: COG0765|TC: 3.A.1.3_&_COG: COG4215|T…	M00236:Putative polar amino acid transport system_&_M00232:General L-amino acid transport system_&_M00234:Cystine transport system_&_M00236:Putative polar amino acid transport system_&_M00227:Glutamine transport system_&_M00228:Putative glutamine transport system_&_M00229:Arginine transport system_&_M00230:Glutamate/aspartate transport system_&_M00233:Glutamate transport system_&_M00235:Arginine/…	NA	NA	0	1.15594	1
495	gene495	gene495|WP_049753387.1|amino_acid_ABC_tran...	protein_coding	TLET_RS02475	WP_049753387.1	amino acid ABC transporter permease	K02029_&_K09971_&_K09970_&_K10009_&_K10002_&_K10003_&_K02030_&_K10007_&_K10040_&_K10006_&_K10037_&_K16962_&_K09999_&_NoK_&_K10016_&_K10019_&_K10023_&_K02028_&_K10024_&_K10015_&_K16959_&_K17074_&_K16958_&_K10020_&_K17073_&_K17062_&_K09998_&_K02424_&_K17076	KO:K02029_&_KO:K09971_&_KO:K09970_&_KO:K10009_&_KO:K10002_&_KO:K10003_&_KO:K02030_&_KO:K10007_&_KO:K10040_&_KO:K10006_&_KO:K10037_&_KO:K16962_&_KO:K09999_&_KO:K10016_&_KO:K10019_&_KO:K10023_&_KO:K02028_&_KO:K10024_&_KO:K10015_&_KO:K16959_&_KO:K17074_&_KO:K16958_&_KO:K10020_&_KO:K17073_&_KO:K17062_&_KO:K09998_&_KO:K02424_&_KO:K17076	2294_&_274_&_260_&_198_&_141_&_137_&_117_&_106_&_99_&_91_&_89_&_66_&_64_&_64_&_61_&_60_&_57_&_51_&_46_&_43_&_40_&_38_&_32_&_27_&_19_&_15_&_10_&_5_&_1	0.51655032650304_&_0.0616978158072506_&_0.0585453726638145_&_0.0445845530285972_&_0.0317496059446071_&_0.0308489079036253_&_0.0263454176987165_&_0.0238684980860167_&_0.0222922765142986_&_0.0204908804323351_&_0.0200405314118442_&_0.0148615176761991_&_0.0144111686557082_&_0.0137356451249719_&_0.0135104706147264_&_0.0128349470839901_&_0.0114839000225175_&_0.0103580274712903_&_0.00968250394055393_&_0…	ABC.PA.P_&_aapM, bztC_&_aapQ, bztB_&_ABC.CYST.P_&_gltK, aatM_&_gltJ, aatQ_&_ABC.PA.S_&_gluD_&_ABC.GLN1.P_&_gluC_&_glnP_&_yxeN_&_artQ_&_hisQ_&_occM, nocM_&_aotM_&_ABC.PA.A_&_aotQ_&_hisM_&_tcyM_&_lysX2_&_tcyL_&_occQ, nocQ_&_lysX1_&_bgtB_&_artM_&_fliY_&_K17076, lysY	polar amino acid transport system permease protein_&_general L-amino acid transport system permease protein_&_general L-amino acid transport system permease protein_&_cystine transport system permease protein_&_glutamate/aspartate transport system permease protein_&_glutamate/aspartate transport system permease protein_&_polar amino acid transport system substrate-binding protein_&_glutamate tran…	ko02010:ABC transporters_&_ko02010:ABC transporters_&_ko02010:ABC transporters_&_ko02010:ABC transporters|ko02020:Two-component system_&_ko02010:ABC transporters|ko02020:Two-component system_&_ko02010:ABC transporters_&_ko02010:ABC transporters_&_ko02010:ABC transporters_&_ko02010:ABC transporters_&_ko02010:ABC transporters_&_ko02010:ABC transporters_&_ko02010:ABC transporters_&_ko02010:ABC trans…	COG: COG0765|TC: 3.A.1.3_&_COG: COG0765|TC: 3.A.1.3.7 3.A.1.3.8 3.A.1.3.18_&_COG: COG4597|TC: 3.A.1.3.7 3.A.1.3.8 3.A.1.3.18_&_COG: COG0765|TC: 3.A.1.3.10 3.A.1.3.14_&_COG: COG0765|TC: 3.A.1.3.4 3.A.1.3.19_&_COG: COG0765|TC: 3.A.1.3.4 3.A.1.3.19_&_COG: COG0834|TC: 3.A.1.3_&_COG: COG0765|TC: 3.A.1.3.9_&_COG: COG0765|TC: 3.A.1.3_&_COG: COG0765|TC: 3.A.1.3.9_&_COG: COG0765|TC: 3.A.1.3.2_&_COG: COG07…	M00236:Putative polar amino acid transport system_&_M00232:General L-amino acid transport system_&_M00232:General L-amino acid transport system_&_M00234:Cystine transport system_&_M00230:Glutamate/aspartate transport system_&_M00230:Glutamate/aspartate transport system_&_M00236:Putative polar amino acid transport system_&_M00233:Glutamate transport system_&_M00228:Putative glutamine transport sys…	NA	NA	0	0.638028	1
886	gene886	gene886|WP_038051180.1|amino_acid_ABC_tran...	protein_coding	TLET_RS04405	WP_038051180.1	amino acid ABC transporter permease	K02029_&_K10009_&_K10003_&_K10002_&_K02030_&_K09970_&_K10037_&_K10040_&_K10007_&_K09971_&_K09999_&_K16962_&_K10016_&_K09998_&_NoK_&_K10015_&_K10019_&_K10020_&_K10023_&_K10006_&_K10024_&_K02028_&_K17074_&_K16958_&_K16959_&_K17073_&_K17062_&_K02424_&_K17076	KO:K02029_&_KO:K10009_&_KO:K10003_&_KO:K10002_&_KO:K02030_&_KO:K09970_&_KO:K10037_&_KO:K10040_&_KO:K10007_&_KO:K09971_&_KO:K09999_&_KO:K16962_&_KO:K10016_&_KO:K09998_&_KO:K10015_&_KO:K10019_&_KO:K10020_&_KO:K10023_&_KO:K10006_&_KO:K10024_&_KO:K02028_&_KO:K17074_&_KO:K16958_&_KO:K16959_&_KO:K17073_&_KO:K17062_&_KO:K02424_&_KO:K17076	2156_&_198_&_138_&_118_&_112_&_99_&_89_&_86_&_79_&_72_&_66_&_66_&_64_&_62_&_61_&_58_&_58_&_55_&_55_&_48_&_46_&_43_&_40_&_33_&_33_&_19_&_15_&_5_&_1	0.550843127235565_&_0.0505876341338784_&_0.0352580480327031_&_0.030148185998978_&_0.0286152273888605_&_0.0252938170669392_&_0.0227388860500766_&_0.0219724067450179_&_0.0201839550332141_&_0.0183955033214103_&_0.0168625447112928_&_0.0168625447112928_&_0.0163515585079203_&_0.0158405723045478_&_0.0148185998978028_&_0.0148185998978028_&_0.014052120592744_&_0.014052120592744_&_0.0122636688809402_&_0.01…	ABC.PA.P_&_ABC.CYST.P_&_gltJ, aatQ_&_gltK, aatM_&_ABC.PA.S_&_aapQ, bztB_&_glnP_&_ABC.GLN1.P_&_gluD_&_aapM, bztC_&_artQ_&_yxeN_&_hisQ_&_artM_&_hisM_&_occM, nocM_&_occQ, nocQ_&_aotM_&_gluC_&_aotQ_&_ABC.PA.A_&_lysX2_&_tcyL_&_tcyM_&_lysX1_&_bgtB_&_fliY_&_K17076, lysY	polar amino acid transport system permease protein_&_cystine transport system permease protein_&_glutamate/aspartate transport system permease protein_&_glutamate/aspartate transport system permease protein_&_polar amino acid transport system substrate-binding protein_&_general L-amino acid transport system permease protein_&_glutamine transport system permease protein_&_putative glutamine transp…	ko02010:ABC transporters_&_ko02010:ABC transporters|ko02020:Two-component system_&_ko02010:ABC transporters|ko02020:Two-component system_&_ko02010:ABC transporters_&_ko02010:ABC transporters_&_ko02010:ABC transporters_&_ko02010:ABC transporters_&_ko02010:ABC transporters_&_ko02010:ABC transporters_&_ko02010:ABC transporters_&_ko02010:ABC transporters_&_ko02010:ABC transporters_&_ko02010:ABC trans…	COG: COG0765|TC: 3.A.1.3_&_COG: COG0765|TC: 3.A.1.3.10 3.A.1.3.14_&_COG: COG0765|TC: 3.A.1.3.4 3.A.1.3.19_&_COG: COG0765|TC: 3.A.1.3.4 3.A.1.3.19_&_COG: COG0834|TC: 3.A.1.3_&_COG: COG4597|TC: 3.A.1.3.7 3.A.1.3.8 3.A.1.3.18_&_COG: COG0765|TC: 3.A.1.3.2_&_COG: COG0765|TC: 3.A.1.3_&_COG: COG0765|TC: 3.A.1.3.9_&_COG: COG0765|TC: 3.A.1.3.7 3.A.1.3.8 3.A.1.3.18_&_COG: COG4215|TC: 3.A.1.3.3_&_COG: COG07…	M00236:Putative polar amino acid transport system_&_M00234:Cystine transport system_&_M00230:Glutamate/aspartate transport system_&_M00230:Glutamate/aspartate transport system_&_M00236:Putative polar amino acid transport system_&_M00232:General L-amino acid transport system_&_M00227:Glutamine transport system_&_M00228:Putative glutamine transport system_&_M00233:Glutamate transport system_&_M0023…	NA	NA	0	-0.571345	1
888	gene888	gene888|WP_012002910.1|amino_acid_ABC_tran...	protein_coding	TLET_RS04415	WP_012002910.1	amino acid ABC transporter permease	K02029_&_K09971_&_K10009_&_K09970_&_K10002_&_K10003_&_K02030_&_K10007_&_K10040_&_K10037_&_K10006_&_NoK_&_K09999_&_K16962_&_K09998_&_K10016_&_K10019_&_K10015_&_K10023_&_K02028_&_K10020_&_K10024_&_K16959_&_K17074_&_K16958_&_K17073_&_K17062_&_K02424_&_K17076	KO:K02029_&_KO:K09971_&_KO:K10009_&_KO:K09970_&_KO:K10002_&_KO:K10003_&_KO:K02030_&_KO:K10007_&_KO:K10040_&_KO:K10037_&_KO:K10006_&_KO:K09999_&_KO:K16962_&_KO:K09998_&_KO:K10016_&_KO:K10019_&_KO:K10015_&_KO:K10023_&_KO:K02028_&_KO:K10020_&_KO:K10024_&_KO:K16959_&_KO:K17074_&_KO:K16958_&_KO:K17073_&_KO:K17062_&_KO:K02424_&_KO:K17076	2355_&_275_&_198_&_179_&_140_&_138_&_116_&_102_&_98_&_89_&_82_&_68_&_67_&_66_&_63_&_63_&_60_&_58_&_58_&_51_&_51_&_46_&_45_&_41_&_37_&_20_&_15_&_5_&_1	0.521132994025227_&_0.0608541712768312_&_0.0438150033193184_&_0.0396105333038283_&_0.0309803053772959_&_0.0305377295861916_&_0.0256693958840451_&_0.0225713653463156_&_0.0216862137641071_&_0.0196946227041381_&_0.0181456074352733_&_0.0148262890019916_&_0.0146050011064395_&_0.0139411374197831_&_0.0139411374197831_&_0.0132772737331268_&_0.0128346979420226_&_0.0128346979420226_&_0.0112856826731578_&_0…	ABC.PA.P_&_aapM, bztC_&_ABC.CYST.P_&_aapQ, bztB_&_gltK, aatM_&_gltJ, aatQ_&_ABC.PA.S_&_gluD_&_ABC.GLN1.P_&_glnP_&_gluC_&_artQ_&_yxeN_&_artM_&_hisQ_&_occM, nocM_&_hisM_&_aotM_&_ABC.PA.A_&_occQ, nocQ_&_aotQ_&_tcyM_&_lysX2_&_tcyL_&_lysX1_&_bgtB_&_fliY_&_K17076, lysY	polar amino acid transport system permease protein_&_general L-amino acid transport system permease protein_&_cystine transport system permease protein_&_general L-amino acid transport system permease protein_&_glutamate/aspartate transport system permease protein_&_glutamate/aspartate transport system permease protein_&_polar amino acid transport system substrate-binding protein_&_glutamate tran…	ko02010:ABC transporters_&_ko02010:ABC transporters_&_ko02010:ABC transporters_&_ko02010:ABC transporters|ko02020:Two-component system_&_ko02010:ABC transporters|ko02020:Two-component system_&_ko02010:ABC transporters_&_ko02010:ABC transporters_&_ko02010:ABC transporters_&_ko02010:ABC transporters_&_ko02010:ABC transporters_&_ko02010:ABC transporters_&_ko02010:ABC transporters_&_ko02010:ABC trans…	COG: COG0765|TC: 3.A.1.3_&_COG: COG0765|TC: 3.A.1.3.7 3.A.1.3.8 3.A.1.3.18_&_COG: COG0765|TC: 3.A.1.3.10 3.A.1.3.14_&_COG: COG4597|TC: 3.A.1.3.7 3.A.1.3.8 3.A.1.3.18_&_COG: COG0765|TC: 3.A.1.3.4 3.A.1.3.19_&_COG: COG0765|TC: 3.A.1.3.4 3.A.1.3.19_&_COG: COG0834|TC: 3.A.1.3_&_COG: COG0765|TC: 3.A.1.3.9_&_COG: COG0765|TC: 3.A.1.3_&_COG: COG0765|TC: 3.A.1.3.2_&_COG: COG0765|TC: 3.A.1.3.9_&_COG: COG42…	M00236:Putative polar amino acid transport system_&_M00232:General L-amino acid transport system_&_M00234:Cystine transport system_&_M00232:General L-amino acid transport system_&_M00230:Glutamate/aspartate transport system_&_M00230:Glutamate/aspartate transport system_&_M00236:Putative polar amino acid transport system_&_M00233:Glutamate transport system_&_M00228:Putative glutamine transport sys…	NA	NA	0	-0.395125	1
20	gene20	gene20|WP_012002074.1|amino_acid_ABC_trans...	protein_coding	TLET_RS00115	WP_012002074.1	amino acid ABC transporter substrate-binding protein	K02030	KO:K02030	1	1	ABC.PA.S	polar amino acid transport system substrate-binding protein	NA	COG: COG0834|TC: 3.A.1.3	M00236:Putative polar amino acid transport system	NA	NA	0	0.870864	1
825	gene825	gene825|WP_012002852.1|amino_acid_ABC_tran...	protein_coding	TLET_RS04105	WP_012002852.1	amino acid ABC transporter substrate-binding protein	K01999	KO:K01999	1	1	livK	branched-chain amino acid transport system substrate-binding protein	ko02010:ABC transporters|ko02024:Quorum sensing	COG: COG0683|TC: 3.A.1.4	M00237:Branched-chain amino acid transport system	NA	NA	0	0.171984	1
2027	gene2027	gene2027|WP_012003989.1|aminomethyltransfe...	protein_coding	TLET_RS10080	WP_012003989.1	aminomethyltransferase	K00605	KO:K00605	1	1	gcvT, AMT	aminomethyltransferase [EC:2.1.2.10]	ko00260:Glycine, serine and threonine metabolism|ko00630:Glyoxylate and dicarboxylate metabolism|ko00670:One carbon pool by folate|ko01100:Metabolic pathways|ko01110:Biosynthesis of secondary metabolites|ko01130:Biosynthesis of antibiotics|ko01200:Carbon metabolism	RN: R01221 R02300 R04125|COG: COG0404|GO: 0004047	M00532:Photorespiration	H00191:Nonketotic hyperglycinemia	NA	0	0.8291	1
2025	gene2025	gene2025|WP_012003987.1|aminomethyl-transf...	protein_coding	TLET_RS10070	WP_012003987.1	aminomethyl-transferring glycine dehydrogenase	K00282	KO:K00282	4	1	gcvPA	glycine dehydrogenase subunit 1 [EC:1.4.4.2]	ko00260:Glycine, serine and threonine metabolism|ko00630:Glyoxylate and dicarboxylate metabolism|ko01100:Metabolic pathways|ko01110:Biosynthesis of secondary metabolites|ko01130:Biosynthesis of antibiotics|ko01200:Carbon metabolism	RN: R01221 R03425|COG: COG0403|GO: 0004375	NA	NA	NA	0	0.276759	1
253	gene253	gene253|WP_012002299.1|aminopeptidase	protein_coding	TLET_RS01280	WP_012002299.1	aminopeptidase	K01267	KO:K01267	189	1	DNPEP	aspartyl aminopeptidase [EC:3.4.11.21]	NA	COG: COG1362	NA	NA	NA	0	0.400027	1
1467	gene1467	gene1467|WP_012003454.1|aminopeptidase	protein_coding	TLET_RS07285	WP_012003454.1	aminopeptidase	K19689	KO:K19689	1	1	ampS, pepS, ampT	aminopeptidase [EC:3.4.11.-]	NA	COG: COG2309	NA	NA	NA	0	0.185822	1
1560	gene1560	gene1560|WP_012003541.1|aminopeptidase_P_f...	protein_coding	TLET_RS07750	WP_012003541.1	aminopeptidase P family protein	K01262	KO:K01262	1	1	pepP	Xaa-Pro aminopeptidase [EC:3.4.11.9]	NA	COG: COG0006|GO: 0004177	NA	H00537:Nephronophthisis	NA	0	-0.0925667	1
1138	gene1138	gene1138|WP_012003152.1|aminotransferase_c...	protein_coding	TLET_RS05665	WP_012003152.1	aminotransferase class V-fold PLP-dependent enzyme	K01740_&_K01739_&_K01760_&_K10764_&_K01761_&_NoK_&_K01758_&_K17217_&_K01738_&_K21173	KO:K01740_&_KO:K01739_&_KO:K01760_&_KO:K10764_&_KO:K01761_&_KO:K01758_&_KO:K17217_&_KO:K01738_&_KO:K21173	994_&_522_&_473_&_370_&_297_&_201_&_174_&_30_&_8_&_3	0.34622082897945_&_0.181818181818182_&_0.164750957854406_&_0.128874956461163_&_0.103448275862069_&_0.0606060606060606_&_0.0104493207941484_&_0.00278648554510623_&_0.00104493207941484	metY_&_metB_&_metC_&_metZ_&_E4.4.1.11_&_CTH_&_mccB_&_cysK_&_calE6	O-acetylhomoserine (thiol)-lyase [EC:2.5.1.49]_&_cystathionine gamma-synthase [EC:2.5.1.48]_&_cystathionine beta-lyase [EC:4.4.1.8]_&_O-succinylhomoserine sulfhydrylase [EC:2.5.1.-]_&_methionine-gamma-lyase [EC:4.4.1.11]_&_cystathionine gamma-lyase [EC:4.4.1.1]_&_cystathionine gamma-lyase / homocysteine desulfhydrase [EC:4.4.1.1 4.4.1.2]_&_cysteine synthase [EC:2.5.1.47]_&_methionine gamma-lyase	ko00270:Cysteine and methionine metabolism|ko01100:Metabolic pathways_&_ko00270:Cysteine and methionine metabolism|ko00450:Selenocompound metabolism|ko00920:Sulfur metabolism|ko01100:Metabolic pathways|ko01110:Biosynthesis of secondary metabolites|ko01130:Biosynthesis of antibiotics|ko01230:Biosynthesis of amino acids_&_ko00270:Cysteine and methionine metabolism|ko00450:Selenocompound metabolism|…	RN: R01287 R04859|COG: COG2873|GO: 0003961_&_RN: R00999 R01288 R02508 R03217 R03260 R04944 R04945 R04946|COG: COG0626|GO: 0003962_&_RN: R00782 R01286 R02408 R04941|COG: COG0626|GO: 0004121_&_RN: R01288|COG: COG0626_&_RN: R00654 R04770|COG: COG0626|GO: 0018826_&_RN: R00782 R01001 R02408 R04770 R04930 R09366|COG: COG0626|GO: 0004123_&_RN: R00782 R01001 R01283 R02408|COG: COG0626|GO: 0004123 0047982…	M00017:Methionine biosynthesis, apartate	H00182:Cystathioninuria	NA	0	-0.565982	1
1088	gene1088	gene1088|WP_012003104.1|aminotransferase_IV	protein_coding	TLET_RS05415	WP_012003104.1	aminotransferase IV	K00826	KO:K00826	1	1	E2.6.1.42, ilvE	branched-chain amino acid aminotransferase [EC:2.6.1.42]	ko00270:Cysteine and methionine metabolism|ko00280:Valine, leucine and isoleucine degradation|ko00290:Valine, leucine and isoleucine biosynthesis|ko00770:Pantothenate and CoA biosynthesis|ko01100:Metabolic pathways|ko01110:Biosynthesis of secondary metabolites|ko01130:Biosynthesis of antibiotics|ko01210:2-Oxocarboxylic acid metabolism|ko01230:Biosynthesis of amino acids	RN: R01090 R01214 R02199 R10991|COG: COG0115|GO: 0004084	M00019:Valine/isoleucine biosynthesis, pyruvate	NA	NA	0	0.212242	1
444	gene444	gene444|WP_012002483.1|AmmeMemoRadiSam_sys...	protein_coding	TLET_RS02225	WP_012002483.1	AmmeMemoRadiSam system protein A	K09141	KO:K09141	142	0.855422	K09141	uncharacterized protein	NA	COG: COG2078	NA	NA	NA	0	0.44525	1
509	gene509	gene509|WP_012002545.1|AmmeMemoRadiSam_sys...	protein_coding	TLET_RS02545	WP_012002545.1	AmmeMemoRadiSam system protein B	K06990	KO:K06990	1	1	MEMO1	MEMO1 family protein	NA	COG: COG1355	NA	NA	NA	0	0.206265	1
445	gene445	gene445|WP_012002484.1|AmmeMemoRadiSam_sys...	protein_coding	TLET_RS02230	WP_012002484.1	AmmeMemoRadiSam system radical SAM enzyme	K04069	KO:K04069	1	1	pflA, pflC, pflE	pyruvate formate lyase activating enzyme [EC:1.97.1.4]	NA	RN: R04710|COG: COG1180|GO: 0008862	NA	NA	NA	0	0.0870689	1
442	gene442	gene442|WP_081430055.1|anaerobic_ribonucle...	protein_coding	TLET_RS02215	WP_081430055.1	anaerobic ribonucleoside-triphosphate reductase activating protein	K04069	KO:K04069	206	1	pflA, pflC, pflE	pyruvate formate lyase activating enzyme [EC:1.97.1.4]	NA	RN: R04710|COG: COG1180|GO: 0008862	NA	NA	NA	0	0.782167	1
1576	gene1576	gene1576|WP_012003557.1|anhydro-N-acetylmu...	protein_coding	TLET_RS07830	WP_012003557.1	anhydro-N-acetylmuramic acid kinase	K09001	KO:K09001	1	1	anmK	anhydro-N-acetylmuramic acid kinase [EC:2.7.1.170]	NA	COG: COG2377	NA	NA	NA	0	-0.0599358	1
351	gene351	gene351|WP_012002393.1|anti-sigma_factor_a...	protein_coding	TLET_RS01765	WP_012002393.1	anti-sigma factor antagonist	K04749	KO:K04749	100	0.833333	rsbV	anti-sigma B factor antagonist	NA	COG: COG1366|GO: 0045152	NA	NA	NA	0	0.0732746	1
1703	gene1703	gene1703|WP_012003678.1|anti-sigma_factor_...	protein_coding	TLET_RS08470	WP_012003678.1	anti-sigma factor antagonist	K04749	KO:K04749	60	0.84507	rsbV	anti-sigma B factor antagonist	NA	COG: COG1366|GO: 0045152	NA	NA	NA	0	0.354653	1
1119	gene1119	gene1119|WP_012003134.1|apolipoprotein_N-a...	protein_coding	TLET_RS05570	WP_012003134.1	apolipoprotein N-acyltransferase	K03820	KO:K03820	1	1	lnt	apolipoprotein N-acyltransferase [EC:2.3.1.269]	NA	COG: COG0815|CAZy: GT2	NA	NA	NA	0	0.0628544	1
995	gene995	gene995|NA|Appr-1-p_processing_protein	pseudogene	TLET_RS04950	NA	Appr-1-p processing protein	K07478	KO:K07478	1	1	ycaJ	putative ATPase	NA	COG: COG2256	NA	NA	frameshifted	0	1.2777	1
938	gene938	gene938|WP_012002960.1|arabinogalactan_end...	protein_coding	TLET_RS04665	WP_012002960.1	arabinogalactan endo-1%2C4-beta-galactosidase	K01224	KO:K01224	4	1	E3.2.1.89	arabinogalactan endo-1,4-beta-galactosidase [EC:3.2.1.89]	NA	GO: 0031218	NA	NA	NA	0	0.0431894	1
1791	gene1791	gene1791|WP_012003764.1|arginine--tRNA_ligase	protein_coding	TLET_RS08910	WP_012003764.1	arginine--tRNA ligase	K01887	KO:K01887	6	1	RARS, argS	arginyl-tRNA synthetase [EC:6.1.1.19]	ko00970:Aminoacyl-tRNA biosynthesis	RN: R03646|COG: COG0018|GO: 0004814	M00359:Aminoacyl-tRNA biosynthesis, eukaryotes|M00360:Aminoacyl-tRNA biosynthesis, prokaryotes	H00679:Hypomyelinating leukodystrophy|H00897:Pontocerebellar hypoplasia	NA	0	-0.576697	1
371	gene371	gene371|WP_012002412.1|argininosuccinate_l...	protein_coding	TLET_RS01865	WP_012002412.1	argininosuccinate lyase	K01755	KO:K01755	2	1	argH, ASL	argininosuccinate lyase [EC:4.3.2.1]	ko00220:Arginine biosynthesis|ko00250:Alanine, aspartate and glutamate metabolism|ko01100:Metabolic pathways|ko01110:Biosynthesis of secondary metabolites|ko01130:Biosynthesis of antibiotics|ko01230:Biosynthesis of amino acids	RN: R01086|COG: COG0165|GO: 0004056	M00029:Urea cycle|M00844:Arginine biosynthesis, ornithine	H01028:Argininosuccinic aciduria (ARGINSA)|H01398:Primary hyperammonemic disorders (Urea cycle disorders)	NA	0	-0.00793132	1
1145	gene1145	gene1145|WP_012003159.1|argininosuccinate_...	protein_coding	TLET_RS05700	WP_012003159.1	argininosuccinate lyase	K01755	KO:K01755	1	1	argH, ASL	argininosuccinate lyase [EC:4.3.2.1]	ko00220:Arginine biosynthesis|ko00250:Alanine, aspartate and glutamate metabolism|ko01100:Metabolic pathways|ko01110:Biosynthesis of secondary metabolites|ko01130:Biosynthesis of antibiotics|ko01230:Biosynthesis of amino acids	RN: R01086|COG: COG0165|GO: 0004056	M00029:Urea cycle|M00844:Arginine biosynthesis, ornithine	H01028:Argininosuccinic aciduria (ARGINSA)|H01398:Primary hyperammonemic disorders (Urea cycle disorders)	NA	0	-0.772972	1
370	gene370	gene370|WP_012002411.1|argininosuccinate_s...	protein_coding	TLET_RS01860	WP_012002411.1	argininosuccinate synthase	K01940	KO:K01940	5	1	argG, ASS1	argininosuccinate synthase [EC:6.3.4.5]	ko00220:Arginine biosynthesis|ko00250:Alanine, aspartate and glutamate metabolism|ko01100:Metabolic pathways|ko01110:Biosynthesis of secondary metabolites|ko01130:Biosynthesis of antibiotics|ko01230:Biosynthesis of amino acids|ko05418:Fluid shear stress and atherosclerosis	RN: R01954|COG: COG0137|GO: 0004055	M00029:Urea cycle|M00844:Arginine biosynthesis, ornithine	H00185:Citrullinemia (CTLN)|H01398:Primary hyperammonemic disorders (Urea cycle disorders)	NA	0	0.347545	1
70	gene70	gene70|WP_012002123.1|AroM_family_protein	protein_coding	TLET_RS00365	WP_012002123.1	AroM family protein	K14591	KO:K14591	30	1	aroM	protein AroM	NA	NA	NA	NA	NA	0	-0.384965	1
1299	gene1299	gene1299|WP_012003293.1|arsenical-resistan...	protein_coding	TLET_RS06445	WP_012003293.1	arsenical-resistance protein	K03325	KO:K03325	1	1	ACR3, arsB	arsenite transporter	NA	COG: COG0798|TC: 2.A.59	NA	NA	NA	0	-0.338376	1
2089	gene2089	gene2089|WP_012004051.1|arsenite_permease	protein_coding	TLET_RS10385	WP_012004051.1	arsenite permease	K03893	KO:K03893	13	1	arsB	arsenical pump membrane protein	NA	COG: COG1055|TC: 2.A.45.1 3.A.4.1	NA	NA	NA	0	-0.994287	1
1297	gene1297	gene1297|WP_012003291.1|ArsR_family_transc...	protein_coding	TLET_RS06435	WP_012003291.1	ArsR family transcriptional regulator	K03892	KO:K03892	3	1	arsR	ArsR family transcriptional regulator, arsenate/arsenite/antimonite-responsive transcriptional repressor	NA	COG: COG0640	NA	NA	NA	0	-0.844535	1
1513	gene1513	gene1513|WP_012003498.1|ArsR_family_transc...	protein_coding	TLET_RS07515	WP_012003498.1	ArsR family transcriptional regulator	K03892	KO:K03892	5	1	arsR	ArsR family transcriptional regulator, arsenate/arsenite/antimonite-responsive transcriptional repressor	NA	COG: COG0640	NA	NA	NA	0	-0.0795787	1
1562	gene1562	gene1562|WP_012003543.1|Asp23/Gls24_family...	protein_coding	TLET_RS07760	WP_012003543.1	Asp23/Gls24 family envelope stress response protein	NoK	NA	4	NA	NA	NA	NA	NA	NA	NA	NA	0	-0.162659	1
2080	gene2080	gene2080|WP_012004042.1|Asp23/Gls24_family...	protein_coding	TLET_RS10340	WP_012004042.1	Asp23/Gls24 family envelope stress response protein	NoK	NA	5	NA	NA	NA	NA	NA	NA	NA	NA	0	0.0141462	1
957	gene957	gene957|WP_012002974.1|asparagine--tRNA_li...	protein_coding	TLET_RS04760	WP_012002974.1	asparagine--tRNA ligase	K01893	KO:K01893	21	1	NARS, asnS	asparaginyl-tRNA synthetase [EC:6.1.1.22]	ko00970:Aminoacyl-tRNA biosynthesis	RN: R03648|COG: COG0017|GO: 0004816	M00359:Aminoacyl-tRNA biosynthesis, eukaryotes|M00360:Aminoacyl-tRNA biosynthesis, prokaryotes	H00891:Combined oxidative phosphorylation deficiency (COXPD)	NA	0	0.325621	1
897	gene897	gene897|WP_095206316.1|aspartate_1-decarbo...	protein_coding	TLET_RS04460	WP_095206316.1	aspartate 1-decarboxylase	K01579	KO:K01579	662	0.998492	panD	aspartate 1-decarboxylase [EC:4.1.1.11]	ko00410:beta-Alanine metabolism|ko00770:Pantothenate and CoA biosynthesis|ko01100:Metabolic pathways|ko01110:Biosynthesis of secondary metabolites	RN: R00489|COG: COG0853|GO: 0004068	M00119:Pantothenate biosynthesis, valine/L-aspartate	NA	NA	0	-0.083408	1
1057	gene1057	gene1057|WP_012003074.1|aspartate_ammonia-...	protein_coding	TLET_RS05260	WP_012003074.1	aspartate ammonia-lyase	K01744	KO:K01744	6	1	aspA	aspartate ammonia-lyase [EC:4.3.1.1]	ko00250:Alanine, aspartate and glutamate metabolism|ko01100:Metabolic pathways	RN: R00490|COG: COG1027|GO: 0008797	NA	NA	catalyzes the formation of fumarate from aspartate	0	0.182514	1
138	gene138	gene138|WP_012002187.1|aspartate_carbamoyl...	protein_coding	TLET_RS00710	WP_012002187.1	aspartate carbamoyltransferase	K00608	KO:K00608	10	1	pyrBI	aspartate carbamoyltransferase [EC:2.1.3.2]	ko00240:Pyrimidine metabolism|ko00250:Alanine, aspartate and glutamate metabolism|ko01100:Metabolic pathways	RN: R01397|COG: COG0540 COG1781|GO: 0004070	M00051:Uridine monophosphate biosynthesis, glutamine (+ PRPP)	NA	NA	0	0.0703603	1
749	gene749	gene749|WP_012002778.1|aspartate_kinase	protein_coding	TLET_RS03725	WP_012002778.1	aspartate kinase	K00928	KO:K00928	1	1	lysC	aspartate kinase [EC:2.7.2.4]	ko00260:Glycine, serine and threonine metabolism|ko00261:Monobactam biosynthesis|ko00270:Cysteine and methionine metabolism|ko00300:Lysine biosynthesis|ko01100:Metabolic pathways|ko01110:Biosynthesis of secondary metabolites|ko01120:Microbial metabolism in diverse environments|ko01130:Biosynthesis of antibiotics|ko01210:2-Oxocarboxylic acid metabolism|ko01230:Biosynthesis of amino acids	RN: R00480|COG: COG0527|GO: 0004072	M00016:Lysine biosynthesis, succinyl-DAP pathway, aspartate	NA	NA	0	0.290177	1
1407	gene1407	gene1407|WP_012003397.1|aspartate_kinase	protein_coding	TLET_RS06985	WP_012003397.1	aspartate kinase	K00928_&_K12524	KO:K00928_&_KO:K12524	1_&_1	0.5_&_0.5	lysC_&_thrA	aspartate kinase [EC:2.7.2.4]_&_bifunctional aspartokinase / homoserine dehydrogenase 1 [EC:2.7.2.4 1.1.1.3]	ko00260:Glycine, serine and threonine metabolism|ko00261:Monobactam biosynthesis|ko00270:Cysteine and methionine metabolism|ko00300:Lysine biosynthesis|ko01100:Metabolic pathways|ko01110:Biosynthesis of secondary metabolites|ko01120:Microbial metabolism in diverse environments|ko01130:Biosynthesis of antibiotics|ko01210:2-Oxocarboxylic acid metabolism|ko01230:Biosynthesis of amino acids_&_ko00260…	RN: R00480|COG: COG0527|GO: 0004072_&_RN: R00480 R01773 R01775|COG: COG0527 COG0460|GO: 0004072 0004412	M00016:Lysine biosynthesis, succinyl-DAP pathway, aspartate	NA	NA	0	-1.1715	0.869078
933	gene933	gene933|WP_012002955.1|aspartate/glutamate...	protein_coding	TLET_RS04640	WP_012002955.1	aspartate/glutamate racemase family protein	K01779	KO:K01779	233	1	racD	aspartate racemase [EC:5.1.1.13]	ko00250:Alanine, aspartate and glutamate metabolism|ko01054:Nonribosomal peptide structures	RN: R00491|COG: COG1794|GO: 0047689	NA	NA	NA	0	0.357631	1
1403	gene1403	gene1403|WP_012003393.1|aspartate-semialde...	protein_coding	TLET_RS06965	WP_012003393.1	aspartate-semialdehyde dehydrogenase	K00133	KO:K00133	1	1	asd	aspartate-semialdehyde dehydrogenase [EC:1.2.1.11]	ko00260:Glycine, serine and threonine metabolism|ko00261:Monobactam biosynthesis|ko00270:Cysteine and methionine metabolism|ko00300:Lysine biosynthesis|ko01100:Metabolic pathways|ko01110:Biosynthesis of secondary metabolites|ko01120:Microbial metabolism in diverse environments|ko01130:Biosynthesis of antibiotics|ko01210:2-Oxocarboxylic acid metabolism|ko01230:Biosynthesis of amino acids	RN: R02291|COG: COG0136|GO: 0004073	M00016:Lysine biosynthesis, succinyl-DAP pathway, aspartate	NA	NA	0	-0.259373	1
1702	gene1702	gene1702|WP_012003677.1|aspartate--tRNA(As...	protein_coding	TLET_RS08465	WP_012003677.1	aspartate--tRNA(Asp/Asn) ligase	K01876	KO:K01876	94	1	aspS	aspartyl-tRNA synthetase [EC:6.1.1.12]	ko00970:Aminoacyl-tRNA biosynthesis	RN: R05577|COG: COG0173|GO: 0004815	M00359:Aminoacyl-tRNA biosynthesis, eukaryotes|M00360:Aminoacyl-tRNA biosynthesis, prokaryotes	H00871:Leukoencephalopathy with brain stem and spinal cord involvement and lactate elevation (LBSL)	NA	0	0.173882	1
869	gene869	gene869|WP_012002891.1|Asp-tRNA(Asn)/Glu-t...	protein_coding	TLET_RS04320	WP_012002891.1	Asp-tRNA(Asn)/Glu-tRNA(Gln) amidotransferase GatCAB subunit A	K02433	KO:K02433	3	1	gatA, QRSL1	aspartyl-tRNA(Asn)/glutamyl-tRNA(Gln) amidotransferase subunit A [EC:6.3.5.6 6.3.5.7]	ko00970:Aminoacyl-tRNA biosynthesis|ko01100:Metabolic pathways	RN: R03905 R04212|COG: COG0154|GO: 0050566 0050567	NA	NA	NA	0	0.24924	1
868	gene868	gene868|WP_012002890.1|Asp-tRNA(Asn)/Glu-t...	protein_coding	TLET_RS04315	WP_012002890.1	Asp-tRNA(Asn)/Glu-tRNA(Gln) amidotransferase GatCAB subunit B	K02434	KO:K02434	9	1	gatB, PET112	aspartyl-tRNA(Asn)/glutamyl-tRNA(Gln) amidotransferase subunit B [EC:6.3.5.6 6.3.5.7]	ko00970:Aminoacyl-tRNA biosynthesis|ko01100:Metabolic pathways	RN: R03905 R04212|COG: COG0064|GO: 0050566 0050567	NA	NA	NA	0	0.247281	1
683	gene683	gene683|WP_012002715.1|Asp-tRNA(Asn)/Glu-t...	protein_coding	TLET_RS03405	WP_012002715.1	Asp-tRNA(Asn)/Glu-tRNA(Gln) amidotransferase GatCAB subunit C	K02435	KO:K02435	10	1	gatC, GATC	aspartyl-tRNA(Asn)/glutamyl-tRNA(Gln) amidotransferase subunit C [EC:6.3.5.6 6.3.5.7]	ko00970:Aminoacyl-tRNA biosynthesis|ko01100:Metabolic pathways	RN: R03905 R04212|COG: COG0721|GO: 0050566 0050567	NA	NA	NA	0	-0.00808618	1
163	gene163	gene163|WP_012002212.1|ATP_synthase_F0_sub...	protein_coding	TLET_RS00835	WP_012002212.1	ATP synthase F0 subunit C	K02110	KO:K02110	1	1	ATPF0C, atpE	F-type H+-transporting ATPase subunit c	ko00190:Oxidative phosphorylation|ko00195:Photosynthesis|ko01100:Metabolic pathways	COG: COG0636|TC: 3.A.2.1	M00157:F-type ATPase, prokaryotes and chloroplasts	NA	NA	0	-0.0209976	1
169	gene169	gene169|WP_012002218.1|ATP_synthase_F1_sub...	protein_coding	TLET_RS00865	WP_012002218.1	ATP synthase F1 subunit epsilon	K02114	KO:K02114	9	1	ATPF1E, atpC	F-type H+-transporting ATPase subunit epsilon	ko00190:Oxidative phosphorylation|ko00195:Photosynthesis|ko01100:Metabolic pathways	COG: COG0355|TC: 3.A.2.1	M00157:F-type ATPase, prokaryotes and chloroplasts	NA	NA	0	0.195896	1
167	gene167	gene167|WP_012002216.1|ATP_synthase_F1_sub...	protein_coding	TLET_RS00855	WP_012002216.1	ATP synthase F1 subunit gamma	K02115	KO:K02115	1	1	ATPF1G, atpG	F-type H+-transporting ATPase subunit gamma	ko00190:Oxidative phosphorylation|ko00195:Photosynthesis|ko01100:Metabolic pathways	COG: COG0224|TC: 3.A.2.1	M00157:F-type ATPase, prokaryotes and chloroplasts	NA	NA	0	-0.0387992	1
166	gene166	gene166|WP_012002215.1|ATP_synthase_subuni...	protein_coding	TLET_RS00850	WP_012002215.1	ATP synthase subunit alpha	K02111	KO:K02111	978	1	ATPF1A, atpA	F-type H+-transporting ATPase subunit alpha [EC:3.6.3.14]	ko00190:Oxidative phosphorylation|ko00195:Photosynthesis|ko01100:Metabolic pathways	COG: COG0056|GO: 0046933 0046961|TC: 3.A.2.1	M00157:F-type ATPase, prokaryotes and chloroplasts	NA	NA	0	-0.132199	1
164	gene164	gene164|WP_012002213.1|ATP_synthase_subunit_B	protein_coding	TLET_RS00840	WP_012002213.1	ATP synthase subunit B	K02109	KO:K02109	94	1	ATPF0B, atpF	F-type H+-transporting ATPase subunit b	ko00190:Oxidative phosphorylation|ko00195:Photosynthesis|ko01100:Metabolic pathways	COG: COG0711|TC: 3.A.2.1	M00157:F-type ATPase, prokaryotes and chloroplasts	NA	NA	0	-0.0298377	1
165	gene165	gene165|WP_012002214.1|ATP_synthase_subuni...	protein_coding	TLET_RS00845	WP_012002214.1	ATP synthase subunit delta	K02113	KO:K02113	130	1	ATPF1D, atpH	F-type H+-transporting ATPase subunit delta	ko00190:Oxidative phosphorylation|ko00195:Photosynthesis|ko01100:Metabolic pathways	COG: COG0712|TC: 3.A.2.1	M00157:F-type ATPase, prokaryotes and chloroplasts	NA	NA	0	-0.08971	1
44	gene44	gene44|WP_012002097.1|ATPase	protein_coding	TLET_RS00235	WP_012002097.1	ATPase	K00884	KO:K00884	2	1	NAGK, nagK	N-acetylglucosamine kinase [EC:2.7.1.59]	ko00520:Amino sugar and nucleotide sugar metabolism|ko01100:Metabolic pathways	RN: R01201|GO: 0045127	NA	NA	NA	0	0.225329	1
798	gene798	gene798|WP_095206323.1|ATPase	protein_coding	TLET_RS10790	WP_095206323.1	ATPase	K02026	KO:K02026	1	1	ABC.MS.P1	multiple sugar transport system permease protein	NA	COG: COG0395 COG3833|TC: 3.A.1.1	M00207:Putative multiple sugar transport system	NA	NA	0	-0.244253	1
1200	gene1200	gene1200|WP_012003213.1|ATPase	protein_coding	TLET_RS05975	WP_012003213.1	ATPase	NoK	NA	7	NA	NA	NA	NA	NA	NA	NA	NA	0	0.190679	1
1224	gene1224	gene1224|WP_095206326.1|ATPase	protein_coding	TLET_RS06095	WP_095206326.1	ATPase	NoK	NA	8	NA	NA	NA	NA	NA	NA	NA	NA	0	0.438084	1
1583	gene1583	gene1583|WP_012003564.1|ATPase	protein_coding	TLET_RS07865	WP_012003564.1	ATPase	NoK	NA	38	NA	NA	NA	NA	NA	NA	NA	NA	0	0.138297	1
1597	gene1597	gene1597|WP_012003576.1|ATPase	protein_coding	TLET_RS07935	WP_012003576.1	ATPase	K18676	KO:K18676	32	0.864865	gspK	glucosamine kinase [EC:2.7.1.8]	ko00520:Amino sugar and nucleotide sugar metabolism|ko01100:Metabolic pathways	RN: R01961|COG: COG2971|GO: 0047931	NA	NA	NA	0	0.845904	1
528	gene528	gene528|WP_012002564.1|ATPase_AAA	protein_coding	TLET_RS02640	WP_012002564.1	ATPase AAA	K00876	KO:K00876	8	1	udk, UCK	uridine kinase [EC:2.7.1.48]	ko00240:Pyrimidine metabolism|ko00983:Drug metabolism - other enzymes|ko01100:Metabolic pathways	RN: R00513 R00516 R00517 R00962 R00964 R00967 R00968 R00970 R01548 R01549 R01880 R02091 R02096 R02097 R02327 R02332 R02371 R02372 R08232|COG: COG0572|GO: 0004849	NA	NA	NA	0	-0.0162733	1
700	gene700	gene700|WP_012002732.1|ATP-binding_protein	protein_coding	TLET_RS03490	WP_012002732.1	ATP-binding protein	K04757	KO:K04757	23	1	rsbW	serine/threonine-protein kinase RsbW [EC:2.7.11.1]	NA	COG: COG2172|GO: 0016989	NA	NA	NA	0	-0.162783	1
999	gene999	gene999|WP_012003016.1|ATP-binding_protein	protein_coding	TLET_RS04970	WP_012003016.1	ATP-binding protein	K07391	KO:K07391	5	1	comM	magnesium chelatase family protein	NA	COG: COG0606	NA	NA	NA	0	-0.274836	1
1231	gene1231	gene1231|WP_012003239.1|ATP-binding_protein	protein_coding	TLET_RS06120	WP_012003239.1	ATP-binding protein	K07133	KO:K07133	2	1	K07133	uncharacterized protein	NA	COG: COG1373	NA	NA	NA	0	0.150369	1
1232	gene1232	gene1232|WP_012003240.1|ATP-binding_protein	protein_coding	TLET_RS06125	WP_012003240.1	ATP-binding protein	K07133	KO:K07133	2	1	K07133	uncharacterized protein	NA	COG: COG1373	NA	NA	NA	0	0.413475	1
1283	gene1283	gene1283|NA|ATP-binding_protein	pseudogene	TLET_RS06365	NA	ATP-binding protein	K06927	KO:K06927	9	1	DPH6	diphthine-ammonia ligase [EC:6.3.1.14]	NA	RN: R03613|COG: COG2102|GO: 0017178	NA	NA	frameshifted	0	0.89301	1
1424	gene1424	gene1424|WP_012003414.1|ATP-binding_protein	protein_coding	TLET_RS07070	WP_012003414.1	ATP-binding protein	K06915	KO:K06915	2	1	K06915	uncharacterized protein	NA	COG: COG0433	NA	NA	NA	0	0.065014	1
1687	gene1687	gene1687|WP_012003662.1|ATP-binding_protein	protein_coding	TLET_RS08385	WP_012003662.1	ATP-binding protein	NoK_&_K07636_&_K11691	KO:K07636_&_KO:K11691	63_&_2_&_1	0.666666666666667_&_0.333333333333333	phoR_&_K11691, dctS	two-component system, OmpR family, phosphate regulon sensor histidine kinase PhoR [EC:2.7.13.3]_&_two-component system, CitB family, sensor histidine kinase DctS [EC:2.7.13.3]	ko02020:Two-component system_&_ko02020:Two-component system	COG: COG0642|GO: 0000155_&_COG: COG3290|GO: 0000155	M00434:PhoR-PhoB (phosphate starvation response) two-component regulatory system_&_M00489:DctS-DctR (C4-dicarboxylate transport) two-component regulatory system	NA	NA	0	0.113955	1
1697	gene1697	gene1697|WP_012003672.1|ATP-binding_protein	protein_coding	TLET_RS08435	WP_012003672.1	ATP-binding protein	K03593	KO:K03593	1	1	mrp, NUBPL	ATP-binding protein involved in chromosome partitioning	NA	COG: COG0489	NA	H00473:Mitochondrial complex I deficiency	NA	0	0.150919	1
1876	gene1876	gene1876|WP_012003846.1|ATP-binding_protein	protein_coding	TLET_RS09330	WP_012003846.1	ATP-binding protein	K06921	KO:K06921	1	1	K06921	uncharacterized protein	NA	COG: COG1672	NA	NA	NA	0	0.0172341	1
2014	gene2014	gene2014|WP_012003976.1|ATP-dependent_6-ph...	protein_coding	TLET_RS10015	WP_012003976.1	ATP-dependent 6-phosphofructokinase	K21071	KO:K21071	1	1	pfk, pfp	ATP-dependent phosphofructokinase / diphosphate-dependent phosphofructokinase [EC:2.7.1.11 2.7.1.90]	ko00010:Glycolysis / Gluconeogenesis|ko00030:Pentose phosphate pathway|ko00051:Fructose and mannose metabolism|ko00052:Galactose metabolism|ko00680:Methane metabolism|ko01100:Metabolic pathways|ko01110:Biosynthesis of secondary metabolites|ko01120:Microbial metabolism in diverse environments|ko01130:Biosynthesis of antibiotics	RN: R00756 R00764 R02073 R03236 R04779|COG: COG0205|GO: 0003872 0047334	NA	NA	NA	0	0.19395	1
1477	gene1477	gene1477|WP_038051571.1|ATP-dependent_Clp_...	protein_coding	TLET_RS07335	WP_038051571.1	ATP-dependent Clp endopeptidase%2C proteolytic subunit ClpP	K01358	KO:K01358	1587	1	clpP, CLPP	ATP-dependent Clp protease, protease subunit [EC:3.4.21.92]	ko04112:Cell cycle - Caulobacter|ko04212:Longevity regulating pathway - worm	COG: COG0740	NA	H02095:Perrault syndrome	NA	0	0.392612	1
809	gene809	gene809|WP_012002836.1|ATP-dependent_Clp_p...	protein_coding	TLET_RS04025	WP_012002836.1	ATP-dependent Clp protease ATP-binding subunit	K03695_&_K03696_&_K03694_&_K03697_&_K04086	KO:K03695_&_KO:K03696_&_KO:K03694_&_KO:K03697_&_KO:K04086	949_&_664_&_112_&_36_&_4	0.537677053824363_&_0.376203966005666_&_0.0634560906515581_&_0.0203966005665722_&_0.00226628895184136	clpB_&_clpC_&_clpA_&_clpE_&_clpL	ATP-dependent Clp protease ATP-binding subunit ClpB_&_ATP-dependent Clp protease ATP-binding subunit ClpC_&_ATP-dependent Clp protease ATP-binding subunit ClpA_&_ATP-dependent Clp protease ATP-binding subunit ClpE_&_ATP-dependent Clp protease ATP-binding subunit ClpL	ko04213:Longevity regulating pathway - multiple species_&_ko01100:Metabolic pathways	COG: COG0542_&_COG: COG0542_&_COG: COG0542_&_COG: COG0542_&_COG: COG0542	NA	H00754:3-Methylglutaconic aciduria (MGCA)	NA	0	0.0668157	1
560	gene560	gene560|WP_012002594.1|ATP-dependent_Clp_p...	protein_coding	TLET_RS02800	WP_012002594.1	ATP-dependent Clp protease ATP-binding subunit ClpX	K03544	KO:K03544	90	1	clpX, CLPX	ATP-dependent Clp protease ATP-binding subunit ClpX	ko04112:Cell cycle - Caulobacter	COG: COG1219	NA	NA	NA	0	0.18797	1
965	gene965	gene965|WP_012002982.1|ATP-dependent_helicase	protein_coding	TLET_RS04800	WP_012002982.1	ATP-dependent helicase	K03657	KO:K03657	9	1	uvrD, pcrA	DNA helicase II / ATP-dependent DNA helicase PcrA [EC:3.6.4.12]	ko03420:Nucleotide excision repair|ko03430:Mismatch repair	COG: COG0210	NA	NA	NA	0	-0.419398	1
1535	gene1535	gene1535|WP_012003517.1|ATP-dependent_prot...	protein_coding	TLET_RS07625	WP_012003517.1	ATP-dependent protease	K04076	KO:K04076	1	1	lonB	ATP-dependent Lon protease [EC:3.4.21.53]	NA	COG: COG1067	NA	NA	NA	0	0.242406	1
1586	gene1586	gene1586|WP_012003567.1|ATP-dependent_zinc...	protein_coding	TLET_RS07880	WP_012003567.1	ATP-dependent zinc metalloprotease FtsH	K03798	KO:K03798	147	1	ftsH, hflB	cell division protease FtsH [EC:3.4.24.-]	NA	COG: COG0465	M00742:Aminoglycoside resistance, protease FtsH	NA	NA	0	0.313267	1
1463	gene1463	gene1463|WP_012003450.1|autoinducer_2_ABC_...	protein_coding	TLET_RS07265	WP_012003450.1	autoinducer 2 ABC transporter substrate-binding protein	K02058	KO:K02058	1	1	ABC.SS.S	simple sugar transport system substrate-binding protein	NA	COG: COG1879|TC: 3.A.1.2	M00221:Putative simple sugar transport system	NA	NA	0	0.371694	1
790	gene790	gene790|WP_012002817.1|B12-binding_domain-...	protein_coding	TLET_RS03930	WP_012002817.1	B12-binding domain-containing radical SAM protein	K20594	KO:K20594	1	1	genK, gacD, gntK	cobalamin-dependent radical SAM methyltransferase [EC:2.1.1.-]	ko00524:Neomycin, kanamycin and gentamicin biosynthesis|ko01130:Biosynthesis of antibiotics	RN: R11294|COG: COG1032	NA	NA	NA	0	0.0749876	1
1773	gene1773	gene1773|WP_012003747.1|B12-binding_domain...	protein_coding	TLET_RS08820	WP_012003747.1	B12-binding domain-containing radical SAM protein	NoK_&_K04034_&_K22704_&_K12902_&_K18563_&_K18564_&_K20444_&_K20594_&_K22705	KO:K04034_&_KO:K22704_&_KO:K12902_&_KO:K18563_&_KO:K18564_&_KO:K20444_&_KO:K20594_&_KO:K22705	514_&_63_&_25_&_1_&_1_&_1_&_1_&_1_&_1	0.670212765957447_&_0.265957446808511_&_0.0106382978723404_&_0.0106382978723404_&_0.0106382978723404_&_0.0106382978723404_&_0.0106382978723404_&_0.0106382978723404	bchE_&_hpnR_&_fom3_&_thnL_&_thnP_&_rfbC_&_genK, gacD, gntK_&_hpnP	anaerobic magnesium-protoporphyrin IX monomethyl ester cyclase [EC:1.21.98.3]_&_hopanoid C-3 methylase [EC:2.1.1.-]_&_phosphonoacetaldehyde methylase [EC:2.1.1.308]_&_methyltransferase [EC:2.1.1.-]_&_methyltransferase [EC:2.1.1.-]_&_O-antigen biosynthesis protein [EC:2.4.1.-]_&_cobalamin-dependent radical SAM methyltransferase [EC:2.1.1.-]_&_hopanoid C-2 methylase [EC:2.1.1.-]	ko00860:Porphyrin and chlorophyll metabolism|ko01100:Metabolic pathways|ko01110:Biosynthesis of secondary metabolites_&_ko00440:Phosphonate and phosphinate metabolism|ko01130:Biosynthesis of antibiotics_&_ko00332:Carbapenem biosynthesis|ko01130:Biosynthesis of antibiotics_&_ko00332:Carbapenem biosynthesis|ko01130:Biosynthesis of antibiotics_&_ko00524:Neomycin, kanamycin and gentamicin biosynthesi…	RN: R06268 R06269 R06270|COG: COG1032_&_COG: COG1032_&_RN: R08862_&_RN: R10737|COG: COG1032_&_RN: R10738|COG: COG1032_&_TC: 4.D.1.3|CAZy: GT2 GT4_&_RN: R11294|COG: COG1032_&_COG: COG1032	NA	NA	NA	0	-0.138133	1
1778	gene1778	gene1778|WP_012003752.1|B12-binding_domain...	protein_coding	TLET_RS08845	WP_012003752.1	B12-binding domain-containing radical SAM protein	K04034	KO:K04034	1	1	bchE	anaerobic magnesium-protoporphyrin IX monomethyl ester cyclase [EC:1.21.98.3]	ko00860:Porphyrin and chlorophyll metabolism|ko01100:Metabolic pathways|ko01110:Biosynthesis of secondary metabolites	RN: R06268 R06269 R06270|COG: COG1032	NA	NA	NA	0	0.349175	1
2068	gene2068	gene2068|WP_012004030.1|B12-binding_domain...	protein_coding	TLET_RS10285	WP_012004030.1	B12-binding domain-containing radical SAM protein	NoK	NA	388	NA	NA	NA	NA	NA	NA	NA	NA	0	-0.0183355	1
1982	gene1982	gene1982|WP_012003948.1|bacteriocin	protein_coding	TLET_RS09860	WP_012003948.1	bacteriocin	NoK	NA	86	NA	NA	NA	NA	NA	NA	NA	NA	0	-0.0856438	1
885	gene885	gene885|WP_012002907.1|basic_amino_acid_AB...	protein_coding	TLET_RS04400	WP_012002907.1	basic amino acid ABC transporter substrate-binding protein	K02030_&_K02424_&_K10005_&_K10036_&_NoK_&_K02029_&_K09997_&_K10013_&_K10014_&_K16961_&_K10018_&_K10022_&_K09996_&_K10039_&_K17073_&_K17062_&_K17074_&_K16957_&_K10001_&_K18691_&_K01713_&_K10009_&_K02028_&_K12132	KO:K02030_&_KO:K02424_&_KO:K10005_&_KO:K10036_&_KO:K02029_&_KO:K09997_&_KO:K10013_&_KO:K10014_&_KO:K16961_&_KO:K10018_&_KO:K10022_&_KO:K09996_&_KO:K10039_&_KO:K17073_&_KO:K17062_&_KO:K17074_&_KO:K16957_&_KO:K10001_&_KO:K18691_&_KO:K01713_&_KO:K10009_&_KO:K02028_&_KO:K12132	1383_&_180_&_99_&_92_&_89_&_87_&_72_&_70_&_56_&_52_&_51_&_48_&_41_&_36_&_26_&_15_&_13_&_7_&_6_&_5_&_4_&_4_&_3_&_1	0.588260314759677_&_0.0765631646108039_&_0.0421097405359422_&_0.0391322841344109_&_0.0370055295618886_&_0.0306252658443216_&_0.0297745640153126_&_0.0238196512122501_&_0.0221182475542322_&_0.0216928966397278_&_0.0204168438962144_&_0.0174393874946831_&_0.0153126329221608_&_0.0110591237771161_&_0.00638026371756699_&_0.00552956188855806_&_0.00297745640153126_&_0.0025521054870268_&_0.00212675457252233…	ABC.PA.S_&_fliY_&_gluB_&_glnH_&_ABC.PA.P_&_artI_&_ABC.ARG.S, argT_&_hisJ_&_yxeM_&_occT, nocT_&_aotJ_&_artJ_&_ABC.GLN1.S_&_lysX1_&_bgtB_&_lysX2_&_tcyK_&_gltI, aatJ_&_mltF_&_pheC_&_ABC.CYST.P_&_ABC.PA.A_&_prkC, stkP	polar amino acid transport system substrate-binding protein_&_cystine transport system substrate-binding protein_&_glutamate transport system substrate-binding protein_&_glutamine transport system substrate-binding protein_&_polar amino acid transport system permease protein_&_arginine transport system substrate-binding protein_&_lysine/arginine/ornithine transport system substrate-binding protei…	ko02010:ABC transporters_&_ko02010:ABC transporters_&_ko02010:ABC transporters_&_ko02010:ABC transporters_&_ko02010:ABC transporters_&_ko02010:ABC transporters_&_ko02010:ABC transporters_&_ko02010:ABC transporters_&_ko02010:ABC transporters_&_ko02010:ABC transporters_&_ko02010:ABC transporters_&_ko02010:ABC transporters_&_ko02010:ABC transporters_&_ko02010:ABC transporters_&_ko02010:ABC transport…	COG: COG0834|TC: 3.A.1.3_&_COG: COG0834|TC: 3.A.1.3.10 3.A.1.3.14_&_COG: COG0834|TC: 3.A.1.3.9_&_COG: COG0834|TC: 3.A.1.3.2_&_COG: COG0765|TC: 3.A.1.3_&_COG: COG0834|TC: 3.A.1.3.3_&_COG: COG0834|TC: 3.A.1.3.1_&_COG: COG0834|TC: 3.A.1.3.1_&_COG: COG0834|TC: 3.A.1.3_&_COG: COG0834|TC: 3.A.1.3.5 3.A.1.3.6_&_COG: COG0834|TC: 3.A.1.3.11_&_COG: COG0834|TC: 3.A.1.3.3_&_COG: COG0834|TC: 3.A.1.3_&_COG: CO…	M00236:Putative polar amino acid transport system_&_M00234:Cystine transport system_&_M00233:Glutamate transport system_&_M00227:Glutamine transport system_&_M00236:Putative polar amino acid transport system_&_M00229:Arginine transport system_&_M00225:Lysine/arginine/ornithine transport system_&_M00226:Histidine transport system_&_M00586:Putative amino-acid transport system_&_M00231:Octopine/nopa…	NA	NA	0	-0.151495	1
216	gene216	gene216|WP_012002264.1|beta-aspartyl-pepti...	protein_coding	TLET_RS01100	WP_012002264.1	beta-aspartyl-peptidase	K01305	KO:K01305	1	1	iadA	beta-aspartyl-dipeptidase (metallo-type) [EC:3.4.19.-]	NA	NA	NA	NA	NA	0	0.26511	1
362	gene362	gene362|WP_012002404.1|beta-glucosidase	protein_coding	TLET_RS01820	WP_012002404.1	beta-glucosidase	K05349	KO:K05349	75	0.9375	bglX	beta-glucosidase [EC:3.2.1.21]	ko00460:Cyanoamino acid metabolism|ko00500:Starch and sucrose metabolism|ko00940:Phenylpropanoid biosynthesis|ko01100:Metabolic pathways|ko01110:Biosynthesis of secondary metabolites	RN: R00026 R02558 R02887 R02985 R03527 R04949 R04998 R10035 R10039 R10040|COG: COG1472|GO: 0008422|CAZy: GH3	NA	NA	NA	0	-0.097261	1
1066	gene1066	gene1066|WP_012003083.1|beta-glucosidase	protein_coding	TLET_RS05305	WP_012003083.1	beta-glucosidase	K05349	KO:K05349	1	1	bglX	beta-glucosidase [EC:3.2.1.21]	ko00460:Cyanoamino acid metabolism|ko00500:Starch and sucrose metabolism|ko00940:Phenylpropanoid biosynthesis|ko01100:Metabolic pathways|ko01110:Biosynthesis of secondary metabolites	RN: R00026 R02558 R02887 R02985 R03527 R04949 R04998 R10035 R10039 R10040|COG: COG1472|GO: 0008422|CAZy: GH3	NA	NA	NA	0	0.455463	1
437	gene437	gene437|WP_012002476.1|beta-hydroxyacyl-AC...	protein_coding	TLET_RS02190	WP_012002476.1	beta-hydroxyacyl-ACP dehydratase	K02372	KO:K02372	827	0.861458	fabZ	3-hydroxyacyl-[acyl-carrier-protein] dehydratase [EC:4.2.1.59]	ko00061:Fatty acid biosynthesis|ko00780:Biotin metabolism|ko01100:Metabolic pathways|ko01212:Fatty acid metabolism	RN: R04428 R04535 R04537 R04544 R04568 R04954 R04965 R07764 R10117 R10121|COG: COG0764|GO: 0019171	M00083:Fatty acid biosynthesis, elongation|M00572:Pimeloyl-ACP biosynthesis, BioC-BioH pathway, malonyl-ACP	NA	NA	0	0.140264	1
436	gene436	gene436|WP_012002475.1|beta-ketoacyl-[acyl...	protein_coding	TLET_RS02185	WP_012002475.1	beta-ketoacyl-[acyl-carrier-protein] synthase II	K09458	KO:K09458	2	1	fabF	3-oxoacyl-[acyl-carrier-protein] synthase II [EC:2.3.1.179]	ko00061:Fatty acid biosynthesis|ko00780:Biotin metabolism|ko01100:Metabolic pathways|ko01212:Fatty acid metabolism	RN: R04355 R04726 R04952 R04957 R04960 R04963 R04968 R07762 R10115 R10119|COG: COG0304|GO: 0033817	M00083:Fatty acid biosynthesis, elongation|M00572:Pimeloyl-ACP biosynthesis, BioC-BioH pathway, malonyl-ACP	NA	NA	0	-0.180231	1
1747	gene1747	gene1747|WP_012003721.1|beta-N-acetylhexos...	protein_coding	TLET_RS08690	WP_012003721.1	beta-N-acetylhexosaminidase	K01207	KO:K01207	1	1	nagZ	beta-N-acetylhexosaminidase [EC:3.2.1.52]	ko00520:Amino sugar and nucleotide sugar metabolism|ko00531:Glycosaminoglycan degradation|ko01100:Metabolic pathways|ko01501:beta-Lactam resistance	RN: R00022 R05963 R07809 R07810 R10831|COG: COG1472|GO: 0004563	M00628:beta-Lactam resistance, AmpC system	NA	NA	0	-0.0426033	1
704	gene704	gene704|WP_012002736.1|bifunctional_(p)ppG...	protein_coding	TLET_RS03510	WP_012002736.1	bifunctional (p)ppGpp synthetase/guanosine-3'%2C5'-bis(diphosphate) 3'-pyrophosphohydrolase	K00951	KO:K00951	23	1	relA	GTP pyrophosphokinase [EC:2.7.6.5]	ko00230:Purine metabolism	RN: R00429|COG: COG0317|GO: 0008728	NA	NA	NA	0	0.0467326	1
651	gene651	gene651|WP_012002683.1|bifunctional_2-keto...	protein_coding	TLET_RS03245	WP_012002683.1	bifunctional 2-keto-4-hydroxyglutarate aldolase/2-keto-3-deoxy-6-phosphogluconate aldolase	K01625	KO:K01625	830	0.825871	eda	2-dehydro-3-deoxyphosphogluconate aldolase / (4S)-4-hydroxy-2-oxoglutarate aldolase [EC:4.1.2.14 4.1.3.42]	ko00030:Pentose phosphate pathway|ko00630:Glyoxylate and dicarboxylate metabolism|ko01100:Metabolic pathways|ko01120:Microbial metabolism in diverse environments|ko01200:Carbon metabolism	RN: R00470 R05605|COG: COG0800|GO: 0008675	M00008:Entner-Doudoroff pathway, glucose-6P	NA	NA	0	0.15808	1
1565	gene1565	gene1565|WP_012003546.1|bifunctional_5%2C1...	protein_coding	TLET_RS07775	WP_012003546.1	bifunctional 5%2C10-methylene-tetrahydrofolate dehydrogenase/5%2C10-methylene-tetrahydrofolate cyclohydrolase	K01491	KO:K01491	1	1	folD	methylenetetrahydrofolate dehydrogenase (NADP+) / methenyltetrahydrofolate cyclohydrolase [EC:1.5.1.5 3.5.4.9]	ko00670:One carbon pool by folate|ko00720:Carbon fixation pathways in prokaryotes|ko01100:Metabolic pathways|ko01120:Microbial metabolism in diverse environments|ko01200:Carbon metabolism	RN: R01220 R01655|COG: COG0190|GO: 0004488 0004477	M00140:C1-unit interconversion, prokaryotes|M00377:Reductive acetyl-CoA pathway (Wood-Ljungdahl pathway)	NA	NA	0	-0.138648	1
1277	gene1277	gene1277|WP_012003273.1|bifunctional_adeno...	protein_coding	TLET_RS06335	WP_012003273.1	bifunctional adenosylcobinamide kinase/adenosylcobinamide-phosphate guanylyltransferase	K02231	KO:K02231	442	0.993258	cobP, cobU	adenosylcobinamide kinase / adenosylcobinamide-phosphate guanylyltransferase [EC:2.7.1.156 2.7.7.62]	ko00860:Porphyrin and chlorophyll metabolism|ko01100:Metabolic pathways	RN: R05221 R05222 R06558|COG: COG2087|GO: 0008819 0008820	M00122:Cobalamin biosynthesis, cobinamide	NA	NA	0	0.107362	1
4	gene4	gene4|WP_012002059.1|bifunctional_ADP-depe...	protein_coding	TLET_RS00035	WP_012002059.1	bifunctional ADP-dependent NAD(P)H-hydrate dehydratase/NAD(P)H-hydrate epimerase	K17758_&_K17759	KO:K17758_&_KO:K17759	1_&_1	0.5_&_0.5	nnr_&_AIBP, nnrE	ADP-dependent NAD(P)H-hydrate dehydratase [EC:4.2.1.136]_&_NAD(P)H-hydrate epimerase [EC:5.1.99.6]	NA	COG: COG0063|GO: 0052855_&_COG: COG0062	NA	NA	NA	0	-0.457877	1
2052	gene2052	gene2052|WP_012004014.1|bifunctional_folyl...	protein_coding	TLET_RS10205	WP_012004014.1	bifunctional folylpolyglutamate synthase/dihydrofolate synthase	K11754	KO:K11754	1	1	folC	dihydrofolate synthase / folylpolyglutamate synthase [EC:6.3.2.12 6.3.2.17]	ko00790:Folate biosynthesis|ko01100:Metabolic pathways	RN: R00942 R02237 R04241|COG: COG0285|GO: 0008841 0004326	M00126:Tetrahydrofolate biosynthesis, GTP	NA	NA	0	-0.00849556	1
373	gene373	gene373|WP_012002414.1|bifunctional_glutam...	protein_coding	TLET_RS01875	WP_012002414.1	bifunctional glutamate N-acetyltransferase/amino-acid acetyltransferase ArgJ	K00620	KO:K00620	1	1	argJ	glutamate N-acetyltransferase / amino-acid N-acetyltransferase [EC:2.3.1.35 2.3.1.1]	ko00220:Arginine biosynthesis|ko01100:Metabolic pathways|ko01110:Biosynthesis of secondary metabolites|ko01130:Biosynthesis of antibiotics|ko01210:2-Oxocarboxylic acid metabolism|ko01230:Biosynthesis of amino acids	RN: R00259 R02282|COG: COG1364|GO: 0004358 0004042	M00028:Ornithine biosynthesis, glutamate	NA	NA	0	-0.625984	1
730	gene730	gene730|WP_012002760.1|bifunctional_metall...	protein_coding	TLET_RS03630	WP_012002760.1	bifunctional metallophosphatase/5'-nucleotidase	K11751_&_K01081_&_NoK_&_K01119_&_K06931	KO:K11751_&_KO:K01081_&_KO:K01119_&_KO:K06931	29_&_17_&_15_&_10_&_1	0.508771929824561_&_0.298245614035088_&_0.175438596491228_&_0.0175438596491228	ushA_&_E3.1.3.5_&_cpdB_&_K06931	5'-nucleotidase / UDP-sugar diphosphatase [EC:3.1.3.5 3.6.1.45]_&_5'-nucleotidase [EC:3.1.3.5]_&_2',3'-cyclic-nucleotide 2'-phosphodiesterase / 3'-nucleotidase [EC:3.1.4.16 3.1.3.6]_&_uncharacterized protein	ko00230:Purine metabolism|ko00240:Pyrimidine metabolism|ko00760:Nicotinate and nicotinamide metabolism|ko01100:Metabolic pathways|ko01110:Biosynthesis of secondary metabolites_&_ko00230:Purine metabolism|ko00240:Pyrimidine metabolism|ko00760:Nicotinate and nicotinamide metabolism|ko01100:Metabolic pathways|ko01110:Biosynthesis of secondary metabolites_&_ko00230:Purine metabolism|ko00240:Pyrimidin…	RN: R00183 R00511 R00963 R01126 R01227 R01569 R01664 R01968 R02088 R02102 R02323 R02719 R03346|COG: COG0737|GO: 0008253 0008768_&_RN: R00183 R00511 R00963 R01126 R01227 R01569 R01664 R01968 R02088 R02102 R02323 R02719 R03346|COG: COG0737|GO: 0008253_&_RN: R01562 R01877 R02148 R02370 R03537 R03538 R03929 R05135|COG: COG0737|GO: 0008663 0008254_&_COG: COG3849	NA	H00674:Anemia due to disorders of nucleotide metabolism	NA	0	0.101898	1
333	gene333	gene333|WP_012002375.1|bifunctional_nuclea...	protein_coding	TLET_RS01675	WP_012002375.1	bifunctional nuclease family protein	K08999	KO:K08999	399	0.9975	K08999	uncharacterized protein	NA	COG: COG1259	NA	NA	NA	0	-0.036069	1
762	gene762	gene762|WP_012002789.1|bifunctional_oligor...	protein_coding	TLET_RS03790	WP_012002789.1	bifunctional oligoribonuclease/PAP phosphatase NrnA	K06881	KO:K06881	1	1	nrnA	bifunctional oligoribonuclease and PAP phosphatase NrnA [EC:3.1.3.7 3.1.13.3]	ko00920:Sulfur metabolism|ko01100:Metabolic pathways|ko01120:Microbial metabolism in diverse environments	RN: R00188 R00508|COG: COG0618|GO: 0008441 0008946	NA	NA	NA	0	0.387804	1
1681	gene1681	gene1681|WP_012003656.1|bifunctional_phosp...	protein_coding	TLET_RS08355	WP_012003656.1	bifunctional phosphopantothenoylcysteine decarboxylase/phosphopantothenate--cysteine ligase CoaBC	K13038	KO:K13038	1	1	coaBC, dfp	phosphopantothenoylcysteine decarboxylase / phosphopantothenate---cysteine ligase [EC:4.1.1.36 6.3.2.5]	ko00770:Pantothenate and CoA biosynthesis|ko01100:Metabolic pathways	RN: R03269 R04231|COG: COG0452|GO: 0004632 0004633	M00120:Coenzyme A biosynthesis, pantothenate	NA	NA	0	-0.204332	1
1973	gene1973	gene1973|WP_012003939.1|bifunctional_phosp...	protein_coding	TLET_RS09815	WP_012003939.1	bifunctional phosphoribosylaminoimidazolecarboxamide formyltransferase/IMP cyclohydrolase PurH	K00602	KO:K00602	76	1	purH	phosphoribosylaminoimidazolecarboxamide formyltransferase / IMP cyclohydrolase [EC:2.1.2.3 3.5.4.10]	ko00230:Purine metabolism|ko00670:One carbon pool by folate|ko01100:Metabolic pathways|ko01110:Biosynthesis of secondary metabolites|ko01130:Biosynthesis of antibiotics|ko01523:Antifolate resistance	RN: R01127 R04560|COG: COG0138|GO: 0004643 0003937	M00048:Inosine monophosphate biosynthesis, PRPP + glutamine	H00966:AICA-ribosiduria	involved in de novo purine biosynthesis	0	-0.494334	1
457	gene457	gene457|WP_012002496.1|bifunctional_pyr_op...	protein_coding	TLET_RS02290	WP_012002496.1	bifunctional pyr operon transcriptional regulator/uracil phosphoribosyltransferase PyrR	K02825	KO:K02825	635	1	pyrR	pyrimidine operon attenuation protein / uracil phosphoribosyltransferase [EC:2.4.2.9]	ko00240:Pyrimidine metabolism|ko01100:Metabolic pathways	RN: R00966|COG: COG2065|GO: 0004845	NA	NA	NA	0	0.0544178	1
460	gene460	gene460|WP_012002499.1|bifunctional_UDP-N-...	protein_coding	TLET_RS02305	WP_012002499.1	bifunctional UDP-N-acetylglucosamine diphosphorylase/glucosamine-1-phosphate N-acetyltransferase GlmU	K04042	KO:K04042	1	1	glmU	bifunctional UDP-N-acetylglucosamine pyrophosphorylase / Glucosamine-1-phosphate N-acetyltransferase [EC:2.7.7.23 2.3.1.157]	ko00520:Amino sugar and nucleotide sugar metabolism|ko01100:Metabolic pathways|ko01130:Biosynthesis of antibiotics	RN: R00416 R05332|COG: COG1207|GO: 0003977 0019134	M00362:Nucleotide sugar biosynthesis, prokaryotes	NA	NA	0	-0.129543	1
895	gene895	gene895|WP_012002917.1|bifunctional_UDP-su...	protein_coding	TLET_RS04450	WP_012002917.1	bifunctional UDP-sugar hydrolase/5'-nucleotidase	K11751	KO:K11751	6	1	ushA	5'-nucleotidase / UDP-sugar diphosphatase [EC:3.1.3.5 3.6.1.45]	ko00230:Purine metabolism|ko00240:Pyrimidine metabolism|ko00760:Nicotinate and nicotinamide metabolism|ko01100:Metabolic pathways|ko01110:Biosynthesis of secondary metabolites	RN: R00183 R00511 R00963 R01126 R01227 R01569 R01664 R01968 R02088 R02102 R02323 R02719 R03346|COG: COG0737|GO: 0008253 0008768	NA	NA	NA	0	-0.135318	1
1666	gene1666	gene1666|WP_012003641.1|biotin_transporter...	protein_coding	TLET_RS08280	WP_012003641.1	biotin transporter BioY	K03523	KO:K03523	279	0.996429	bioY	biotin transport system substrate-specific component	ko02010:ABC transporters	COG: COG1268|GO: 0015225|TC: 2.A.88.1 2.A.88.2	M00581:Biotin transport system|M00582:Energy-coupling factor transport system	NA	NA	0	0.443993	1
518	gene518	gene518|WP_012002554.1|biotin--[acetyl-CoA...	protein_coding	TLET_RS02590	WP_012002554.1	biotin--[acetyl-CoA-carboxylase] ligase	K03524	KO:K03524	531	0.996248	birA	BirA family transcriptional regulator, biotin operon repressor / biotin---[acetyl-CoA-carboxylase] ligase [EC:6.3.4.15]	ko00780:Biotin metabolism|ko01100:Metabolic pathways	RN: R01074 R05145|COG: COG1654 COG0340|GO: 0004077	NA	NA	NA	0	-0.0526356	1
343	gene343	gene343|WP_012002385.1|BMP_family_ABC_tran...	protein_coding	TLET_RS01725	WP_012002385.1	BMP family ABC transporter substrate-binding protein	K02058	KO:K02058	1	1	ABC.SS.S	simple sugar transport system substrate-binding protein	NA	COG: COG1879|TC: 3.A.1.2	M00221:Putative simple sugar transport system	NA	NA	0	-0.0780135	1
691	gene691	gene691|WP_012002723.1|BMP_family_ABC_tran...	protein_coding	TLET_RS03445	WP_012002723.1	BMP family ABC transporter substrate-binding protein	K07335	KO:K07335	1	1	bmpA, bmpB, tmpC	basic membrane protein A and related proteins	NA	COG: COG1744	NA	NA	NA	0	0.463503	1
1049	gene1049	gene1049|WP_012003066.1|BMP_family_ABC_tra...	protein_coding	TLET_RS05220	WP_012003066.1	BMP family ABC transporter substrate-binding protein	K07335	KO:K07335	1	1	bmpA, bmpB, tmpC	basic membrane protein A and related proteins	NA	COG: COG1744	NA	NA	NA	0	0.18352	1
1074	gene1074	gene1074|WP_012003090.1|BMP_family_ABC_tra...	protein_coding	TLET_RS05345	WP_012003090.1	BMP family ABC transporter substrate-binding protein	K07335	KO:K07335	2	1	bmpA, bmpB, tmpC	basic membrane protein A and related proteins	NA	COG: COG1744	NA	NA	NA	0	-0.0484023	1
820	gene820	gene820|WP_012002847.1|branched-chain_amin...	protein_coding	TLET_RS04080	WP_012002847.1	branched-chain amino acid ABC transporter permease	K01997	KO:K01997	1	1	livH	branched-chain amino acid transport system permease protein	ko02010:ABC transporters|ko02024:Quorum sensing	COG: COG0559|TC: 3.A.1.4	M00237:Branched-chain amino acid transport system	NA	NA	0	-0.262962	1
821	gene821	gene821|WP_012002848.1|branched-chain_amin...	protein_coding	TLET_RS04085	WP_012002848.1	branched-chain amino acid ABC transporter permease	K01998	KO:K01998	1	1	livM	branched-chain amino acid transport system permease protein	ko02010:ABC transporters|ko02024:Quorum sensing	COG: COG0559|TC: 3.A.1.4	M00237:Branched-chain amino acid transport system	NA	NA	0	-0.466361	1
1103	gene1103	gene1103|WP_012003119.1|branched-chain_ami...	protein_coding	TLET_RS05490	WP_012003119.1	branched-chain amino acid ABC transporter permease	K01997	KO:K01997	1	1	livH	branched-chain amino acid transport system permease protein	ko02010:ABC transporters|ko02024:Quorum sensing	COG: COG0559|TC: 3.A.1.4	M00237:Branched-chain amino acid transport system	NA	NA	0	-0.0668664	1
1152	gene1152	gene1152|WP_012003166.1|branched-chain_ami...	protein_coding	TLET_RS05735	WP_012003166.1	branched-chain amino acid ABC transporter permease	K01997	KO:K01997	1885	0.814607	livH	branched-chain amino acid transport system permease protein	ko02010:ABC transporters|ko02024:Quorum sensing	COG: COG0559|TC: 3.A.1.4	M00237:Branched-chain amino acid transport system	NA	NA	0	-0.66239	1
1153	gene1153	gene1153|WP_012003167.1|branched-chain_ami...	protein_coding	TLET_RS05740	WP_012003167.1	branched-chain amino acid ABC transporter permease	K01998	KO:K01998	1	1	livM	branched-chain amino acid transport system permease protein	ko02010:ABC transporters|ko02024:Quorum sensing	COG: COG0559|TC: 3.A.1.4	M00237:Branched-chain amino acid transport system	NA	NA	0	-0.770732	1
2007	gene2007	gene2007|WP_012003969.1|branched-chain_ami...	protein_coding	TLET_RS09980	WP_012003969.1	branched-chain amino acid ABC transporter permease	K01998	KO:K01998	1	1	livM	branched-chain amino acid transport system permease protein	ko02010:ABC transporters|ko02024:Quorum sensing	COG: COG0559|TC: 3.A.1.4	M00237:Branched-chain amino acid transport system	NA	NA	0	-0.292517	1
2008	gene2008	gene2008|WP_012003970.1|branched-chain_ami...	protein_coding	TLET_RS09985	WP_012003970.1	branched-chain amino acid ABC transporter permease	K01997	KO:K01997	1320	0.90784	livH	branched-chain amino acid transport system permease protein	ko02010:ABC transporters|ko02024:Quorum sensing	COG: COG0559|TC: 3.A.1.4	M00237:Branched-chain amino acid transport system	NA	NA	0	-0.0957306	1
819	gene819	gene819|WP_012002846.1|branched-chain_amin...	protein_coding	TLET_RS04075	WP_012002846.1	branched-chain amino acid ABC transporter substrate-binding protein	K01999	KO:K01999	2	1	livK	branched-chain amino acid transport system substrate-binding protein	ko02010:ABC transporters|ko02024:Quorum sensing	COG: COG0683|TC: 3.A.1.4	M00237:Branched-chain amino acid transport system	NA	NA	0	0.378607	1
2009	gene2009	gene2009|WP_012003971.1|branched-chain_ami...	protein_coding	TLET_RS09990	WP_012003971.1	branched-chain amino acid ABC transporter substrate-binding protein	K01999	KO:K01999	2	1	livK	branched-chain amino acid transport system substrate-binding protein	ko02010:ABC transporters|ko02024:Quorum sensing	COG: COG0683|TC: 3.A.1.4	M00237:Branched-chain amino acid transport system	NA	NA	0	-0.0241093	1
1821	gene1821	gene1821|WP_012003793.1|butyrate_kinase	protein_coding	TLET_RS09060	WP_012003793.1	butyrate kinase	K00929	KO:K00929	3	1	buk	butyrate kinase [EC:2.7.2.7]	ko00650:Butanoate metabolism|ko01100:Metabolic pathways	RN: R01688|COG: COG3426|GO: 0047761	NA	NA	NA	0	0.849168	1
1823	gene1823	gene1823|WP_012003795.1|butyrate_kinase	protein_coding	TLET_RS09070	WP_012003795.1	butyrate kinase	K00929	KO:K00929	1	1	buk	butyrate kinase [EC:2.7.2.7]	ko00650:Butanoate metabolism|ko01100:Metabolic pathways	RN: R01688|COG: COG3426|GO: 0047761	NA	NA	NA	0	0.686876	1
52	gene52	gene52|WP_012002105.1|C4-dicarboxylate_ABC...	protein_coding	TLET_RS00275	WP_012002105.1	C4-dicarboxylate ABC transporter	NoK_&_K11690_&_K21393_&_K01578	KO:K11690_&_KO:K21393_&_KO:K01578	2100_&_205_&_134_&_1	0.602941176470588_&_0.394117647058824_&_0.00294117647058824	dctM_&_yiaN_&_MLYCD	C4-dicarboxylate transporter, DctM subunit_&_TRAP-type transport system large permease protein_&_malonyl-CoA decarboxylase [EC:4.1.1.9]	ko02020:Two-component system_&_ko00410:beta-Alanine metabolism|ko00640:Propanoate metabolism|ko01100:Metabolic pathways|ko04146:Peroxisome|ko04152:AMPK signaling pathway	COG: COG1593|TC: 2.A.56.1_&_COG: COG1593|TC: 2.A.56.1_&_RN: R00233|GO: 0050080	NA	H01283:Malonyl-CoA decarboxylase deficiency	NA	0	-0.780194	1
54	gene54	gene54|WP_012002107.1|C4-dicarboxylate_ABC...	protein_coding	TLET_RS00285	WP_012002107.1	C4-dicarboxylate ABC transporter	NoK_&_K21395_&_K11688	KO:K21395_&_KO:K11688	1056_&_219_&_179	0.550251256281407_&_0.449748743718593	yiaO_&_dctP	TRAP-type transport system periplasmic protein_&_C4-dicarboxylate-binding protein DctP	ko02020:Two-component system	COG: COG1638|TC: 2.A.56.1_&_COG: COG1638|TC: 2.A.56.1	NA	NA	NA	0	-1.38039	0.024892
1501	gene1501	gene1501|WP_012003486.1|C4-dicarboxylate_A...	protein_coding	TLET_RS07455	WP_012003486.1	C4-dicarboxylate ABC transporter permease	K07793	KO:K07793	2	1	tctA	putative tricarboxylic transport membrane protein	ko02020:Two-component system	COG: COG3333|TC: 2.A.80.1	NA	NA	NA	0	-0.777443	1
1498	gene1498	gene1498|WP_012003483.1|C4-dicarboxylate_A...	protein_coding	TLET_RS07440	WP_012003483.1	C4-dicarboxylate ABC transporter substrate-binding protein	NoK_&_K21395_&_K11688	KO:K21395_&_KO:K11688	705_&_204_&_96	0.68_&_0.32	yiaO_&_dctP	TRAP-type transport system periplasmic protein_&_C4-dicarboxylate-binding protein DctP	ko02020:Two-component system	COG: COG1638|TC: 2.A.56.1_&_COG: COG1638|TC: 2.A.56.1	NA	NA	NA	0	-0.183836	1
275	gene275	gene275|WP_012002321.1|calcium-transportin...	protein_coding	TLET_RS01390	WP_012002321.1	calcium-transporting P-type ATPase%2C PMR1-type	K01537	KO:K01537	430	0.977273	E3.6.3.8	Ca2+-transporting ATPase [EC:3.6.3.8]	NA	COG: COG0474|GO: 0005388|TC: 3.A.3.2	NA	H00844:Familial benign chronic pemphigus	NA	0	0.16687	1
852	gene852	gene852|WP_012002874.1|carbamate_kinase	protein_coding	TLET_RS04235	WP_012002874.1	carbamate kinase	K00926	KO:K00926	1	1	arcC	carbamate kinase [EC:2.7.2.2]	ko00220:Arginine biosynthesis|ko00230:Purine metabolism|ko00910:Nitrogen metabolism|ko01100:Metabolic pathways|ko01120:Microbial metabolism in diverse environments|ko01200:Carbon metabolism	RN: R00150 R01395|COG: COG0549|GO: 0008804	NA	NA	NA	0	-0.444317	1
377	gene377	gene377|WP_012002418.1|carbamoyl-phosphate...	protein_coding	TLET_RS01895	WP_012002418.1	carbamoyl-phosphate synthase large chain	K01955	KO:K01955	1128	1	carB, CPA2	carbamoyl-phosphate synthase large subunit [EC:6.3.5.5]	ko00240:Pyrimidine metabolism|ko00250:Alanine, aspartate and glutamate metabolism|ko01100:Metabolic pathways	RN: R00256 R00575 R01395 R10948 R10949|COG: COG0458|GO: 0004088	M00051:Uridine monophosphate biosynthesis, glutamine (+ PRPP)	NA	four CarB-CarA dimers form the carbamoyl phosphate synthetase holoenzyme that catalyzes the production of carbamoyl phosphate%3B CarB is responsible for the amidotransferase activity	0	-0.385816	1
376	gene376	gene376|WP_012002417.1|carbamoyl-phosphate...	protein_coding	TLET_RS01890	WP_012002417.1	carbamoyl-phosphate synthase small subunit	K01956	KO:K01956	1	1	carA, CPA1	carbamoyl-phosphate synthase small subunit [EC:6.3.5.5]	ko00240:Pyrimidine metabolism|ko00250:Alanine, aspartate and glutamate metabolism|ko01100:Metabolic pathways	RN: R00256 R00575 R01395 R10948 R10949|COG: COG0505|GO: 0004088	M00051:Uridine monophosphate biosynthesis, glutamine (+ PRPP)	NA	catalyzes production of carbamoyl phosphate from bicarbonate and glutamine in pyrimidine and arginine biosynthesis pathways%3B forms an octamer composed of four CarAB dimers	0	-0.130064	1
32	gene32	gene32|WP_012002086.1|carbohydrate_ABC_tra...	protein_coding	TLET_RS00175	WP_012002086.1	carbohydrate ABC transporter permease	K02026	KO:K02026	1	1	ABC.MS.P1	multiple sugar transport system permease protein	NA	COG: COG0395 COG3833|TC: 3.A.1.1	M00207:Putative multiple sugar transport system	NA	NA	0	0.0955056	1
87	gene87	gene87|WP_095206318.1|carbohydrate_ABC_tra...	protein_coding	TLET_RS00450	WP_095206318.1	carbohydrate ABC transporter permease	K02026	KO:K02026	1	1	ABC.MS.P1	multiple sugar transport system permease protein	NA	COG: COG0395 COG3833|TC: 3.A.1.1	M00207:Putative multiple sugar transport system	NA	NA	0	-0.481235	1
109	gene109	gene109|WP_012002158.1|carbohydrate_ABC_tr...	protein_coding	TLET_RS00565	WP_012002158.1	carbohydrate ABC transporter permease	K17246	KO:K17246	1	1	chiG	putative chitobiose transport system permease protein	ko02010:ABC transporters	COG: COG0395|TC: 3.A.1.1.40	M00601:Putative chitobiose transport system	NA	NA	0	0.0483202	1
118	gene118	gene118|WP_012002167.1|carbohydrate_ABC_tr...	protein_coding	TLET_RS00610	WP_012002167.1	carbohydrate ABC transporter permease	K02026	KO:K02026	1	1	ABC.MS.P1	multiple sugar transport system permease protein	NA	COG: COG0395 COG3833|TC: 3.A.1.1	M00207:Putative multiple sugar transport system	NA	NA	0	-0.290202	1
133	gene133	gene133|WP_012002182.1|carbohydrate_ABC_tr...	protein_coding	TLET_RS00685	WP_012002182.1	carbohydrate ABC transporter permease	K02026	KO:K02026	1	1	ABC.MS.P1	multiple sugar transport system permease protein	NA	COG: COG0395 COG3833|TC: 3.A.1.1	M00207:Putative multiple sugar transport system	NA	NA	0	0.159164	1
219	gene219	gene219|WP_012002266.1|carbohydrate_ABC_tr...	protein_coding	TLET_RS01110	WP_012002266.1	carbohydrate ABC transporter permease	K02026	KO:K02026	1	1	ABC.MS.P1	multiple sugar transport system permease protein	NA	COG: COG0395 COG3833|TC: 3.A.1.1	M00207:Putative multiple sugar transport system	NA	NA	0	-0.277783	1
415	gene415	gene415|WP_012002454.1|carbohydrate_ABC_tr...	protein_coding	TLET_RS02080	WP_012002454.1	carbohydrate ABC transporter permease	K10119	KO:K10119	1	1	msmG	raffinose/stachyose/melibiose transport system permease protein	ko02010:ABC transporters	COG: COG0395|TC: 3.A.1.1.28	M00196:Raffinose/stachyose/melibiose transport system	NA	NA	0	0.177591	1
1060	gene1060	gene1060|WP_012003077.1|carbohydrate_ABC_t...	protein_coding	TLET_RS05275	WP_012003077.1	carbohydrate ABC transporter permease	K02026_&_K05815_&_K10119_&_K17320_&_K15772_&_NoK_&_K10242_&_K17317_&_K17246_&_K10238_&_K10190_&_K17243_&_K10194_&_K17331_&_K10202_&_K10229_&_K10110_&_K10234_&_K17236_&_K17323_&_K10122_&_K10198_&_K17239_&_K17328_&_K02025_&_K17313	KO:K02026_&_KO:K05815_&_KO:K10119_&_KO:K17320_&_KO:K15772_&_KO:K10242_&_KO:K17317_&_KO:K17246_&_KO:K10238_&_KO:K10190_&_KO:K17243_&_KO:K10194_&_KO:K17331_&_KO:K10202_&_KO:K10229_&_KO:K10110_&_KO:K10234_&_KO:K17236_&_KO:K17323_&_KO:K10122_&_KO:K10198_&_KO:K17239_&_KO:K17328_&_KO:K02025_&_KO:K17313	1884_&_377_&_359_&_276_&_179_&_174_&_103_&_93_&_72_&_68_&_66_&_63_&_60_&_52_&_50_&_40_&_27_&_25_&_25_&_10_&_8_&_6_&_5_&_5_&_4_&_2	0.488209380668567_&_0.0976937030318735_&_0.0930292821974605_&_0.0715211194610003_&_0.0463850738533299_&_0.0266908525524747_&_0.0240995076444675_&_0.0186576833376522_&_0.0176211453744493_&_0.0171028763928479_&_0.0163254729204457_&_0.0155480694480435_&_0.0134749935216377_&_0.0129567245400363_&_0.010365379632029_&_0.00699663125161959_&_0.00647836227001814_&_0.00647836227001814_&_0.00259134490800726_…	ABC.MS.P1_&_ugpE_&_msmG_&_lplC_&_ganQ_&_cebG_&_gtsC, glcG_&_chiG_&_thuG, sugB_&_lacG, araQ_&_aguG_&_togN_&_dasC_&_ABC.NGC.P1_&_smoG, mtlG_&_malG_&_aglG, ggtD_&_araQ_&_glpQ_&_K10122, msmG_&_ABC.GLC.P1_&_inoG_&_bxlG_&_ABC.MS.P_&_treU	multiple sugar transport system permease protein_&_sn-glycerol 3-phosphate transport system permease protein_&_raffinose/stachyose/melibiose transport system permease protein_&_putative aldouronate transport system permease protein_&_arabinogalactan oligomer / maltooligosaccharide transport system permease protein_&_cellobiose transport system permease protein_&_glucose/mannose transport system p…	ko02010:ABC transporters_&_ko02010:ABC transporters_&_ko02010:ABC transporters_&_ko02010:ABC transporters_&_ko02010:ABC transporters_&_ko02010:ABC transporters_&_ko02010:ABC transporters_&_ko02010:ABC transporters_&_ko02010:ABC transporters_&_ko02010:ABC transporters_&_ko02010:ABC transporters_&_ko02010:ABC transporters_&_ko02010:ABC transporters_&_ko02010:ABC transporters_&_ko02010:ABC transport…	COG: COG0395 COG3833|TC: 3.A.1.1_&_COG: COG0395|TC: 3.A.1.1.3_&_COG: COG0395|TC: 3.A.1.1.28_&_COG: COG0395|TC: 3.A.1.1.9 3.A.1.1.29_&_COG: COG3833|TC: 3.A.1.1.2 3.A.1.1.16_&_COG: COG0395|TC: 3.A.1.1.23_&_COG: COG0395|TC: 3.A.1.1.24 3.A.1.1.30_&_COG: COG0395|TC: 3.A.1.1.40_&_COG: COG0395|TC: 3.A.1.1.17_&_COG: COG0395|TC: 3.A.1.1.4_&_COG: COG0395|TC: 3.A.1.1.39_&_COG: COG0395|TC: 3.A.1.1.11_&_COG: …	M00207:Putative multiple sugar transport system_&_M00198:Putative sn-glycerol-phosphate transport system_&_M00196:Raffinose/stachyose/melibiose transport system_&_M00603:Putative aldouronate transport system_&_M00491:arabinogalactan oligomer/maltooligosaccharide transport system_&_M00206:Cellobiose transport system_&_M00605:Glucose/mannose transport system_&_M00601:Putative chitobiose transport s…	NA	NA	0	-0.096157	1
1070	gene1070	gene1070|WP_012003086.1|carbohydrate_ABC_t...	protein_coding	TLET_RS05325	WP_012003086.1	carbohydrate ABC transporter permease	K17317	KO:K17317	1	1	gtsC, glcG	glucose/mannose transport system permease protein	ko02010:ABC transporters	COG: COG0395|TC: 3.A.1.1.24 3.A.1.1.30	M00605:Glucose/mannose transport system	NA	NA	0	0.477372	1
1139	gene1139	gene1139|WP_012003153.1|carbohydrate_ABC_t...	protein_coding	TLET_RS05670	WP_012003153.1	carbohydrate ABC transporter permease	K02026	KO:K02026	1	1	ABC.MS.P1	multiple sugar transport system permease protein	NA	COG: COG0395 COG3833|TC: 3.A.1.1	M00207:Putative multiple sugar transport system	NA	NA	0	-0.589867	1
1147	gene1147	gene1147|WP_038051934.1|carbohydrate_ABC_t...	protein_coding	TLET_RS05710	WP_038051934.1	carbohydrate ABC transporter permease	K02026_&_K10119_&_K05815_&_K17320_&_K15772_&_NoK_&_K17317_&_K10229_&_K10234_&_K10242_&_K17323_&_K10238_&_K10110_&_K17246_&_K17331_&_K10190_&_K17243_&_K10202_&_K10194_&_K17239_&_K17236_&_K10198_&_K02025_&_K10122_&_K17328_&_K17313_&_K02053	KO:K02026_&_KO:K10119_&_KO:K05815_&_KO:K17320_&_KO:K15772_&_KO:K17317_&_KO:K10229_&_KO:K10234_&_KO:K10242_&_KO:K17323_&_KO:K10238_&_KO:K10110_&_KO:K17246_&_KO:K17331_&_KO:K10190_&_KO:K17243_&_KO:K10202_&_KO:K10194_&_KO:K17239_&_KO:K17236_&_KO:K10198_&_KO:K02025_&_KO:K10122_&_KO:K17328_&_KO:K17313_&_KO:K02053	2197_&_472_&_380_&_317_&_229_&_216_&_177_&_157_&_123_&_103_&_100_&_77_&_75_&_72_&_72_&_66_&_63_&_61_&_60_&_28_&_26_&_10_&_9_&_8_&_5_&_3_&_1	0.449192394193416_&_0.0965037824575751_&_0.0776937231649969_&_0.0648129216929053_&_0.0468206910652218_&_0.0361889184215907_&_0.0320997750971172_&_0.0251482314455122_&_0.0210590881210386_&_0.0204457166223676_&_0.0157432017992231_&_0.0153342874667757_&_0.0147209159681047_&_0.0147209159681047_&_0.0134941729707626_&_0.0128808014720916_&_0.0124718871396442_&_0.0122674299734206_&_0.00572480065426293_&_…	ABC.MS.P1_&_msmG_&_ugpE_&_lplC_&_ganQ_&_gtsC, glcG_&_smoG, mtlG_&_aglG, ggtD_&_cebG_&_glpQ_&_thuG, sugB_&_malG_&_chiG_&_dasC_&_lacG, araQ_&_aguG_&_ABC.NGC.P1_&_togN_&_inoG_&_araQ_&_ABC.GLC.P1_&_ABC.MS.P_&_K10122, msmG_&_bxlG_&_treU_&_ABC.SP.P	multiple sugar transport system permease protein_&_raffinose/stachyose/melibiose transport system permease protein_&_sn-glycerol 3-phosphate transport system permease protein_&_putative aldouronate transport system permease protein_&_arabinogalactan oligomer / maltooligosaccharide transport system permease protein_&_glucose/mannose transport system permease protein_&_sorbitol/mannitol transport s…	ko02010:ABC transporters_&_ko02010:ABC transporters_&_ko02010:ABC transporters_&_ko02010:ABC transporters_&_ko02010:ABC transporters_&_ko02010:ABC transporters_&_ko02010:ABC transporters_&_ko02010:ABC transporters_&_ko02010:ABC transporters_&_ko02010:ABC transporters_&_ko02010:ABC transporters_&_ko02010:ABC transporters_&_ko02010:ABC transporters_&_ko02010:ABC transporters_&_ko02010:ABC transport…	COG: COG0395 COG3833|TC: 3.A.1.1_&_COG: COG0395|TC: 3.A.1.1.28_&_COG: COG0395|TC: 3.A.1.1.3_&_COG: COG0395|TC: 3.A.1.1.9 3.A.1.1.29_&_COG: COG3833|TC: 3.A.1.1.2 3.A.1.1.16_&_COG: COG0395|TC: 3.A.1.1.24 3.A.1.1.30_&_COG: COG0395|TC: 3.A.1.1.5_&_COG: COG0395|TC: 3.A.1.1.8 3.A.1.1.32_&_COG: COG0395|TC: 3.A.1.1.23_&_COG: COG0395|TC: 3.A.1.1.35_&_COG: COG0395|TC: 3.A.1.1.17_&_COG: COG3833|TC: 3.A.1.1.…	M00207:Putative multiple sugar transport system_&_M00196:Raffinose/stachyose/melibiose transport system_&_M00198:Putative sn-glycerol-phosphate transport system_&_M00603:Putative aldouronate transport system_&_M00491:arabinogalactan oligomer/maltooligosaccharide transport system_&_M00605:Glucose/mannose transport system_&_M00200:Putative sorbitol/mannitol transport system_&_M00201:alpha-Glucoside…	NA	NA	0	-1.12347	1
1161	gene1161	gene1161|WP_012003175.1|carbohydrate_ABC_t...	protein_coding	TLET_RS05780	WP_012003175.1	carbohydrate ABC transporter permease	K02026_&_K10119_&_K05815_&_K17317_&_K15772_&_NoK_&_K10234_&_K10242_&_K10238_&_K17246_&_K17320_&_K17331_&_K10229_&_K10190_&_K17243_&_K10202_&_K10194_&_K17236_&_K17323_&_K10110_&_K10122_&_K10198_&_K17239_&_K17328_&_K02025	KO:K02026_&_KO:K10119_&_KO:K05815_&_KO:K17317_&_KO:K15772_&_KO:K10234_&_KO:K10242_&_KO:K10238_&_KO:K17246_&_KO:K17320_&_KO:K17331_&_KO:K10229_&_KO:K10190_&_KO:K17243_&_KO:K10202_&_KO:K10194_&_KO:K17236_&_KO:K17323_&_KO:K10110_&_KO:K10122_&_KO:K10198_&_KO:K17239_&_KO:K17328_&_KO:K02025	1945_&_491_&_368_&_215_&_193_&_166_&_125_&_90_&_76_&_72_&_71_&_69_&_67_&_66_&_63_&_62_&_59_&_25_&_15_&_11_&_7_&_7_&_6_&_6_&_4	0.472890833941162_&_0.11937758327255_&_0.0894724045708728_&_0.0522732798443958_&_0.0469243860928762_&_0.0303914417699976_&_0.0218818380743982_&_0.0184779965961585_&_0.0175054704595186_&_0.0172623389253586_&_0.0167760758570387_&_0.0162898127887187_&_0.0160466812545587_&_0.0153172866520788_&_0.0150741551179188_&_0.0143447605154389_&_0.00607828835399951_&_0.00364697301239971_&_0.00267444687575979_&_…	ABC.MS.P1_&_msmG_&_ugpE_&_gtsC, glcG_&_ganQ_&_aglG, ggtD_&_cebG_&_thuG, sugB_&_chiG_&_lplC_&_dasC_&_smoG, mtlG_&_lacG, araQ_&_aguG_&_ABC.NGC.P1_&_togN_&_araQ_&_glpQ_&_malG_&_K10122, msmG_&_ABC.GLC.P1_&_inoG_&_bxlG_&_ABC.MS.P	multiple sugar transport system permease protein_&_raffinose/stachyose/melibiose transport system permease protein_&_sn-glycerol 3-phosphate transport system permease protein_&_glucose/mannose transport system permease protein_&_arabinogalactan oligomer / maltooligosaccharide transport system permease protein_&_alpha-glucoside transport system permease protein_&_cellobiose transport system permea…	ko02010:ABC transporters_&_ko02010:ABC transporters_&_ko02010:ABC transporters_&_ko02010:ABC transporters_&_ko02010:ABC transporters_&_ko02010:ABC transporters_&_ko02010:ABC transporters_&_ko02010:ABC transporters_&_ko02010:ABC transporters_&_ko02010:ABC transporters_&_ko02010:ABC transporters_&_ko02010:ABC transporters_&_ko02010:ABC transporters_&_ko02010:ABC transporters_&_ko02010:ABC transport…	COG: COG0395 COG3833|TC: 3.A.1.1_&_COG: COG0395|TC: 3.A.1.1.28_&_COG: COG0395|TC: 3.A.1.1.3_&_COG: COG0395|TC: 3.A.1.1.24 3.A.1.1.30_&_COG: COG3833|TC: 3.A.1.1.2 3.A.1.1.16_&_COG: COG0395|TC: 3.A.1.1.8 3.A.1.1.32_&_COG: COG0395|TC: 3.A.1.1.23_&_COG: COG0395|TC: 3.A.1.1.17_&_COG: COG0395|TC: 3.A.1.1.40_&_COG: COG0395|TC: 3.A.1.1.9 3.A.1.1.29_&_COG: COG0395|TC: 3.A.1.1.33_&_COG: COG0395|TC: 3.A.1.1…	M00207:Putative multiple sugar transport system_&_M00196:Raffinose/stachyose/melibiose transport system_&_M00198:Putative sn-glycerol-phosphate transport system_&_M00605:Glucose/mannose transport system_&_M00491:arabinogalactan oligomer/maltooligosaccharide transport system_&_M00201:alpha-Glucoside transport system_&_M00206:Cellobiose transport system_&_M00204:Trehalose/maltose transport system_&…	NA	NA	0	-0.908085	1
1166	gene1166	gene1166|WP_012003180.1|carbohydrate_ABC_t...	protein_coding	TLET_RS05805	WP_012003180.1	carbohydrate ABC transporter permease	K17243	KO:K17243	1	1	aguG	alpha-1,4-digalacturonate transport system permease protein	ko02010:ABC transporters	COG: COG0395|TC: 3.A.1.1.39	M00600:alpha-1,4-Digalacturonate transport system	NA	NA	0	-1.41207	0.540802
1177	gene1177	gene1177|WP_012003191.1|carbohydrate_ABC_t...	protein_coding	TLET_RS05860	WP_012003191.1	carbohydrate ABC transporter permease	K02026	KO:K02026	1	1	ABC.MS.P1	multiple sugar transport system permease protein	NA	COG: COG0395 COG3833|TC: 3.A.1.1	M00207:Putative multiple sugar transport system	NA	NA	0	-0.180878	1
1185	gene1185	gene1185|WP_012003199.1|carbohydrate_ABC_t...	protein_coding	TLET_RS05900	WP_012003199.1	carbohydrate ABC transporter permease	K02026	KO:K02026	1	1	ABC.MS.P1	multiple sugar transport system permease protein	NA	COG: COG0395 COG3833|TC: 3.A.1.1	M00207:Putative multiple sugar transport system	NA	NA	0	-0.592826	1
1268	gene1268	gene1268|WP_012003264.1|carbohydrate_ABC_t...	protein_coding	TLET_RS06290	WP_012003264.1	carbohydrate ABC transporter permease	K02026	KO:K02026	1	1	ABC.MS.P1	multiple sugar transport system permease protein	NA	COG: COG0395 COG3833|TC: 3.A.1.1	M00207:Putative multiple sugar transport system	NA	NA	0	-0.172253	1
1333	gene1333	gene1333|WP_012003327.1|carbohydrate_ABC_t...	protein_coding	TLET_RS06615	WP_012003327.1	carbohydrate ABC transporter permease	K02026	KO:K02026	1	1	ABC.MS.P1	multiple sugar transport system permease protein	NA	COG: COG0395 COG3833|TC: 3.A.1.1	M00207:Putative multiple sugar transport system	NA	NA	0	-0.347122	1
1470	gene1470	gene1470|WP_012003457.1|carbohydrate_ABC_t...	protein_coding	TLET_RS07300	WP_012003457.1	carbohydrate ABC transporter permease	K02026	KO:K02026	1	1	ABC.MS.P1	multiple sugar transport system permease protein	NA	COG: COG0395 COG3833|TC: 3.A.1.1	M00207:Putative multiple sugar transport system	NA	NA	0	-0.158002	1
1599	gene1599	gene1599|WP_012003578.1|carbohydrate_ABC_t...	protein_coding	TLET_RS07945	WP_012003578.1	carbohydrate ABC transporter permease	K02026_&_K10119_&_K05815_&_K17320_&_K15772_&_NoK_&_K17317_&_K10229_&_K10234_&_K10242_&_K10238_&_K10110_&_K17246_&_K17331_&_K10190_&_K17243_&_K10202_&_K10194_&_K17323_&_K17239_&_K17236_&_K10122_&_K10198_&_K02025_&_K17313_&_K17328_&_K02053	KO:K02026_&_KO:K10119_&_KO:K05815_&_KO:K17320_&_KO:K15772_&_KO:K17317_&_KO:K10229_&_KO:K10234_&_KO:K10242_&_KO:K10238_&_KO:K10110_&_KO:K17246_&_KO:K17331_&_KO:K10190_&_KO:K17243_&_KO:K10202_&_KO:K10194_&_KO:K17323_&_KO:K17239_&_KO:K17236_&_KO:K10122_&_KO:K10198_&_KO:K02025_&_KO:K17313_&_KO:K17328_&_KO:K02053	2203_&_489_&_381_&_315_&_236_&_229_&_211_&_144_&_122_&_103_&_77_&_76_&_72_&_72_&_66_&_63_&_62_&_60_&_51_&_35_&_25_&_8_&_8_&_7_&_7_&_5_&_3	0.449500102019996_&_0.0997755560089778_&_0.0777392368904305_&_0.0642725974290961_&_0.0481534380738625_&_0.0430524382779025_&_0.0293817588247296_&_0.0248928790042848_&_0.0210161191593552_&_0.0157110793715568_&_0.0155070393797184_&_0.0146908794123648_&_0.0146908794123648_&_0.0134666394613344_&_0.0128545194858192_&_0.0126504794939808_&_0.012242399510304_&_0.0104060395837584_&_0.00714139971434401_&_0…	ABC.MS.P1_&_msmG_&_ugpE_&_lplC_&_ganQ_&_gtsC, glcG_&_smoG, mtlG_&_aglG, ggtD_&_cebG_&_thuG, sugB_&_malG_&_chiG_&_dasC_&_lacG, araQ_&_aguG_&_ABC.NGC.P1_&_togN_&_glpQ_&_inoG_&_araQ_&_K10122, msmG_&_ABC.GLC.P1_&_ABC.MS.P_&_treU_&_bxlG_&_ABC.SP.P	multiple sugar transport system permease protein_&_raffinose/stachyose/melibiose transport system permease protein_&_sn-glycerol 3-phosphate transport system permease protein_&_putative aldouronate transport system permease protein_&_arabinogalactan oligomer / maltooligosaccharide transport system permease protein_&_glucose/mannose transport system permease protein_&_sorbitol/mannitol transport s…	ko02010:ABC transporters_&_ko02010:ABC transporters_&_ko02010:ABC transporters_&_ko02010:ABC transporters_&_ko02010:ABC transporters_&_ko02010:ABC transporters_&_ko02010:ABC transporters_&_ko02010:ABC transporters_&_ko02010:ABC transporters_&_ko02010:ABC transporters_&_ko02010:ABC transporters_&_ko02010:ABC transporters_&_ko02010:ABC transporters_&_ko02010:ABC transporters_&_ko02010:ABC transport…	COG: COG0395 COG3833|TC: 3.A.1.1_&_COG: COG0395|TC: 3.A.1.1.28_&_COG: COG0395|TC: 3.A.1.1.3_&_COG: COG0395|TC: 3.A.1.1.9 3.A.1.1.29_&_COG: COG3833|TC: 3.A.1.1.2 3.A.1.1.16_&_COG: COG0395|TC: 3.A.1.1.24 3.A.1.1.30_&_COG: COG0395|TC: 3.A.1.1.5_&_COG: COG0395|TC: 3.A.1.1.8 3.A.1.1.32_&_COG: COG0395|TC: 3.A.1.1.23_&_COG: COG0395|TC: 3.A.1.1.17_&_COG: COG3833|TC: 3.A.1.1.1 3.A.1.1.22_&_COG: COG0395|TC…	M00207:Putative multiple sugar transport system_&_M00196:Raffinose/stachyose/melibiose transport system_&_M00198:Putative sn-glycerol-phosphate transport system_&_M00603:Putative aldouronate transport system_&_M00491:arabinogalactan oligomer/maltooligosaccharide transport system_&_M00605:Glucose/mannose transport system_&_M00200:Putative sorbitol/mannitol transport system_&_M00201:alpha-Glucoside…	NA	NA	0	0.974737	1
1635	gene1635	gene1635|WP_012003610.1|carbohydrate_ABC_t...	protein_coding	TLET_RS08125	WP_012003610.1	carbohydrate ABC transporter permease	K02026_&_K10119_&_K05815_&_K17320_&_K15772_&_NoK_&_K17317_&_K10229_&_K10234_&_K17323_&_K10242_&_K10110_&_K10238_&_K17246_&_K17331_&_K10190_&_K17243_&_K10202_&_K10194_&_K17239_&_K17236_&_K02053_&_K02025_&_K10198_&_K10122_&_K17313_&_K17328_&_K11070	KO:K02026_&_KO:K10119_&_KO:K05815_&_KO:K17320_&_KO:K15772_&_KO:K17317_&_KO:K10229_&_KO:K10234_&_KO:K17323_&_KO:K10242_&_KO:K10110_&_KO:K10238_&_KO:K17246_&_KO:K17331_&_KO:K10190_&_KO:K17243_&_KO:K10202_&_KO:K10194_&_KO:K17239_&_KO:K17236_&_KO:K02053_&_KO:K02025_&_KO:K10198_&_KO:K10122_&_KO:K17313_&_KO:K17328_&_KO:K11070	2231_&_491_&_380_&_324_&_244_&_229_&_210_&_161_&_125_&_120_&_103_&_79_&_77_&_72_&_72_&_66_&_63_&_62_&_60_&_37_&_25_&_18_&_12_&_11_&_8_&_7_&_6_&_2	0.440386893012238_&_0.0969206474536123_&_0.0750098697197_&_0.0639557836557442_&_0.0481642321358073_&_0.0414528227398342_&_0.0317804974338729_&_0.0246742992499013_&_0.0236873272799052_&_0.0203316225819187_&_0.0155941571259376_&_0.0151993683379392_&_0.0142123963679432_&_0.0142123963679432_&_0.0130280300039479_&_0.0124358468219503_&_0.012238452427951_&_0.0118436636399526_&_0.00730359257797079_&_0.00…	ABC.MS.P1_&_msmG_&_ugpE_&_lplC_&_ganQ_&_gtsC, glcG_&_smoG, mtlG_&_aglG, ggtD_&_glpQ_&_cebG_&_malG_&_thuG, sugB_&_chiG_&_dasC_&_lacG, araQ_&_aguG_&_ABC.NGC.P1_&_togN_&_inoG_&_araQ_&_ABC.SP.P_&_ABC.MS.P_&_ABC.GLC.P1_&_K10122, msmG_&_treU_&_bxlG_&_potC	multiple sugar transport system permease protein_&_raffinose/stachyose/melibiose transport system permease protein_&_sn-glycerol 3-phosphate transport system permease protein_&_putative aldouronate transport system permease protein_&_arabinogalactan oligomer / maltooligosaccharide transport system permease protein_&_glucose/mannose transport system permease protein_&_sorbitol/mannitol transport s…	ko02010:ABC transporters_&_ko02010:ABC transporters_&_ko02010:ABC transporters_&_ko02010:ABC transporters_&_ko02010:ABC transporters_&_ko02010:ABC transporters_&_ko02010:ABC transporters_&_ko02010:ABC transporters_&_ko02010:ABC transporters_&_ko02010:ABC transporters_&_ko02010:ABC transporters_&_ko02010:ABC transporters_&_ko02010:ABC transporters_&_ko02010:ABC transporters_&_ko02010:ABC transport…	COG: COG0395 COG3833|TC: 3.A.1.1_&_COG: COG0395|TC: 3.A.1.1.28_&_COG: COG0395|TC: 3.A.1.1.3_&_COG: COG0395|TC: 3.A.1.1.9 3.A.1.1.29_&_COG: COG3833|TC: 3.A.1.1.2 3.A.1.1.16_&_COG: COG0395|TC: 3.A.1.1.24 3.A.1.1.30_&_COG: COG0395|TC: 3.A.1.1.5_&_COG: COG0395|TC: 3.A.1.1.8 3.A.1.1.32_&_COG: COG0395|TC: 3.A.1.1.35_&_COG: COG0395|TC: 3.A.1.1.23_&_COG: COG3833|TC: 3.A.1.1.1 3.A.1.1.22_&_COG: COG0395|TC…	M00207:Putative multiple sugar transport system_&_M00196:Raffinose/stachyose/melibiose transport system_&_M00198:Putative sn-glycerol-phosphate transport system_&_M00603:Putative aldouronate transport system_&_M00491:arabinogalactan oligomer/maltooligosaccharide transport system_&_M00605:Glucose/mannose transport system_&_M00200:Putative sorbitol/mannitol transport system_&_M00201:alpha-Glucoside…	NA	NA	0	-0.279577	1
1646	gene1646	gene1646|WP_012003621.1|carbohydrate_ABC_t...	protein_coding	TLET_RS08180	WP_012003621.1	carbohydrate ABC transporter permease	K05815	KO:K05815	1	1	ugpE	sn-glycerol 3-phosphate transport system permease protein	ko02010:ABC transporters	COG: COG0395|TC: 3.A.1.1.3	M00198:Putative sn-glycerol-phosphate transport system	NA	NA	0	-0.668304	1
1729	gene1729	gene1729|WP_012003703.1|carbohydrate_ABC_t...	protein_coding	TLET_RS08600	WP_012003703.1	carbohydrate ABC transporter permease	K02026_&_K10119_&_K05815_&_K17320_&_K15772_&_NoK_&_K17317_&_K10229_&_K10234_&_K17323_&_K10242_&_K10110_&_K10238_&_K17246_&_K17331_&_K10190_&_K17243_&_K10202_&_K10194_&_K17239_&_K17236_&_K02025_&_K10198_&_K10122_&_K17328_&_K17313_&_K02053_&_K02011	KO:K02026_&_KO:K10119_&_KO:K05815_&_KO:K17320_&_KO:K15772_&_KO:K17317_&_KO:K10229_&_KO:K10234_&_KO:K17323_&_KO:K10242_&_KO:K10110_&_KO:K10238_&_KO:K17246_&_KO:K17331_&_KO:K10190_&_KO:K17243_&_KO:K10202_&_KO:K10194_&_KO:K17239_&_KO:K17236_&_KO:K02025_&_KO:K10198_&_KO:K10122_&_KO:K17328_&_KO:K17313_&_KO:K02053_&_KO:K02011	2237_&_480_&_381_&_325_&_242_&_237_&_214_&_164_&_125_&_120_&_103_&_81_&_77_&_72_&_72_&_66_&_63_&_62_&_60_&_36_&_26_&_13_&_10_&_8_&_6_&_5_&_4_&_1	0.442707302592519_&_0.0949930734217297_&_0.0754007520284979_&_0.0643182267959628_&_0.0478923411834554_&_0.0423510785671878_&_0.0324559667524243_&_0.0247377795369088_&_0.0237482683554324_&_0.0203839303384128_&_0.0160300811399169_&_0.0152384721947358_&_0.0142489610132595_&_0.0142489610132595_&_0.0130615475954878_&_0.012467840886602_&_0.0122699386503067_&_0.0118741341777162_&_0.00712448050662973_&_0…	ABC.MS.P1_&_msmG_&_ugpE_&_lplC_&_ganQ_&_gtsC, glcG_&_smoG, mtlG_&_aglG, ggtD_&_glpQ_&_cebG_&_malG_&_thuG, sugB_&_chiG_&_dasC_&_lacG, araQ_&_aguG_&_ABC.NGC.P1_&_togN_&_inoG_&_araQ_&_ABC.MS.P_&_ABC.GLC.P1_&_K10122, msmG_&_bxlG_&_treU_&_ABC.SP.P_&_afuB, fbpB	multiple sugar transport system permease protein_&_raffinose/stachyose/melibiose transport system permease protein_&_sn-glycerol 3-phosphate transport system permease protein_&_putative aldouronate transport system permease protein_&_arabinogalactan oligomer / maltooligosaccharide transport system permease protein_&_glucose/mannose transport system permease protein_&_sorbitol/mannitol transport s…	ko02010:ABC transporters_&_ko02010:ABC transporters_&_ko02010:ABC transporters_&_ko02010:ABC transporters_&_ko02010:ABC transporters_&_ko02010:ABC transporters_&_ko02010:ABC transporters_&_ko02010:ABC transporters_&_ko02010:ABC transporters_&_ko02010:ABC transporters_&_ko02010:ABC transporters_&_ko02010:ABC transporters_&_ko02010:ABC transporters_&_ko02010:ABC transporters_&_ko02010:ABC transport…	COG: COG0395 COG3833|TC: 3.A.1.1_&_COG: COG0395|TC: 3.A.1.1.28_&_COG: COG0395|TC: 3.A.1.1.3_&_COG: COG0395|TC: 3.A.1.1.9 3.A.1.1.29_&_COG: COG3833|TC: 3.A.1.1.2 3.A.1.1.16_&_COG: COG0395|TC: 3.A.1.1.24 3.A.1.1.30_&_COG: COG0395|TC: 3.A.1.1.5_&_COG: COG0395|TC: 3.A.1.1.8 3.A.1.1.32_&_COG: COG0395|TC: 3.A.1.1.35_&_COG: COG0395|TC: 3.A.1.1.23_&_COG: COG3833|TC: 3.A.1.1.1 3.A.1.1.22_&_COG: COG0395|TC…	M00207:Putative multiple sugar transport system_&_M00196:Raffinose/stachyose/melibiose transport system_&_M00198:Putative sn-glycerol-phosphate transport system_&_M00603:Putative aldouronate transport system_&_M00491:arabinogalactan oligomer/maltooligosaccharide transport system_&_M00605:Glucose/mannose transport system_&_M00200:Putative sorbitol/mannitol transport system_&_M00201:alpha-Glucoside…	NA	NA	0	0.235037	1
1763	gene1763	gene1763|WP_012003737.1|carbohydrate_ABC_t...	protein_coding	TLET_RS08770	WP_012003737.1	carbohydrate ABC transporter permease	K02026	KO:K02026	1	1	ABC.MS.P1	multiple sugar transport system permease protein	NA	COG: COG0395 COG3833|TC: 3.A.1.1	M00207:Putative multiple sugar transport system	NA	NA	0	0.136369	1
1861	gene1861	gene1861|WP_012003833.1|carbohydrate_ABC_t...	protein_coding	TLET_RS09260	WP_012003833.1	carbohydrate ABC transporter permease	K02026_&_K10119_&_K15772_&_K05815_&_K10229_&_NoK_&_K10234_&_K17323_&_K10110_&_K10238_&_K17331_&_K17317_&_K10242_&_K10202_&_K17243_&_K10194_&_K17246_&_K17320_&_K10190_&_K17239_&_K17236_&_K02025_&_K10122_&_K17313_&_K02053_&_K17328_&_K10198	KO:K02026_&_KO:K10119_&_KO:K15772_&_KO:K05815_&_KO:K10229_&_KO:K10234_&_KO:K17323_&_KO:K10110_&_KO:K10238_&_KO:K17331_&_KO:K17317_&_KO:K10242_&_KO:K10202_&_KO:K17243_&_KO:K10194_&_KO:K17246_&_KO:K17320_&_KO:K10190_&_KO:K17239_&_KO:K17236_&_KO:K02025_&_KO:K10122_&_KO:K17313_&_KO:K02053_&_KO:K17328_&_KO:K10198	1883_&_443_&_239_&_163_&_161_&_146_&_122_&_120_&_80_&_77_&_72_&_68_&_65_&_60_&_58_&_56_&_55_&_52_&_41_&_41_&_23_&_5_&_5_&_5_&_3_&_3_&_2	0.48257303946694_&_0.113531522296258_&_0.0612506406970784_&_0.0417734495130702_&_0.0412608918503332_&_0.0312660174269605_&_0.0307534597642235_&_0.0205023065094823_&_0.0197334700153767_&_0.0184520758585341_&_0.01742696053306_&_0.0166581240389544_&_0.0153767298821117_&_0.0148641722193747_&_0.0143516145566376_&_0.0140953357252691_&_0.0133264992311635_&_0.0105074320861097_&_0.0105074320861097_&_0.005…	ABC.MS.P1_&_msmG_&_ganQ_&_ugpE_&_smoG, mtlG_&_aglG, ggtD_&_glpQ_&_malG_&_thuG, sugB_&_dasC_&_gtsC, glcG_&_cebG_&_ABC.NGC.P1_&_aguG_&_togN_&_chiG_&_lplC_&_lacG, araQ_&_inoG_&_araQ_&_ABC.MS.P_&_K10122, msmG_&_treU_&_ABC.SP.P_&_bxlG_&_ABC.GLC.P1	multiple sugar transport system permease protein_&_raffinose/stachyose/melibiose transport system permease protein_&_arabinogalactan oligomer / maltooligosaccharide transport system permease protein_&_sn-glycerol 3-phosphate transport system permease protein_&_sorbitol/mannitol transport system permease protein_&_alpha-glucoside transport system permease protein_&_glycerol transport system permea…	ko02010:ABC transporters_&_ko02010:ABC transporters_&_ko02010:ABC transporters_&_ko02010:ABC transporters_&_ko02010:ABC transporters_&_ko02010:ABC transporters_&_ko02010:ABC transporters_&_ko02010:ABC transporters_&_ko02010:ABC transporters_&_ko02010:ABC transporters_&_ko02010:ABC transporters_&_ko02010:ABC transporters_&_ko02010:ABC transporters_&_ko02010:ABC transporters_&_ko02010:ABC transport…	COG: COG0395 COG3833|TC: 3.A.1.1_&_COG: COG0395|TC: 3.A.1.1.28_&_COG: COG3833|TC: 3.A.1.1.2 3.A.1.1.16_&_COG: COG0395|TC: 3.A.1.1.3_&_COG: COG0395|TC: 3.A.1.1.5_&_COG: COG0395|TC: 3.A.1.1.8 3.A.1.1.32_&_COG: COG0395|TC: 3.A.1.1.35_&_COG: COG3833|TC: 3.A.1.1.1 3.A.1.1.22_&_COG: COG0395|TC: 3.A.1.1.17_&_COG: COG0395|TC: 3.A.1.1.33_&_COG: COG0395|TC: 3.A.1.1.24 3.A.1.1.30_&_COG: COG0395|TC: 3.A.1.1.…	M00207:Putative multiple sugar transport system_&_M00196:Raffinose/stachyose/melibiose transport system_&_M00491:arabinogalactan oligomer/maltooligosaccharide transport system_&_M00198:Putative sn-glycerol-phosphate transport system_&_M00200:Putative sorbitol/mannitol transport system_&_M00201:alpha-Glucoside transport system_&_M00607:Glycerol transport system_&_M00194:Maltose/maltodextrin transp…	NA	NA	0	0.0120514	1
1902	gene1902	gene1902|WP_012003872.1|carbohydrate_ABC_t...	protein_coding	TLET_RS09460	WP_012003872.1	carbohydrate ABC transporter permease	K02026_&_K10119_&_K17317_&_K05815_&_K10234_&_NoK_&_K15772_&_K17243_&_K17246_&_K10194_&_K10202_&_K17331_&_K10238_&_K10190_&_K10229_&_K10242_&_K17320_&_K17236_&_K10110_&_K10198_&_K17239_&_K17313_&_K02025_&_K10122_&_K17323_&_K02053	KO:K02026_&_KO:K10119_&_KO:K17317_&_KO:K05815_&_KO:K10234_&_KO:K15772_&_KO:K17243_&_KO:K17246_&_KO:K10194_&_KO:K10202_&_KO:K17331_&_KO:K10238_&_KO:K10190_&_KO:K10229_&_KO:K10242_&_KO:K17320_&_KO:K17236_&_KO:K10110_&_KO:K10198_&_KO:K17239_&_KO:K17313_&_KO:K02025_&_KO:K10122_&_KO:K17323_&_KO:K02053	1374_&_330_&_213_&_164_&_125_&_108_&_102_&_57_&_55_&_51_&_46_&_42_&_35_&_32_&_27_&_22_&_20_&_18_&_11_&_10_&_10_&_5_&_4_&_4_&_3_&_1	0.497645780514306_&_0.119521912350598_&_0.077145961608113_&_0.0593987685621152_&_0.0452734516479536_&_0.0369431365447302_&_0.0206446939514669_&_0.0199203187250996_&_0.0184715682723651_&_0.0166606302064469_&_0.0152118797537124_&_0.012676566461427_&_0.0115900036218761_&_0.00977906555595799_&_0.00796812749003984_&_0.00724375226367258_&_0.00651937703730532_&_0.00398406374501992_&_0.00362187613183629_…	ABC.MS.P1_&_msmG_&_gtsC, glcG_&_ugpE_&_aglG, ggtD_&_ganQ_&_aguG_&_chiG_&_togN_&_ABC.NGC.P1_&_dasC_&_thuG, sugB_&_lacG, araQ_&_smoG, mtlG_&_cebG_&_lplC_&_araQ_&_malG_&_ABC.GLC.P1_&_inoG_&_treU_&_ABC.MS.P_&_K10122, msmG_&_glpQ_&_ABC.SP.P	multiple sugar transport system permease protein_&_raffinose/stachyose/melibiose transport system permease protein_&_glucose/mannose transport system permease protein_&_sn-glycerol 3-phosphate transport system permease protein_&_alpha-glucoside transport system permease protein_&_arabinogalactan oligomer / maltooligosaccharide transport system permease protein_&_alpha-1,4-digalacturonate transpor…	ko02010:ABC transporters_&_ko02010:ABC transporters_&_ko02010:ABC transporters_&_ko02010:ABC transporters_&_ko02010:ABC transporters_&_ko02010:ABC transporters_&_ko02010:ABC transporters_&_ko02010:ABC transporters_&_ko02010:ABC transporters_&_ko02010:ABC transporters_&_ko02010:ABC transporters_&_ko02010:ABC transporters_&_ko02010:ABC transporters_&_ko02010:ABC transporters_&_ko02010:ABC transport…	COG: COG0395 COG3833|TC: 3.A.1.1_&_COG: COG0395|TC: 3.A.1.1.28_&_COG: COG0395|TC: 3.A.1.1.24 3.A.1.1.30_&_COG: COG0395|TC: 3.A.1.1.3_&_COG: COG0395|TC: 3.A.1.1.8 3.A.1.1.32_&_COG: COG3833|TC: 3.A.1.1.2 3.A.1.1.16_&_COG: COG0395|TC: 3.A.1.1.39_&_COG: COG0395|TC: 3.A.1.1.40_&_COG: COG0395|TC: 3.A.1.1.11_&_COG: COG0395|TC: 3.A.1.1.18_&_COG: COG0395|TC: 3.A.1.1.33_&_COG: COG0395|TC: 3.A.1.1.17_&_COG:…	M00207:Putative multiple sugar transport system_&_M00196:Raffinose/stachyose/melibiose transport system_&_M00605:Glucose/mannose transport system_&_M00198:Putative sn-glycerol-phosphate transport system_&_M00201:alpha-Glucoside transport system_&_M00491:arabinogalactan oligomer/maltooligosaccharide transport system_&_M00600:alpha-1,4-Digalacturonate transport system_&_M00601:Putative chitobiose t…	NA	NA	0	0.369106	1
2103	gene2103	gene2103|WP_012004065.1|carbohydrate_ABC_t...	protein_coding	TLET_RS10455	WP_012004065.1	carbohydrate ABC transporter permease	K02026	KO:K02026	1	1	ABC.MS.P1	multiple sugar transport system permease protein	NA	COG: COG0395 COG3833|TC: 3.A.1.1	M00207:Putative multiple sugar transport system	NA	NA	0	0.0128651	1
89	gene89	gene89|WP_012002142.1|carbohydrate_ABC_tra...	protein_coding	TLET_RS00460	WP_012002142.1	carbohydrate ABC transporter substrate-binding protein	K02027	KO:K02027	2	1	ABC.MS.S	multiple sugar transport system substrate-binding protein	NA	COG: COG1653 COG2182|TC: 3.A.1.1	M00207:Putative multiple sugar transport system	NA	NA	0	-0.139431	1
1068	gene1068	gene1068|WP_012003085.1|carbohydrate_ABC_t...	protein_coding	TLET_RS05315	WP_012003085.1	carbohydrate ABC transporter substrate-binding protein	K17315	KO:K17315	2	1	gtsA, glcE	glucose/mannose transport system substrate-binding protein	ko02010:ABC transporters	COG: COG1653|TC: 3.A.1.1.24 3.A.1.1.30	M00605:Glucose/mannose transport system	NA	NA	0	0.673238	1
1159	gene1159	gene1159|WP_012003173.1|carbohydrate_ABC_t...	protein_coding	TLET_RS05770	WP_012003173.1	carbohydrate ABC transporter substrate-binding protein	K02027	KO:K02027	3	1	ABC.MS.S	multiple sugar transport system substrate-binding protein	NA	COG: COG1653 COG2182|TC: 3.A.1.1	M00207:Putative multiple sugar transport system	NA	NA	0	-0.307843	1
1168	gene1168	gene1168|WP_012003182.1|carbohydrate_ABC_t...	protein_coding	TLET_RS05815	WP_012003182.1	carbohydrate ABC transporter substrate-binding protein	K17241	KO:K17241	1	1	aguE	alpha-1,4-digalacturonate transport system substrate-binding protein	ko02010:ABC transporters	COG: COG1653|TC: 3.A.1.1.39	M00600:alpha-1,4-Digalacturonate transport system	NA	NA	0	-1.84311	0.0766938
1904	gene1904	gene1904|WP_041428470.1|carbohydrate_ABC_t...	protein_coding	TLET_RS09470	WP_041428470.1	carbohydrate ABC transporter substrate-binding protein	K10232_&_K02027_&_K10117_&_NoK_&_K17315	KO:K10232_&_KO:K02027_&_KO:K10117_&_KO:K17315	41_&_22_&_7_&_4_&_1	0.577464788732394_&_0.309859154929577_&_0.0985915492957746_&_0.0140845070422535	aglE, ggtB_&_ABC.MS.S_&_msmE_&_gtsA, glcE	alpha-glucoside transport system substrate-binding protein_&_multiple sugar transport system substrate-binding protein_&_raffinose/stachyose/melibiose transport system substrate-binding protein_&_glucose/mannose transport system substrate-binding protein	ko02010:ABC transporters_&_ko02010:ABC transporters_&_ko02010:ABC transporters	COG: COG1653|TC: 3.A.1.1.8 3.A.1.1.32_&_COG: COG1653 COG2182|TC: 3.A.1.1_&_COG: COG1653|TC: 3.A.1.1.28_&_COG: COG1653|TC: 3.A.1.1.24 3.A.1.1.30	M00201:alpha-Glucoside transport system_&_M00207:Putative multiple sugar transport system_&_M00196:Raffinose/stachyose/melibiose transport system_&_M00605:Glucose/mannose transport system	NA	NA	0	0.44575	1
348	gene348	gene348|WP_012002390.1|carbohydrate_kinase	protein_coding	TLET_RS01750	WP_012002390.1	carbohydrate kinase	K00864_&_K00854_&_NoK_&_K00851_&_K00880_&_K00853_&_K00862_&_K00875_&_K11216_&_K00879	KO:K00864_&_KO:K00854_&_KO:K00851_&_KO:K00880_&_KO:K00853_&_KO:K00862_&_KO:K00875_&_KO:K11216_&_KO:K00879	644_&_595_&_158_&_115_&_76_&_26_&_12_&_9_&_5_&_1	0.434254888739042_&_0.401213755900202_&_0.0775455158462576_&_0.0512474713418746_&_0.0175320296695887_&_0.00809170600134862_&_0.00606877950101146_&_0.00337154416722859_&_0.000674308833445718	glpK, GK_&_xylB, XYLB_&_E2.7.1.12, gntK, idnK_&_lyxK_&_araB_&_eryA_&_E2.7.1.47_&_lsrK_&_fucK	glycerol kinase [EC:2.7.1.30]_&_xylulokinase [EC:2.7.1.17]_&_gluconokinase [EC:2.7.1.12]_&_L-xylulokinase [EC:2.7.1.53]_&_L-ribulokinase [EC:2.7.1.16]_&_erythritol kinase (D-erythritol 1-phosphate-forming) [EC:2.7.1.215]_&_D-ribulokinase [EC:2.7.1.47]_&_autoinducer-2 kinase [EC:2.7.1.189]_&_L-fuculokinase [EC:2.7.1.51]	ko00561:Glycerolipid metabolism|ko01100:Metabolic pathways|ko03320:PPAR signaling pathway|ko04626:Plant-pathogen interaction_&_ko00040:Pentose and glucuronate interconversions|ko01100:Metabolic pathways_&_ko00030:Pentose phosphate pathway|ko01100:Metabolic pathways|ko01110:Biosynthesis of secondary metabolites|ko01120:Microbial metabolism in diverse environments|ko01130:Biosynthesis of antibiotic…	RN: R00847|COG: COG0554|GO: 0004370_&_RN: R01639|COG: COG1070|GO: 0004856_&_RN: R01737|COG: COG3265|GO: 0046316_&_RN: R01901 R07127|COG: COG1070|GO: 0008744_&_RN: R01526 R02439|COG: COG1069|GO: 0008741_&_RN: R11536|COG: COG1070_&_RN: R01526|GO: 0019150_&_RN: R11183|COG: COG1070|GO: 0071518_&_RN: R03241|COG: COG1070|GO: 0008737	M00014:Glucuronate pathway (uronate pathway)	H00552:Chromosome Xp21 deletion syndrome|H02013:Glycerol kinase deficiency	NA	0	-0.0948625	1
1468	gene1468	gene1468|WP_012003455.1|carbohydrate_kinase	protein_coding	TLET_RS07290	WP_012003455.1	carbohydrate kinase	K00854	KO:K00854	1	1	xylB, XYLB	xylulokinase [EC:2.7.1.17]	ko00040:Pentose and glucuronate interconversions|ko01100:Metabolic pathways	RN: R01639|COG: COG1070|GO: 0004856	M00014:Glucuronate pathway (uronate pathway)	NA	NA	0	0.0826295	1
1506	gene1506	gene1506|WP_012003491.1|carbohydrate_kinase	protein_coding	TLET_RS07480	WP_012003491.1	carbohydrate kinase	K00864_&_K00854_&_NoK_&_K00851_&_K00880_&_K11216_&_K00853_&_K00879_&_K00862_&_K00875_&_K00848	KO:K00864_&_KO:K00854_&_KO:K00851_&_KO:K00880_&_KO:K11216_&_KO:K00853_&_KO:K00879_&_KO:K00862_&_KO:K00875_&_KO:K00848	914_&_684_&_153_&_116_&_96_&_58_&_35_&_30_&_28_&_21_&_6	0.459758551307847_&_0.344064386317907_&_0.0583501006036217_&_0.0482897384305835_&_0.0291750503018109_&_0.0176056338028169_&_0.0150905432595573_&_0.0140845070422535_&_0.0105633802816901_&_0.00301810865191147	glpK, GK_&_xylB, XYLB_&_E2.7.1.12, gntK, idnK_&_lyxK_&_lsrK_&_araB_&_fucK_&_eryA_&_E2.7.1.47_&_rhaB	glycerol kinase [EC:2.7.1.30]_&_xylulokinase [EC:2.7.1.17]_&_gluconokinase [EC:2.7.1.12]_&_L-xylulokinase [EC:2.7.1.53]_&_autoinducer-2 kinase [EC:2.7.1.189]_&_L-ribulokinase [EC:2.7.1.16]_&_L-fuculokinase [EC:2.7.1.51]_&_erythritol kinase (D-erythritol 1-phosphate-forming) [EC:2.7.1.215]_&_D-ribulokinase [EC:2.7.1.47]_&_rhamnulokinase [EC:2.7.1.5]	ko00561:Glycerolipid metabolism|ko01100:Metabolic pathways|ko03320:PPAR signaling pathway|ko04626:Plant-pathogen interaction_&_ko00040:Pentose and glucuronate interconversions|ko01100:Metabolic pathways_&_ko00030:Pentose phosphate pathway|ko01100:Metabolic pathways|ko01110:Biosynthesis of secondary metabolites|ko01120:Microbial metabolism in diverse environments|ko01130:Biosynthesis of antibiotic…	RN: R00847|COG: COG0554|GO: 0004370_&_RN: R01639|COG: COG1070|GO: 0004856_&_RN: R01737|COG: COG3265|GO: 0046316_&_RN: R01901 R07127|COG: COG1070|GO: 0008744_&_RN: R11183|COG: COG1070|GO: 0071518_&_RN: R01526 R02439|COG: COG1069|GO: 0008741_&_RN: R03241|COG: COG1070|GO: 0008737_&_RN: R11536|COG: COG1070_&_RN: R01526|GO: 0019150_&_RN: R01902 R03014|COG: COG1070|GO: 0008993	M00014:Glucuronate pathway (uronate pathway)	H00552:Chromosome Xp21 deletion syndrome|H02013:Glycerol kinase deficiency	NA	0	-0.703515	1
1860	gene1860	gene1860|WP_081430088.1|carbohydrate_kinas...	protein_coding	TLET_RS09255	WP_081430088.1	carbohydrate kinase family protein	K00852	KO:K00852	1	1	rbsK, RBKS	ribokinase [EC:2.7.1.15]	ko00030:Pentose phosphate pathway	RN: R01051 R02750|COG: COG0524|GO: 0004747	NA	NA	NA	0	-0.0998468	1
1766	gene1766	gene1766|WP_012003740.1|carbohydrate_kinas...	protein_coding	TLET_RS08785	WP_012003740.1	carbohydrate kinase FGGY	K00854_&_K00848_&_K00864_&_K00879_&_NoK_&_K00851	KO:K00854_&_KO:K00848_&_KO:K00864_&_KO:K00879_&_KO:K00851	23_&_17_&_15_&_15_&_12_&_9	0.291139240506329_&_0.215189873417722_&_0.189873417721519_&_0.189873417721519_&_0.113924050632911	xylB, XYLB_&_rhaB_&_glpK, GK_&_fucK_&_E2.7.1.12, gntK, idnK	xylulokinase [EC:2.7.1.17]_&_rhamnulokinase [EC:2.7.1.5]_&_glycerol kinase [EC:2.7.1.30]_&_L-fuculokinase [EC:2.7.1.51]_&_gluconokinase [EC:2.7.1.12]	ko00040:Pentose and glucuronate interconversions|ko01100:Metabolic pathways_&_ko00040:Pentose and glucuronate interconversions|ko00051:Fructose and mannose metabolism|ko01120:Microbial metabolism in diverse environments_&_ko00561:Glycerolipid metabolism|ko01100:Metabolic pathways|ko03320:PPAR signaling pathway|ko04626:Plant-pathogen interaction_&_ko00051:Fructose and mannose metabolism|ko01120:Mi…	RN: R01639|COG: COG1070|GO: 0004856_&_RN: R01902 R03014|COG: COG1070|GO: 0008993_&_RN: R00847|COG: COG0554|GO: 0004370_&_RN: R03241|COG: COG1070|GO: 0008737_&_RN: R01737|COG: COG3265|GO: 0046316	M00014:Glucuronate pathway (uronate pathway)	H00552:Chromosome Xp21 deletion syndrome|H02013:Glycerol kinase deficiency	NA	0	-0.186383	1
588	gene588	gene588|WP_012002620.1|carbon_starvation_p...	protein_coding	TLET_RS02935	WP_012002620.1	carbon starvation protein A	K06200	KO:K06200	4	1	cstA	carbon starvation protein	NA	COG: COG1966	NA	NA	NA	0	0.80101	1
684	gene684	gene684|WP_012002716.1|carbon_storage_regu...	protein_coding	TLET_RS03410	WP_012002716.1	carbon storage regulator	K03563	KO:K03563	298	0.996656	csrA	carbon storage regulator	ko02020:Two-component system|ko02025:Biofilm formation - Pseudomonas aeruginosa|ko02026:Biofilm formation - Escherichia coli|ko05111:Biofilm formation - Vibrio cholerae	COG: COG1551	NA	NA	NA	0	-0.565883	1
157	gene157	gene157|WP_012002206.1|carboxymuconolacton...	protein_coding	TLET_RS00805	WP_012002206.1	carboxymuconolactone decarboxylase family protein	K03469	KO:K03469	1	1	rnhA, RNASEH1	ribonuclease HI [EC:3.1.26.4]	ko03030:DNA replication	COG: COG0328|GO: 0004523	NA	H01118:Progressive external ophthalmoplegia (PEO)	NA	0	-0.146331	1
1309	gene1309	gene1309|WP_012003303.1|carboxymuconolacto...	protein_coding	TLET_RS06495	WP_012003303.1	carboxymuconolactone decarboxylase family protein	NoK	NA	186	NA	NA	NA	NA	NA	NA	NA	NA	0	0.804325	1
1875	gene1875	gene1875|WP_012003845.1|carboxypeptidase_r...	protein_coding	TLET_RS09325	WP_012003845.1	carboxypeptidase regulatory-like domain-containing protein	NoK	NA	31	NA	NA	NA	NA	NA	NA	NA	NA	0	-0.47462	1
1246	gene1246	gene1246|WP_012003252.1|catalase_peroxidase	protein_coding	TLET_RS06195	WP_012003252.1	catalase peroxidase	K03782	KO:K03782	556	1	katG	catalase-peroxidase [EC:1.11.1.21]	ko00360:Phenylalanine metabolism|ko00380:Tryptophan metabolism|ko00940:Phenylpropanoid biosynthesis|ko00983:Drug metabolism - other enzymes|ko01100:Metabolic pathways|ko01110:Biosynthesis of secondary metabolites	RN: R00602 R00698 R02596 R02670 R03919 R04007 R07443 R11906|COG: COG0376	NA	NA	NA	0	-0.191646	1
839	gene839	gene839|WP_012002865.1|cation_transporter	protein_coding	TLET_RS04170	WP_012002865.1	cation transporter	K13283	KO:K13283	118	0.991597	fieF	ferrous-iron efflux pump FieF	NA	COG: COG0053|TC: 2.A.4.7.1	NA	NA	NA	0	-0.0313323	1
154	gene154	gene154|WP_012002203.1|CBS_domain-containi...	protein_coding	TLET_RS00790	WP_012002203.1	CBS domain-containing protein	K04767	KO:K04767	50	1	acuB	acetoin utilization protein AcuB	NA	COG: COG0517	NA	NA	NA	0	-0.112741	1
410	gene410	gene410|WP_012002449.1|CBS_domain-containi...	protein_coding	TLET_RS02055	WP_012002449.1	CBS domain-containing protein	K04767	KO:K04767	173	0.742489	acuB	acetoin utilization protein AcuB	NA	COG: COG0517	NA	NA	NA	0	-0.402869	1
1090	gene1090	gene1090|WP_012003106.1|CBS_domain-contain...	protein_coding	TLET_RS05425	WP_012003106.1	CBS domain-containing protein	NoK_&_K07168_&_K07182_&_K09137	KO:K07168_&_KO:K07182_&_KO:K09137	174_&_3_&_3_&_1	0.428571428571429_&_0.428571428571429_&_0.142857142857143	K07168_&_K07182_&_K09137	CBS domain-containing membrane protein_&_CBS domain-containing protein_&_uncharacterized protein	NA	COG: COG3448_&_COG: COG2905_&_COG: COG1993	NA	NA	NA	0	0.152971	1
1690	gene1690	gene1690|WP_012003665.1|CBS_domain-contain...	protein_coding	TLET_RS08400	WP_012003665.1	CBS domain-containing protein	NoK_&_K00974_&_K00088_&_K07744_&_K03281_&_K04767_&_K07168_&_K00641_&_K05847_&_K06213_&_K07182	KO:K00974_&_KO:K00088_&_KO:K07744_&_KO:K03281_&_KO:K04767_&_KO:K07168_&_KO:K00641_&_KO:K05847_&_KO:K06213_&_KO:K07182	156_&_30_&_27_&_11_&_6_&_4_&_4_&_1_&_1_&_1_&_1	0.348837209302326_&_0.313953488372093_&_0.127906976744186_&_0.0697674418604651_&_0.0465116279069767_&_0.0465116279069767_&_0.0116279069767442_&_0.0116279069767442_&_0.0116279069767442_&_0.0116279069767442	cca_&_IMPDH, guaB_&_K07744_&_TC.CIC_&_acuB_&_K07168_&_metX_&_opuA_&_mgtE_&_K07182	tRNA nucleotidyltransferase (CCA-adding enzyme) [EC:2.7.7.72 3.1.3.- 3.1.4.-]_&_IMP dehydrogenase [EC:1.1.1.205]_&_transcriptional regulator_&_chloride channel protein, CIC family_&_acetoin utilization protein AcuB_&_CBS domain-containing membrane protein_&_homoserine O-acetyltransferase/O-succinyltransferase [EC:2.3.1.31 2.3.1.46]_&_osmoprotectant transport system ATP-binding protein_&_magnesium…	ko03013:RNA transport_&_ko00230:Purine metabolism|ko00983:Drug metabolism - other enzymes|ko01100:Metabolic pathways|ko01110:Biosynthesis of secondary metabolites_&_ko00270:Cysteine and methionine metabolism|ko00920:Sulfur metabolism|ko01100:Metabolic pathways|ko01110:Biosynthesis of secondary metabolites|ko01130:Biosynthesis of antibiotics_&_ko02010:ABC transporters	RN: R09382 R09383 R09384 R09386|COG: COG0617|GO: 0004810 0016437_&_RN: R01130 R08240|COG: COG0516 COG0517|GO: 0003938_&_COG: COG2524_&_COG: COG0038|TC: 2.A.49_&_COG: COG0517_&_COG: COG3448_&_RN: R01776 R01777|COG: COG2021|GO: 0004414 0008899_&_COG: COG1125|TC: 3.A.1.12_&_COG: COG2239|GO: 0015095|TC: 1.A.26.1_&_COG: COG2905	M00050:Guanine ribonucleotide biosynthesis IMP	H00527:Retinitis pigmentosa (RP)|H00837:Leber congenital amaurosis (LCR)	NA	0	-0.180986	1
1770	gene1770	gene1770|WP_012003744.1|CBS_domain-contain...	protein_coding	TLET_RS08805	WP_012003744.1	CBS domain-containing protein	K00974	KO:K00974	12	1	cca	tRNA nucleotidyltransferase (CCA-adding enzyme) [EC:2.7.7.72 3.1.3.- 3.1.4.-]	ko03013:RNA transport	RN: R09382 R09383 R09384 R09386|COG: COG0617|GO: 0004810 0016437	NA	NA	NA	0	0.277734	1
2110	gene2110	gene2110|WP_012004072.1|CDP-diacylglycerol...	protein_coding	TLET_RS10490	WP_012004072.1	CDP-diacylglycerol--glycerol-3-phosphate 3-phosphatidyltransferase	K00995	KO:K00995	515	0.773273	pgsA, PGS1	CDP-diacylglycerol---glycerol-3-phosphate 3-phosphatidyltransferase [EC:2.7.8.5]	ko00564:Glycerophospholipid metabolism|ko01100:Metabolic pathways	RN: R01801|COG: COG0558|GO: 0008444	NA	NA	NA	0	0.104491	1
653	gene653	gene653|WP_012002685.1|cell_cycle_protein	protein_coding	TLET_RS03255	WP_012002685.1	cell cycle protein	K03588_&_K05837_&_NoK	KO:K03588_&_KO:K05837	277_&_157_&_20	0.638248847926267_&_0.361751152073733	ftsW, spoVE_&_rodA, mrdB	cell division protein FtsW_&_rod shape determining protein RodA	ko04112:Cell cycle - Caulobacter	COG: COG0772|TC: 2.A.103.1_&_COG: COG0772	NA	NA	NA	0	0.00490958	1
1079	gene1079	gene1079|WP_012003095.1|cell_division_prot...	protein_coding	TLET_RS05370	WP_012003095.1	cell division protein FtsA	K03590	KO:K03590	372	0.997319	ftsA	cell division protein FtsA	ko04112:Cell cycle - Caulobacter	COG: COG0849	NA	NA	NA	0	0.213756	1
1084	gene1084	gene1084|WP_012003100.1|cell_division_prot...	protein_coding	TLET_RS05395	WP_012003100.1	cell division protein FtsA	K03590	KO:K03590	1	1	ftsA	cell division protein FtsA	ko04112:Cell cycle - Caulobacter	COG: COG0849	NA	NA	NA	0	0.253215	1
1083	gene1083	gene1083|WP_012003099.1|cell_division_prot...	protein_coding	TLET_RS05390	WP_012003099.1	cell division protein FtsZ	K03531	KO:K03531	1	1	ftsZ	cell division protein FtsZ	ko04112:Cell cycle - Caulobacter	COG: COG0206	NA	NA	NA	0	0.18775	1
1726	gene1726	gene1726|WP_012003700.1|cell_wall_hydrolas...	protein_coding	TLET_RS10710	WP_012003700.1	cell wall hydrolase/autolysin	K01448	KO:K01448	289	1	amiABC	N-acetylmuramoyl-L-alanine amidase [EC:3.5.1.28]	ko01503:Cationic antimicrobial peptide (CAMP) resistance	RN: R04112|COG: COG0860|GO: 0008745	M00727:Cationic antimicrobial peptide (CAMP) resistance, N-acetylmuramoyl-L-alanine amidase AmiA and AmiC	NA	NA	0	0.530525	1
16	gene16	gene16|WP_012002070.1|chaperone_protein_ClpB	protein_coding	TLET_RS00095	WP_012002070.1	chaperone protein ClpB	K03696	KO:K03696	581	0.976471	clpC	ATP-dependent Clp protease ATP-binding subunit ClpC	ko01100:Metabolic pathways	COG: COG0542	NA	NA	NA	0	-0.867075	1
324	gene324	gene324|WP_012002366.1|chaperonin_GroL	protein_coding	TLET_RS01630	WP_012002366.1	chaperonin GroL	K04077	KO:K04077	1284	1	groEL, HSPD1	chaperonin GroEL	ko03018:RNA degradation|ko04212:Longevity regulating pathway - worm|ko04940:Type I diabetes mellitus|ko05134:Legionellosis|ko05152:Tuberculosis	COG: COG0459	NA	H00266:Hereditary spastic paraplegia (SPG)|H00679:Hypomyelinating leukodystrophy	NA	-1	-1.55404	0.00304988
646	gene646	gene646|WP_012002678.1|chemotaxis_protein_...	protein_coding	TLET_RS03220	WP_012002678.1	chemotaxis protein CheA	K03407	KO:K03407	9	1	cheA	two-component system, chemotaxis family, sensor kinase CheA [EC:2.7.13.3]	ko02020:Two-component system|ko02030:Bacterial chemotaxis	COG: COG0643|GO: 0000155	M00506:CheA-CheYBV (chemotaxis) two-component regulatory system	NA	NA	0	-0.188038	1
634	gene634	gene634|WP_012002666.1|chemotaxis_protein_...	protein_coding	TLET_RS03160	WP_012002666.1	chemotaxis protein CheC	K03410	KO:K03410	147	0.812155	cheC	chemotaxis protein CheC	ko02030:Bacterial chemotaxis	COG: COG1776	NA	NA	NA	0	0.42035	1
633	gene633	gene633|WP_012002665.1|chemotaxis_protein_...	protein_coding	TLET_RS03155	WP_012002665.1	chemotaxis protein CheD	K03411	KO:K03411	459	0.993506	cheD	chemotaxis protein CheD [EC:3.5.1.44]	ko02030:Bacterial chemotaxis	COG: COG1871|GO: 0050568	NA	NA	catalyzes the conversion of glutamine residues to glutamate on methyl-accepting chemotaxis receptors	0	0.60158	1
176	gene176	gene176|WP_012002225.1|chemotaxis_protein_...	protein_coding	TLET_RS00900	WP_012002225.1	chemotaxis protein CheW	K03408	KO:K03408	897	0.975	cheW	purine-binding chemotaxis protein CheW	ko02020:Two-component system|ko02030:Bacterial chemotaxis	COG: COG0835	NA	NA	NA	0	0.177231	1
645	gene645	gene645|WP_012002677.1|chemotaxis_protein_...	protein_coding	TLET_RS03215	WP_012002677.1	chemotaxis protein CheW	K03408	KO:K03408	5	1	cheW	purine-binding chemotaxis protein CheW	ko02020:Two-component system|ko02030:Bacterial chemotaxis	COG: COG0835	NA	NA	NA	0	0.0629932	1
159	gene159	gene159|WP_012002208.1|chemotaxis_protein_...	protein_coding	TLET_RS00815	WP_012002208.1	chemotaxis protein CheX	K03409	KO:K03409	45	1	cheX	chemotaxis protein CheX	ko02030:Bacterial chemotaxis	COG: COG1406	NA	NA	NA	0	-0.127249	1
767	gene767	gene767|WP_012002794.1|chemotaxis_response...	protein_coding	TLET_RS03815	WP_012002794.1	chemotaxis response regulator protein-glutamate methylesterase	K03412	KO:K03412	1	1	cheB	two-component system, chemotaxis family, protein-glutamate methylesterase/glutaminase [EC:3.1.1.61 3.5.1.44]	ko02020:Two-component system|ko02030:Bacterial chemotaxis	COG: COG2201|GO: 0008984 0050568	M00506:CheA-CheYBV (chemotaxis) two-component regulatory system	NA	NA	0	0.0997494	1
1897	gene1897	gene1897|WP_012003867.1|chromate_transporter	protein_coding	TLET_RS09435	WP_012003867.1	chromate transporter	K07240	KO:K07240	166	1	chrA	chromate transporter	NA	COG: COG2059|TC: 2.A.51.1	NA	NA	NA	0	0.498544	1
1898	gene1898	gene1898|WP_012003868.1|chromate_transporter	protein_coding	TLET_RS09440	WP_012003868.1	chromate transporter	K07240	KO:K07240	2	1	chrA	chromate transporter	NA	COG: COG2059|TC: 2.A.51.1	NA	NA	NA	0	0.418045	1
0	gene0	gene0|WP_012002055.1|chromosomal_replicati...	protein_coding	TLET_RS00015	WP_012002055.1	chromosomal replication initiator protein DnaA	K02313	KO:K02313	1	1	dnaA	chromosomal replication initiator protein	ko02020:Two-component system|ko04112:Cell cycle - Caulobacter	COG: COG0593	NA	NA	NA	0	0.331282	1
1211	gene1211	gene1211|WP_012003224.1|chromosome_segrega...	protein_coding	TLET_RS06030	WP_012003224.1	chromosome segregation ATPase	NoK	NA	2	NA	NA	NA	NA	NA	NA	NA	NA	0	-0.0345074	1
966	gene966	gene966|WP_012002983.1|chromosome_segregat...	protein_coding	TLET_RS04805	WP_012002983.1	chromosome segregation protein SMC	K03631	KO:K03631	1	1	recN	DNA repair protein RecN (Recombination protein N)	NA	COG: COG0497	NA	NA	NA	0	-0.228945	1
2059	gene2059	gene2059|WP_012004021.1|chromosome_segrega...	protein_coding	TLET_RS10240	WP_012004021.1	chromosome segregation protein SMC	K03529	KO:K03529	6	1	smc	chromosome segregation protein	NA	COG: COG1196	NA	NA	NA	0	0.282453	1
1544	gene1544	gene1544|WP_012003525.1|citrate_transporter	protein_coding	TLET_RS07670	WP_012003525.1	citrate transporter	K03893	KO:K03893	3	1	arsB	arsenical pump membrane protein	NA	COG: COG1055|TC: 2.A.45.1 3.A.4.1	NA	NA	NA	0	-0.147706	1
1359	gene1359	gene1359|WP_012003352.1|class_I_SAM-depend...	protein_coding	TLET_RS06745	WP_012003352.1	class I SAM-dependent methyltransferase	NoK_&_K01921_&_K00568_&_K03428	KO:K01921_&_KO:K00568_&_KO:K03428	120_&_11_&_3_&_2	0.6875_&_0.1875_&_0.125	ddl_&_ubiG_&_bchM, chlM	D-alanine-D-alanine ligase [EC:6.3.2.4]_&_2-polyprenyl-6-hydroxyphenyl methylase / 3-demethylubiquinone-9 3-methyltransferase [EC:2.1.1.222 2.1.1.64]_&_magnesium-protoporphyrin O-methyltransferase [EC:2.1.1.11]	ko00473:D-Alanine metabolism|ko00550:Peptidoglycan biosynthesis|ko01100:Metabolic pathways|ko01502:Vancomycin resistance_&_ko00130:Ubiquinone and other terpenoid-quinone biosynthesis|ko01100:Metabolic pathways|ko01110:Biosynthesis of secondary metabolites_&_ko00860:Porphyrin and chlorophyll metabolism|ko01100:Metabolic pathways|ko01110:Biosynthesis of secondary metabolites	RN: R01150|COG: COG1181|GO: 0008716_&_RN: R04988 R05614 R08769 R08781|COG: COG2227|GO: 0061542_&_RN: R04237|COG: COG0500|GO: 0046406	M00117:Ubiquinone biosynthesis, prokaryotes, chorismate	NA	NA	0	0.19486	1
1459	gene1459	gene1459|WP_012003446.1|class_I_SAM-depend...	protein_coding	TLET_RS07245	WP_012003446.1	class I SAM-dependent methyltransferase	K00564	KO:K00564	141	0.898089	rsmC	16S rRNA (guanine1207-N2)-methyltransferase [EC:2.1.1.172]	NA	RN: R07234|COG: COG2813|GO: 0008990	NA	NA	NA	0	-0.217295	1
1619	gene1619	gene1619|WP_012003596.1|class_I_SAM-depend...	protein_coding	TLET_RS08045	WP_012003596.1	class I SAM-dependent methyltransferase	K07154	KO:K07154	1	1	hipA	serine/threonine-protein kinase HipA [EC:2.7.11.1]	NA	COG: COG3550	NA	NA	NA	0	-0.159924	1
1855	gene1855	gene1855|WP_012003827.1|class_I_SAM-depend...	protein_coding	TLET_RS09230	WP_012003827.1	class I SAM-dependent methyltransferase	K01921	KO:K01921	12	0.705882	ddl	D-alanine-D-alanine ligase [EC:6.3.2.4]	ko00473:D-Alanine metabolism|ko00550:Peptidoglycan biosynthesis|ko01100:Metabolic pathways|ko01502:Vancomycin resistance	RN: R01150|COG: COG1181|GO: 0008716	NA	NA	NA	0	-0.206057	1
506	gene506	gene506|WP_012002542.1|class_I_SAM-depende...	protein_coding	TLET_RS02530	WP_012002542.1	class I SAM-dependent rRNA methyltransferase	K06969	KO:K06969	1	1	rlmI	23S rRNA (cytosine1962-C5)-methyltransferase [EC:2.1.1.191]	NA	COG: COG1092|GO: 0009383	NA	NA	NA	0	-0.398934	1
1932	gene1932	gene1932|WP_012003901.1|class_II_aldolase_...	protein_coding	TLET_RS09610	WP_012003901.1	class II aldolase family protein	K01628_&_K03077_&_K22130_&_NoK_&_K08964_&_K01629_&_K11216	KO:K01628_&_KO:K03077_&_KO:K22130_&_KO:K08964_&_KO:K01629_&_KO:K11216	502_&_325_&_153_&_129_&_58_&_1_&_1	0.482692307692308_&_0.3125_&_0.147115384615385_&_0.0557692307692308_&_0.000961538461538462_&_0.000961538461538462	fucA_&_araD, ulaF, sgaE, sgbE_&_otnC_&_mtnB_&_rhaD_&_lsrK	L-fuculose-phosphate aldolase [EC:4.1.2.17]_&_L-ribulose-5-phosphate 4-epimerase [EC:5.1.3.4]_&_3-dehydro-4-phosphotetronate decarboxylase [EC:4.1.1.104]_&_methylthioribulose-1-phosphate dehydratase [EC:4.2.1.109]_&_rhamnulose-1-phosphate aldolase [EC:4.1.2.19]_&_autoinducer-2 kinase [EC:2.7.1.189]	ko00051:Fructose and mannose metabolism|ko01120:Microbial metabolism in diverse environments_&_ko00040:Pentose and glucuronate interconversions|ko00053:Ascorbate and aldarate metabolism|ko01100:Metabolic pathways|ko01120:Microbial metabolism in diverse environments_&_ko00270:Cysteine and methionine metabolism|ko01100:Metabolic pathways_&_ko00040:Pentose and glucuronate interconversions|ko00051:Fr…	RN: R02262|COG: COG0235|GO: 0008738_&_RN: R05850|COG: COG0235|GO: 0008742_&_RN: R11716 R11717|COG: COG0235_&_RN: R07392|COG: COG0235|GO: 0043809_&_RN: R01785 R02263|COG: COG0235|GO: 0008994_&_RN: R11183|COG: COG1070|GO: 0071518	M00550:Ascorbate degradation, ascorbate	NA	NA	0	0.187511	1
440	gene440	gene440|WP_012002479.1|ClC_family_H(+)/Cl(...	protein_coding	TLET_RS02205	WP_012002479.1	ClC family H(+)/Cl(-) exchange transporter	K03281	KO:K03281	181	1	TC.CIC	chloride channel protein, CIC family	NA	COG: COG0038|TC: 2.A.49	NA	NA	NA	0	-0.66259	1
1539	gene1539	gene1539|WP_012003520.1|CoA_activase	protein_coding	TLET_RS07645	WP_012003520.1	CoA activase	NoK_&_K04114_&_K04115	KO:K04114_&_KO:K04115	464_&_8_&_8	0.5_&_0.5	bcrA, badF_&_bcrD, badG	benzoyl-CoA reductase subunit A [EC:1.3.7.8]_&_benzoyl-CoA reductase subunit D [EC:1.3.7.8]	ko00362:Benzoate degradation|ko01100:Metabolic pathways|ko01120:Microbial metabolism in diverse environments|ko01220:Degradation of aromatic compounds_&_ko00362:Benzoate degradation|ko01100:Metabolic pathways|ko01120:Microbial metabolism in diverse environments|ko01220:Degradation of aromatic compounds	RN: R02451|GO: 0018522_&_RN: R02451|GO: 0018522	M00541:Benzoyl-CoA degradation, benzoyl-CoA	NA	NA	0	-0.459467	1
926	gene926	gene926|WP_012002948.1|CoA_pyrophosphatase	protein_coding	TLET_RS04605	WP_012002948.1	CoA pyrophosphatase	NoK	NA	72	NA	NA	NA	NA	NA	NA	NA	NA	0	0.256353	1
1608	gene1608	gene1608|WP_012003586.1|CoA_transferase_su...	protein_coding	TLET_RS07990	WP_012003586.1	CoA transferase subunit B	K01029_&_K01032_&_K01035_&_K01027_&_NoK_&_K01026	KO:K01029_&_KO:K01032_&_KO:K01035_&_KO:K01027_&_KO:K01026	422_&_146_&_113_&_30_&_16_&_5	0.589385474860335_&_0.20391061452514_&_0.157821229050279_&_0.0418994413407821_&_0.00698324022346369	E2.8.3.5B, scoB_&_pcaJ_&_atoA_&_OXCT_&_pct	3-oxoacid CoA-transferase subunit B [EC:2.8.3.5]_&_3-oxoadipate CoA-transferase, beta subunit [EC:2.8.3.6]_&_acetate CoA/acetoacetate CoA-transferase beta subunit [EC:2.8.3.8 2.8.3.9]_&_3-oxoacid CoA-transferase [EC:2.8.3.5]_&_propionate CoA-transferase [EC:2.8.3.1]	ko00072:Synthesis and degradation of ketone bodies|ko00280:Valine, leucine and isoleucine degradation|ko00650:Butanoate metabolism_&_ko00362:Benzoate degradation|ko01100:Metabolic pathways|ko01120:Microbial metabolism in diverse environments_&_ko00310:Lysine degradation|ko00627:Aminobenzoate degradation|ko00640:Propanoate metabolism|ko00650:Butanoate metabolism|ko01100:Metabolic pathways|ko01120:…	RN: R00410|COG: COG2057|GO: 0008260_&_RN: R02990|COG: COG1788_&_RN: R01179 R01359 R01365 R07832|COG: COG2057|GO: 0008775 0047371_&_RN: R00410|GO: 0008260_&_RN: R00928 R01449 R05508|GO: 0018729	NA	H01121:Succinyl CoA:3-oxoacid CoA transferase (SCOT) deficiency	NA	0	-0.694867	1
860	gene860	gene860|WP_012002882.1|CoA-binding_protein	protein_coding	TLET_RS04275	WP_012002882.1	CoA-binding protein	K06929	KO:K06929	99	0.883929	K06929	uncharacterized protein	NA	COG: COG1832	NA	NA	NA	0	0.14869	1
1509	gene1509	gene1509|WP_012003494.1|CoA-binding_protein	protein_coding	TLET_RS07495	WP_012003494.1	CoA-binding protein	K01902	KO:K01902	1	1	sucD	succinyl-CoA synthetase alpha subunit [EC:6.2.1.5]	ko00020:Citrate cycle (TCA cycle)|ko00640:Propanoate metabolism|ko00660:C5-Branched dibasic acid metabolism|ko00720:Carbon fixation pathways in prokaryotes|ko01100:Metabolic pathways|ko01110:Biosynthesis of secondary metabolites|ko01120:Microbial metabolism in diverse environments|ko01130:Biosynthesis of antibiotics|ko01200:Carbon metabolism	RN: R00405 R02404|COG: COG0074|GO: 0004775	M00009:Citrate cycle (TCA cycle, Krebs cycle)|M00011:Citrate cycle, second carbon oxidation, 2-oxoglutarate	NA	NA	0	0.685136	1
1282	gene1282	gene1282|WP_012003278.1|cob(I)yrinic_acid_...	protein_coding	TLET_RS06360	WP_012003278.1	cob(I)yrinic acid a%2Cc-diamide adenosyltransferase	K19221	KO:K19221	697	0.97756	cobA, btuR	cob(I)alamin adenosyltransferase [EC:2.5.1.17]	ko00860:Porphyrin and chlorophyll metabolism|ko01100:Metabolic pathways	RN: R01492 R05220 R07268|COG: COG2109|GO: 0008817	M00122:Cobalamin biosynthesis, cobinamide	NA	NA	0	0.721274	1
1280	gene1280	gene1280|WP_012003276.1|cobalamin_biosynth...	protein_coding	TLET_RS06350	WP_012003276.1	cobalamin biosynthesis protein CobD	K02227	KO:K02227	1	1	cbiB, cobD	adenosylcobinamide-phosphate synthase [EC:6.3.1.10]	ko00860:Porphyrin and chlorophyll metabolism|ko01100:Metabolic pathways	RN: R06529 R07302|COG: COG1270|GO: 0043757	M00122:Cobalamin biosynthesis, cobinamide	NA	NA	0	-0.145974	1
1820	gene1820	gene1820|WP_012003792.1|cobyric_acid_synth...	protein_coding	TLET_RS09055	WP_012003792.1	cobyric acid synthase CobQ	NoK	NA	74	NA	NA	NA	NA	NA	NA	NA	NA	0	0.644408	1
548	gene548	gene548|WP_012002582.1|Cof-type_HAD-IIB_fa...	protein_coding	TLET_RS02740	WP_012002582.1	Cof-type HAD-IIB family hydrolase	NoK_&_K21064_&_K11938_&_K07757	KO:K21064_&_KO:K11938_&_KO:K07757	486_&_14_&_11_&_1	0.538461538461538_&_0.423076923076923_&_0.0384615384615385	ycsE, yitU, ywtE_&_cof_&_ybiV	5-amino-6-(5-phospho-D-ribitylamino)uracil phosphatase [EC:3.1.3.104]_&_HMP-PP phosphatase [EC:3.6.1.-]_&_sugar-phosphatase [EC:3.1.3.23]	ko00740:Riboflavin metabolism|ko01100:Metabolic pathways|ko01110:Biosynthesis of secondary metabolites	RN: R07280|COG: COG0561|GO: 0043726_&_COG: COG0561_&_RN: R00804|COG: COG0561|GO: 0050308	M00125:Riboflavin biosynthesis, GTP	NA	NA	0	-0.509919	1
1117	gene1117	gene1117|WP_012003132.1|Cof-type_HAD-IIB_f...	protein_coding	TLET_RS05560	WP_012003132.1	Cof-type HAD-IIB family hydrolase	K21064	KO:K21064	56	0.708861	ycsE, yitU, ywtE	5-amino-6-(5-phospho-D-ribitylamino)uracil phosphatase [EC:3.1.3.104]	ko00740:Riboflavin metabolism|ko01100:Metabolic pathways|ko01110:Biosynthesis of secondary metabolites	RN: R07280|COG: COG0561|GO: 0043726	M00125:Riboflavin biosynthesis, GTP	NA	NA	0	-0.113125	1
1428	gene1428	gene1428|WP_012003418.1|cold-shock_protein	protein_coding	TLET_RS07090	WP_012003418.1	cold-shock protein	K03704	KO:K03704	2125	1	cspA	cold shock protein (beta-ribbon, CspA family)	NA	COG: COG1278	NA	NA	NA	0	0.0439635	1
1785	gene1785	gene1785|WP_012003758.1|cold-shock_protein	protein_coding	TLET_RS08880	WP_012003758.1	cold-shock protein	K03704	KO:K03704	1456	1	cspA	cold shock protein (beta-ribbon, CspA family)	NA	COG: COG1278	NA	NA	NA	0	1.28571	0.532661
1520	gene1520	gene1520|WP_012003505.1|competence_protein...	protein_coding	TLET_RS07550	WP_012003505.1	competence protein ComEA	K02237	KO:K02237	187	1	comEA	competence protein ComEA	NA	COG: COG1555|TC: 3.A.11.1 3.A.11.2	M00429:Competence-related DNA transformation transporter	NA	NA	0	0.208566	1
283	gene283	gene283|WP_012002328.1|competence_protein_...	protein_coding	TLET_RS01430	WP_012002328.1	competence protein ComEC	K02238	KO:K02238	1	1	comEC	competence protein ComEC	NA	COG: COG0658 COG2333|TC: 3.A.11.1 3.A.11.2	M00429:Competence-related DNA transformation transporter	NA	NA	0	-0.174729	1
647	gene647	gene647|WP_012002679.1|competence/damage-i...	protein_coding	TLET_RS03225	WP_012002679.1	competence/damage-inducible protein A	K03742	KO:K03742	1	1	pncC	nicotinamide-nucleotide amidase [EC:3.5.1.42]	ko00760:Nicotinate and nicotinamide metabolism	RN: R02322|COG: COG1058 COG1546|GO: 0019159	NA	NA	NA	0	-0.274352	1
1999	gene1999	gene1999|WP_028843631.1|copper_chaperone	protein_coding	TLET_RS09940	WP_028843631.1	copper chaperone	K07213	KO:K07213	1	1	ATOX1, ATX1, copZ, golB	copper chaperone	ko04978:Mineral absorption	COG: COG2608|GO: 0016531	NA	NA	NA	0	0.218088	1
866	gene866	gene866|WP_012002888.1|coproporphyrinogen_...	protein_coding	TLET_RS04305	WP_012002888.1	coproporphyrinogen III oxidase family protein	K02495	KO:K02495	498	0.897297	hemN, hemZ	oxygen-independent coproporphyrinogen III oxidase [EC:1.3.98.3]	ko00860:Porphyrin and chlorophyll metabolism|ko01100:Metabolic pathways|ko01110:Biosynthesis of secondary metabolites	RN: R06895|COG: COG0635|GO: 0051989	M00121:Heme biosynthesis, glutamate	NA	NA	0	0.0492385	1
808	gene808	gene808|WP_012002835.1|CPBP_family_intrame...	protein_coding	TLET_RS10645	WP_012002835.1	CPBP family intramembrane metalloprotease	K07052	KO:K07052	3	1	K07052	uncharacterized protein	NA	COG: COG1266	NA	NA	NA	0	-0.371338	1
2069	gene2069	gene2069|WP_012004031.1|CPBP_family_intram...	protein_coding	TLET_RS10735	WP_012004031.1	CPBP family intramembrane metalloprotease	K07052	KO:K07052	2	1	K07052	uncharacterized protein	NA	COG: COG1266	NA	NA	NA	0	0.0120672	1
209	gene209	gene209|WP_012002258.1|CRISPR-associated_e...	protein_coding	TLET_RS01065	WP_012002258.1	CRISPR-associated endonuclease Cas2	K09951	KO:K09951	126	1	cas2	CRISPR-associated protein Cas2	NA	COG: COG3512	NA	NA	NA	0	0.715039	1
212	gene212	gene212|WP_012002261.1|CRISPR-associated_e...	protein_coding	TLET_RS01080	WP_012002261.1	CRISPR-associated endoribonuclease Cas6	K19091	KO:K19091	1	1	cas6	CRISPR-associated endoribonuclease Cas6 [EC:3.1.-.-]	NA	COG: COG1583	NA	NA	NA	0	0.208818	1
205	gene205	gene205|WP_012002254.1|CRISPR-associated_h...	protein_coding	TLET_RS01045	WP_012002254.1	CRISPR-associated helicase/endonuclease Cas3	K07012	KO:K07012	1	1	cas3	CRISPR-associated endonuclease/helicase Cas3 [EC:3.1.-.- 3.6.4.-]	NA	COG: COG1203	NA	NA	NA	0	0.111604	1
211	gene211	gene211|WP_012002260.1|CRISPR-associated_p...	protein_coding	TLET_RS01075	WP_012002260.1	CRISPR-associated protein Cas4	K07464	KO:K07464	147	1	cas4	CRISPR-associated exonuclease Cas4 [EC:3.1.12.1]	NA	COG: COG1468|GO: 0045145	NA	NA	NA	0	0.237437	1
1235	gene1235	gene1235|WP_012003242.1|CRISPR-associated_...	protein_coding	TLET_RS06140	WP_012003242.1	CRISPR-associated protein Cmr4	K09000	KO:K09000	1	1	cmr4	CRISPR-associated protein Cmr4	NA	COG: COG1336	NA	NA	NA	0	-0.0678981	1
1241	gene1241	gene1241|WP_012003248.1|CRISPR-associated_...	protein_coding	TLET_RS06170	WP_012003248.1	CRISPR-associated protein Csx11	K09144	KO:K09144	9	1	K09144	uncharacterized protein	NA	COG: COG2253	NA	NA	NA	0	-0.261486	1
245	gene245	gene245|WP_012002291.1|crossover_junction_...	protein_coding	TLET_RS01240	WP_012002291.1	crossover junction endodeoxyribonuclease RuvC	K01159	KO:K01159	948	0.998946	ruvC	crossover junction endodeoxyribonuclease RuvC [EC:3.1.22.4]	ko03440:Homologous recombination	COG: COG0817|GO: 0008821	NA	NA	NA	0	-0.034358	1
1400	gene1400	gene1400|WP_012003390.1|Crp/Fnr_family_tra...	protein_coding	TLET_RS06950	WP_012003390.1	Crp/Fnr family transcriptional regulator	NoK_&_K10914_&_K21563_&_K21562_&_K01420	KO:K10914_&_KO:K21563_&_KO:K21562_&_KO:K01420	104_&_19_&_13_&_2_&_1	0.542857142857143_&_0.371428571428571_&_0.0571428571428571_&_0.0285714285714286	crp_&_dnr_&_flp_&_fnr	CRP/FNR family transcriptional regulator, cyclic AMP receptor protein_&_CRP/FNR family transcriptional regulator, dissimilatory nitrate respiration regulator_&_CRP/FNR family transcriptional regulator, anaerobic regulatory protein_&_CRP/FNR family transcriptional regulator, anaerobic regulatory protein	ko02020:Two-component system|ko02024:Quorum sensing|ko02025:Biofilm formation - Pseudomonas aeruginosa|ko02026:Biofilm formation - Escherichia coli|ko05111:Biofilm formation - Vibrio cholerae	COG: COG0664_&_COG: COG0664_&_COG: COG0664_&_COG: COG0664	NA	NA	NA	0	0.0347951	1
2099	gene2099	gene2099|WP_012004061.1|CTP_synthase	protein_coding	TLET_RS10435	WP_012004061.1	CTP synthase	K01937	KO:K01937	9	1	pyrG, CTPS	CTP synthase [EC:6.3.4.2]	ko00240:Pyrimidine metabolism|ko01100:Metabolic pathways	RN: R00571 R00573|COG: COG0504|GO: 0003883	M00052:Pyrimidine ribonucleotide biosynthesis, UMP	NA	CTP synthase%3B cytidine triphosphate synthetase%3B catalyzes the ATP-dependent amination of UTP to CTP with either L-glutamine or ammonia as the source of nitrogen%3B in Escherichia coli this enzyme forms a homotetramer	0	0.111918	1
78	gene78	gene78|WP_012002131.1|cupin_domain-contain...	protein_coding	TLET_RS00405	WP_012002131.1	cupin domain-containing protein	K14056	KO:K14056	28	0.965517	puuR	HTH-type transcriptional regulator, repressor for puuD	NA	COG: COG1396	NA	NA	NA	0	0.134763	1
772	gene772	gene772|WP_012002799.1|cupin_domain-contai...	protein_coding	TLET_RS03840	WP_012002799.1	cupin domain-containing protein	K14056	KO:K14056	28	0.933333	puuR	HTH-type transcriptional regulator, repressor for puuD	NA	COG: COG1396	NA	NA	NA	0	-0.562738	1
1142	gene1142	gene1142|WP_012003156.1|cupin_domain-conta...	protein_coding	TLET_RS05685	WP_012003156.1	cupin domain-containing protein	NoK	NA	14	NA	NA	NA	NA	NA	NA	NA	NA	0	0.596476	1
1626	gene1626	gene1626|WP_012003602.1|cupin_domain-conta...	protein_coding	TLET_RS08080	WP_012003602.1	cupin domain-containing protein	K01607	KO:K01607	19	1	pcaC	4-carboxymuconolactone decarboxylase [EC:4.1.1.44]	ko00362:Benzoate degradation|ko01100:Metabolic pathways|ko01120:Microbial metabolism in diverse environments|ko01220:Degradation of aromatic compounds	RN: R03470|COG: COG0599|GO: 0047575	NA	NA	NA	0	-0.0657562	1
1795	gene1795	gene1795|WP_012003768.1|cupin_domain-conta...	protein_coding	TLET_RS08930	WP_012003768.1	cupin domain-containing protein	NoK	NA	37	NA	NA	NA	NA	NA	NA	NA	NA	0	-0.267754	1
1905	gene1905	gene1905|WP_081430107.1|cupin_domain-conta...	protein_coding	TLET_RS09475	WP_081430107.1	cupin domain-containing protein	NoK	NA	46	NA	NA	NA	NA	NA	NA	NA	NA	0	-0.088951	1
265	gene265	gene265|WP_012002311.1|cyclase	protein_coding	TLET_RS01340	WP_012002311.1	cyclase	K14250	KO:K14250	5	1	oxyN, snoaM, dpsY, aknW, mtmY	cyclase	ko00253:Tetracycline biosynthesis|ko01057:Biosynthesis of type II polyketide products|ko01130:Biosynthesis of antibiotics	RN: R09188 R09325 R09326 R09350	M00778:Type II polyketide backbone biosynthesis, acyl-CoA + malonyl-CoA	NA	NA	0	-0.444314	1
1002	gene1002	gene1002|WP_012003019.1|cyclic_pyranopteri...	protein_coding	TLET_RS04985	WP_012003019.1	cyclic pyranopterin monophosphate synthase MoaC	K03637	KO:K03637	867	0.998848	moaC, CNX3	cyclic pyranopterin monophosphate synthase [EC:4.6.1.17]	ko00790:Folate biosynthesis|ko01100:Metabolic pathways|ko04122:Sulfur relay system	RN: R11372|COG: COG0315|GO: 0061799	NA	NA	NA	0	-0.528469	1
1258	gene1258	gene1258|WP_010865309.1|Cys-rich_RiPP_peptide	protein_coding	TLET_RS10850	WP_010865309.1	Cys-rich RiPP peptide	NA	NA	NA	NA	NA	NA	NA	NA	NA	NA	NA	0	0.943292	1
733	gene733	gene733|WP_012002763.1|cysteine_desulfurase	protein_coding	TLET_RS03645	WP_012002763.1	cysteine desulfurase	K04487	KO:K04487	1	1	iscS, NFS1	cysteine desulfurase [EC:2.8.1.7]	ko00730:Thiamine metabolism|ko01100:Metabolic pathways|ko04122:Sulfur relay system	RN: R07460 R11528 R11529|COG: COG1104|GO: 0031071	NA	NA	NA	0	0.040373	1
735	gene735	gene735|WP_012002765.1|cysteine_desulfurase	protein_coding	TLET_RS03655	WP_012002765.1	cysteine desulfurase	K04487	KO:K04487	1	1	iscS, NFS1	cysteine desulfurase [EC:2.8.1.7]	ko00730:Thiamine metabolism|ko01100:Metabolic pathways|ko04122:Sulfur relay system	RN: R07460 R11528 R11529|COG: COG1104|GO: 0031071	NA	NA	NA	0	0.00197345	1
1831	gene1831	gene1831|WP_012003803.1|cysteine_hydrolase	protein_coding	TLET_RS09110	WP_012003803.1	cysteine hydrolase	K08281	KO:K08281	241	0.975709	pncA	nicotinamidase/pyrazinamidase [EC:3.5.1.19 3.5.1.-]	ko00760:Nicotinate and nicotinamide metabolism|ko01100:Metabolic pathways	RN: R01268|COG: COG1335|GO: 0008936	NA	NA	NA	0	0.168646	1
1930	gene1930	gene1930|WP_012003899.1|cysteine_hydrolase	protein_coding	TLET_RS09600	WP_012003899.1	cysteine hydrolase	NoK_&_K01252_&_K08281_&_K09020_&_K20261_&_K20816	KO:K01252_&_KO:K08281_&_KO:K09020_&_KO:K20261_&_KO:K20816	166_&_19_&_16_&_8_&_1_&_1	0.422222222222222_&_0.355555555555556_&_0.177777777777778_&_0.0222222222222222_&_0.0222222222222222	entB, dhbB, vibB, mxcF_&_pncA_&_rutB_&_phzD_&_sttH	bifunctional isochorismate lyase / aryl carrier protein [EC:3.3.2.1 6.3.2.14]_&_nicotinamidase/pyrazinamidase [EC:3.5.1.19 3.5.1.-]_&_ureidoacrylate peracid hydrolase [EC:3.5.1.110]_&_trans-2,3-dihydro-3-hydroxyanthranilic acid synthase [EC:3.3.2.15]_&_streptothricin hydrolase [EC:3.5.2.19]	ko01053:Biosynthesis of siderophore group nonribosomal peptides|ko01110:Biosynthesis of secondary metabolites|ko01130:Biosynthesis of antibiotics_&_ko00760:Nicotinate and nicotinamide metabolism|ko01100:Metabolic pathways_&_ko00240:Pyrimidine metabolism|ko01100:Metabolic pathways_&_ko00405:Phenazine biosynthesis|ko01130:Biosynthesis of antibiotics|ko02024:Quorum sensing	RN: R03037 R07644|COG: COG1535 COG3433|GO: 0008908 0009366_&_RN: R01268|COG: COG1335|GO: 0008936_&_RN: R09947 R09980|COG: COG1335_&_RN: R11463|COG: COG1535_&_COG: COG1335	M00835:Pyocyanine biosynthesis, chorismate	NA	NA	0	0.157932	1
[truncated: 1,535 more rows]
