# Supplementary material for: Adaptation Strategies to High Hydrostatic Pressures in Pseudothermotoga species Revealed by Transcriptional Analyses
Source: Microorganisms. 2023 Mar 17;11(3):773. doi: 10.3390/microorganisms11030773 (PMC10057702; doi:10.3390/microorganisms11030773)
Supplement: Supplementary file 1 [file microorganisms-11-00773-s001.zip › TableS5.xlsx]

## Sheet: Feuil1
ID	Gene ID	feature	Ortholog elfii	locus_tag P. elfii DSM9442	gene_biotype	locus_tag P. elfii subsp lettingae	childrenAttribute.protein_id	childrenAttribute.product	KEGG.K	KEGG.ENTRY	KEGG.nbHits	KEGG.ratioHitsIgnoreNok	KEGG.NAME	KEGG.DEFINITION	KEGG.PATHWAY	KEGG.DBLINKS	KEGG.MODULE	KEGG.DISEASE	childrenAttribute.Note	lett. X0.1MPa-VS-X20MPa.DE	X0.1MPa-VS-X20MPa.logFC	X0.1MPa-VS-X20MPa.correctedPValue	DSM 99442 X0.1MPa-VS-X20MPa.DE	X0.1MPa-VS-X20MPa.logFC	X0.1MPa-VS-X20MPa.correctedPValue	DSM9442 X0.1MPa-VS-X30MPa.DE	X0.1MPa-VS-X30MPa.logFC	X0.1MPa-VS-X30MPa.correctedPValue	DSM 9442 X0.1MPa-VS-X40MPa.DE	X0.1MPa-VS-X40MPa.logFC	X0.1MPa-VS-X40MPa.correctedPValue	DSM 9442 X30MPa-VS-X40MPa.DE	X30MPa-VS-X40MPa.logFC	X30MPa-VS-X40MPa.correctedPValue
203	gene203	gene203|WP_012002252.1|ABC_transporter_per...	gene188|WP_012002252.1|ABC_transporter_per...	TEL01S_RS00945	protein_coding	TLET_RS01035	WP_012002252.1	ABC transporter permease	K02033	KO:K02033	1	1	ABC.PE.P	peptide/nickel transport system permease protein	ko02024:Quorum sensing	COG: COG0601|TC: 3.A.1.5	M00239:Peptides/nickel transport system	NA	NA	1	2.29382	0.00106071	0	-0.749046	1	-1	-2.21258	0.00134774	-1	-2.78511	0.000192769	0	-0.572535	1
204	gene204	gene204|WP_081430044.1|glutathione_ABC_tra...	gene189|WP_081430044.1|glutathione_ABC_tra...	TEL01S_RS00950	protein_coding	TLET_RS01040	WP_081430044.1	glutathione ABC transporter substrate-binding protein	K02035	KO:K02035	1	1	ABC.PE.S	peptide/nickel transport system substrate-binding protein	ko02024:Quorum sensing	COG: COG0747|TC: 3.A.1.5	M00239:Peptides/nickel transport system	NA	NA	1	3.31106	8.45571e-09	0	-0.654931	1	-1	-2.10247	0.000461684	-1	-2.74121	3.31175e-05	0	-0.638741	1
324	gene324	gene324|WP_012002366.1|chaperonin_GroL	gene308|WP_028843472.1|chaperonin_GroEL	TEL01S_RS01540	protein_coding	TLET_RS01630	WP_012002366.1	chaperonin GroL	K04077	KO:K04077	1284	1	groEL, HSPD1	chaperonin GroEL	ko03018:RNA degradation|ko04212:Longevity regulating pathway - worm|ko04940:Type I diabetes mellitus|ko05134:Legionellosis|ko05152:Tuberculosis	COG: COG0459	NA	H00266:Hereditary spastic paraplegia (SPG)|H00679:Hypomyelinating leukodystrophy	NA	-1	-1.55404	0.00304988	0	1.41539	0.0636137	1	2.82712	0.000442223	0	0.349156	1	-1	-2.47796	0.00504173
901	gene901	gene901|WP_028843273.1|hypothetical_protein	gene886|WP_028843273.1|hypothetical_protein	TEL01S_RS04400	protein_coding	TLET_RS04480	WP_028843273.1	hypothetical protein	NoK	NA	1	NA	NA	NA	NA	NA	NA	NA	NA	1	2.15359	0.00731709	0	-0.636463	1	0	-1.72942	0.0368903	-1	-2.51221	0.00126129	0	-0.782783	1
1126	gene1126	gene1126|WP_012003141.1|FAD-dependent_oxid...	gene1124|WP_012003141.1|FAD-dependent_oxid...	TEL01S_RS05590	protein_coding	TLET_RS05605	WP_012003141.1	FAD-dependent oxidoreductase	K00302	KO:K00302	28	0.933333	soxA	sarcosine oxidase, subunit alpha [EC:1.5.3.1]	ko00260:Glycine, serine and threonine metabolism|ko01100:Metabolic pathways	RN: R00610|COG: COG0446|GO: 0008115	NA	NA	NA	-1	-1.79991	5.45793e-05	0	0.11051	1	-1	-2.41644	2.08304e-06	-1	-2.72945	5.90445e-07	0	-0.313006	1
1127	gene1127	gene1127|WP_012003142.1|DUF1667_domain-con...	gene1125|WP_012003142.1|DUF1667_domain-con...	TEL01S_RS05595	protein_coding	TLET_RS05610	WP_012003142.1	DUF1667 domain-containing protein	NoK	NA	94	NA	NA	NA	NA	NA	NA	NA	NA	-1	-1.76991	0.00122939	0	0.0659075	1	-1	-2.39562	5.68556e-06	-1	-2.58272	2.88863e-06	0	-0.1871	1
1144	gene1144	gene1144|WP_012003158.1|hypothetical_protein	gene1142|WP_038051619.1|hypothetical_protein	TEL01S_RS05680	protein_coding	TLET_RS05695	WP_012003158.1	hypothetical protein	NoK	NA	2	NA	NA	NA	NA	NA	NA	NA	NA	-1	-1.91291	6.82156e-05	0	0.913659	1	1	2.46111	0.00471582	0	1.39062	0.36052	0	-1.07049	1
1212	gene1212	gene1212|WP_012003225.1|sigma-70_family_RN...	gene1213|WP_028844012.1|hypothetical_protein	TEL01S_RS06035	protein_coding	TLET_RS06035	WP_012003225.1	sigma-70 family RNA polymerase sigma factor	NoK	NA	2	NA	NA	NA	NA	NA	NA	NA	NA	-1	-1.97813	0.00475798	1	3.34128	1.8118e-14	0	-1.40999	0.0400714	1	2.5828	8.50223e-06	1	3.99279	2.40311e-08
1215	gene1215	gene1215|WP_028844009.1|hypothetical_protein	gene1216|WP_028844009.1|hypothetical_protein	TEL01S_RS06050	protein_coding	TLET_RS06050	WP_028844009.1	hypothetical protein	NA	NA	NA	NA	NA	NA	NA	NA	NA	NA	NA	-1	-2.04953	0.00420366	1	3.57563	1.1325e-13	-1	-2.03043	0.000152015	1	2.87467	1.32142e-06	1	4.9051	1.0625e-09
1249	gene1249	gene1249|WP_012003255.1|ABC_transporter_AT...	gene1260|WP_012003255.1|ABC_transporter_AT...	TEL01S_RS06265	protein_coding	TLET_RS06210	WP_012003255.1	ABC transporter ATP-binding protein	K06147_&_NoK_&_K11085_&_K18889_&_K18890_&_K12541_&_K18893_&_K11004_&_K16013_&_K06148_&_K16012_&_K20344_&_K02013_&_K02071_&_K18104_&_K06861_&_K02028_&_K13409_&_K02068_&_K18887_&_K11963_&_K01990_&_K12536_&_K09972_&_K18888_&_K12531_&_K16014_&_K10004_&_K02049_&_K05847_&_K12530_&_K20485_&_K09817_&_K18895_&_K16299_&_K18891_&_K01996_&_K18892_&_K06857_&_K15738_&_K18216_&_K02021_&_K10008_&_K18217_&_K02041…	KO:K06147_&_KO:K11085_&_KO:K18889_&_KO:K18890_&_KO:K12541_&_KO:K18893_&_KO:K11004_&_KO:K16013_&_KO:K06148_&_KO:K16012_&_KO:K20344_&_KO:K02013_&_KO:K02071_&_KO:K18104_&_KO:K06861_&_KO:K02028_&_KO:K13409_&_KO:K02068_&_KO:K18887_&_KO:K11963_&_KO:K01990_&_KO:K12536_&_KO:K09972_&_KO:K18888_&_KO:K12531_&_KO:K16014_&_KO:K10004_&_KO:K02049_&_KO:K05847_&_KO:K12530_&_KO:K20485_&_KO:K09817_&_KO:K18895_&_KO:…	1868_&_636_&_553_&_257_&_257_&_193_&_161_&_108_&_98_&_97_&_97_&_67_&_63_&_56_&_47_&_32_&_31_&_31_&_24_&_23_&_15_&_14_&_14_&_13_&_12_&_11_&_11_&_9_&_8_&_8_&_8_&_8_&_7_&_7_&_6_&_6_&_5_&_5_&_4_&_4_&_4_&_3_&_3_&_3_&_2_&_2_&_2_&_2_&_1_&_1_&_1_&_1_&_1_&_1_&_1_&_1_&_1_&_1_&_1_&_1_&_1_&_1_&_1_&_1_&_1	0.436856875584659_&_0.12932647333957_&_0.0601028999064546_&_0.0601028999064546_&_0.0451356407857811_&_0.0376520112254443_&_0.0252572497661366_&_0.0229186155285313_&_0.0226847521047708_&_0.0226847521047708_&_0.0156688493919551_&_0.014733395696913_&_0.0130963517305893_&_0.0109915809167446_&_0.00748362956033676_&_0.00724976613657624_&_0.00724976613657624_&_0.00561272217025257_&_0.00537885874649205_&…	ABCB-BAC_&_msbA_&_mdlA, smdA_&_mdlB, smdB_&_lapB_&_vcaM_&_hlyB, cyaB_&_cydD_&_ABCC-BAC_&_cydC_&_blpA, lagD_&_ABC.FEV.A_&_metN_&_abcA, bmrA_&_lptB_&_ABC.PA.A_&_raxB, cvaB_&_ABC.X2.A_&_efrA_&_urtE_&_ABC-2.A_&_hasD, prtD, aprD_&_aapP, bztD_&_efrB_&_rtxE, fitC_&_cydCD_&_gltL, aatP_&_ABC.SN.A_&_opuA_&_rtxB, fitA_&_nisT, spaT_&_znuC_&_iroC_&_eexD_&_patA, rscA, lmrC, satA_&_livF_&_patB, rscB, lmrC, satB…	ATP-binding cassette, subfamily B, bacterial_&_ATP-binding cassette, subfamily B, bacterial MsbA [EC:3.6.3.-]_&_ATP-binding cassette, subfamily B, multidrug efflux pump_&_ATP-binding cassette, subfamily B, multidrug efflux pump_&_ATP-binding cassette, subfamily C, bacterial LapB_&_ATP-binding cassette, subfamily B, multidrug efflux pump_&_ATP-binding cassette, subfamily B, bacterial HlyB/CyaB_&_A…	ko02010:ABC transporters_&_ko02010:ABC transporters_&_ko02010:ABC transporters_&_ko02010:ABC transporters_&_ko02010:ABC transporters_&_ko02010:ABC transporters|ko03070:Bacterial secretion system|ko05133:Pertussis_&_ko02010:ABC transporters_&_ko02010:ABC transporters_&_ko02010:ABC transporters|ko02024:Quorum sensing_&_ko02010:ABC transporters_&_ko02010:ABC transporters_&_ko01501:beta-Lactam resist…	COG: COG1132 COG2274 COG5265|TC: 3.A.1.21 3.A.1.106 3.A.1.109_&_COG: COG1132|TC: 3.A.1.106_&_COG: COG1132|TC: 3.A.1.106.5 3.A.1.106.13_&_COG: COG1132|TC: 3.A.1.106.5 3.A.1.106.13_&_COG: COG2274|TC: 3.A.1.109.3 3.A.1.109.4_&_COG: COG1132|TC: 3.A.1_&_COG: COG2274|TC: 3.A.1.109.1 3.A.1.109.2_&_COG: COG4988|TC: 3.A.1.129_&_COG: COG4988 COG1132 COG2274|TC: 3.A.1_&_COG: COG4987|TC: 3.A.1.129_&_COG: COG…	M00707:Multidrug resistance, MdlAB/SmdAB transporter_&_M00707:Multidrug resistance, MdlAB/SmdAB transporter_&_M00330:Adhesin protein transport system_&_M00325:alpha-Hemolysin/cyclolysin transport system|M00575:Pertussis pathogenicity signature, T1SS_&_M00240:Iron complex transport system_&_M00238:D-Methionine transport system_&_M00700:Multidrug resistance, efflux pump AbcA_&_M00320:Lipopolysaccha…	NA	NA	1	2.06153	3.99604e-08	0	-0.0511426	1	0	-0.843731	1	0	-0.458475	1	0	0.385256	1
1758	gene1758	gene1758|WP_012003732.1|phosphate_ABC_tran...	gene1768|WP_012003732.1|phosphate_ABC_tran...	TEL01S_RS08795	protein_coding	TLET_RS08745	WP_012003732.1	phosphate ABC transporter substrate-binding protein	K02040	KO:K02040	1	1	pstS	phosphate transport system substrate-binding protein	ko02010:ABC transporters|ko02020:Two-component system|ko05152:Tuberculosis	COG: COG0226|TC: 3.A.1.7	M00222:Phosphate transport system	NA	NA	1	2.18397	0.00420366	0	-0.293793	1	-1	-3.62047	2.08304e-06	0	-0.147977	1	1	3.4725	3.41547e-06
